# Supplementary material for: Divergent selection for litter size variability affects RNA cargo in oviductal extracellular vesicles related to embryonic development and survival
Source: Biol Res. 2025 Sep 26;58:63. doi: 10.1186/s40659-025-00642-1 (PMC12465832; doi:10.1186/s40659-025-00642-1)
Supplement: Supplementary file 6 — Supplementary Material 6 [file 40659_2025_642_MOESM6_ESM.xlsx]

## Sheet: Table1.PvsNO DA RNAs
Supplementary data S1, Table 1: Differentially abundant (DA) RNAs in oEVs of pregnant vs. non-pregnant does for the H line (heterogeneous litter size) and the L line (homogeneous litter size)
GeneID	Ocu Gene symbol	Ocu Gene description	Synonyms	type_of_gene	dbXrefs	log2 FC H P-NO	LR	P-Value	FDR	log2 FC L P-NO	LR	P-Value	FDR	L-H	counts	H_NO_oEV_12	H_NO_oEV_16	H_NO_oEV_4	H_NO_oEV_8	H_P_oEV_11	H_P_oEV_15	H_P_oEV_3	H_P_oEV_7	L_NO_oEV_10	L_NO_oEV_14	L_NO_oEV_2	L_NO_oEV_6	L_P_oEV_1	L_P_oEV_13	L_P_oEV_5	L_P_oEV_9	cpm	H_NO_oEV_12	H_NO_oEV_16	H_NO_oEV_4	H_NO_oEV_8	H_P_oEV_11	H_P_oEV_15	H_P_oEV_3	H_P_oEV_7	L_NO_oEV_10	L_NO_oEV_14	L_NO_oEV_2	L_NO_oEV_6	L_P_oEV_1	L_P_oEV_13	L_P_oEV_5	L_P_oEV_9	log2cpm
108176978	TRNAC-GCA	transfer RNA cysteine (anticodon GCA)	-	tRNA	-	-6.90934	94.8909	2.01172e-22	3.09589e-20	-8.39994	138.248	6.43306e-32	3.0274e-28	-1.4906		99.8	61.4	38.3	84.4	3	6.2	8.5	0	68.2	73.2	96.63	226.9	3.6	3	1.2	3		402.176	151.016	631.692	1077.88	3.23921	4.43655	11.3645	1e-06	521.906	660.835	1464.98	2899.56	3.2419	3.37084	2.05503	3.41298
103350834	MMP26	matrix metallopeptidase 26	-	protein-coding	Ensembl:ENSOCUG00000003503	4.17089	64.6036	9.15892e-16	1.91564e-14	8.01853	135.111	3.12229e-31	7.34676e-28	3.84764		1	85	2	3	545	1084.5	596.5	526	0	1	0	0	803	591	483	629		4.02982	209.062	32.9865	38.3131	588.457	776.038	797.521	735.662	1e-06	9.02781	1e-06	1e-06	723.124	664.055	827.151	715.589
108177565	TRNAR-CCG	transfer RNA arginine (anticodon CCG)	-	tRNA	-	-5.66414	96.3935	9.41758e-23	1.70458e-20	-6.33143	133.542	6.8828e-31	1.07968e-27	-0.667296		42.25	104.33	31.42	76	3.33	10.92	16.92	3	49	47.58	33.33	87	10.17	4.58	2.33	5.67		170.26	256.605	518.218	970.599	3.59553	7.81405	22.6221	4.19579	374.976	429.543	505.305	1111.78	9.15837	5.14614	3.99019	6.45054
100339837	PCDH10	protocadherin 10	-	protein-coding	Ensembl:ENSOCUG00000005826	-2.94602	10.3977	0.00126172	0.00402281	-6.3099	131.146	2.3008e-30	2.70689e-27	-3.36388		3	1	1	3	1	2	1	0	36	28	7	11	5	1	2	0		12.0895	2.45955	16.4933	38.3131	1.07974	1.43114	1.337	1e-06	275.493	252.779	106.125	140.569	4.50264	1.12361	3.42505	1e-06
108178492	TRNAK-CUU	transfer RNA lysine (anticodon CUU)	-	tRNA	-	-6.96193	109.013	1.61232e-25	6.323e-23	-6.62085	128.235	9.96926e-30	9.38307e-27	0.341079		47.18	162.85	52.97	83.07	3.25	6.15	19.45	1.5	58.85	74.1	48.88	103.72	13.7	6.57	3.1	3.92		190.127	400.537	873.648	1060.89	3.50915	4.40077	26.0047	2.09789	450.354	668.96	741.054	1325.44	12.3372	7.38213	5.30884	4.45963
108177523	TRNAR-CCG	transfer RNA arginine (anticodon CCG)	-	tRNA	-	-5.6521	78.711	7.18948e-19	3.25324e-17	-6.82625	127.344	1.5622e-29	1.22529e-26	-1.17414		18.25	40	14.42	35	2.33	3.92	8.92	0	24.33	24.75	17.33	36	4.17	1.08	0.83	1.67		73.5442	98.3819	237.833	446.987	2.51579	2.80504	11.926	1e-06	186.187	223.438	262.735	460.045	3.7552	1.2135	1.4214	1.89989
108177548	TRNAW-CCA	transfer RNA tryptophan (anticodon CCA)	-	tRNA	-	-7.21071	115.148	7.30361e-27	4.30609e-24	-6.97223	126.111	2.9079e-29	1.95494e-26	0.238485		25.87	137.2	48.57	56.2	2.2	4.33	8.37	0.53	36.1	46.97	29.5	64.03	5.1	3.5	2.03	1.83		104.251	337.45	801.077	717.733	2.37542	3.09843	11.1907	0.741256	276.258	424.036	447.24	818.241	4.59269	3.93264	3.47643	2.08192
108176773	TRNAT-AGU	transfer RNA threonine (anticodon AGU)	-	tRNA	-	-6.68198	94.0666	3.05091e-22	4.35078e-20	-7.36549	123.978	8.51728e-29	5.01029e-26	-0.683503		74.23	417.47	90.43	112.13	12.33	9	29	2.33	75.53	110.57	73.13	221.9	10.83	2.5	5.33	4.5		299.134	1026.79	1491.48	1432.02	13.3132	6.44015	38.773	3.25873	577.999	998.205	1108.7	2835.67	9.75272	2.80903	9.12777	5.11947
108178598	TRNAI-AAU	transfer RNA isoleucine (anticodon AAU)	-	tRNA	-	-6.59101	101.736	6.3435e-24	1.49263e-21	-6.62339	120.68	4.49078e-28	2.34818e-25	-0.0323733		26.75	91.45	39.2	53.95	3.4	4.2	11.65	1.4	36.6	39.65	30.55	52.35	6	2.65	3	3		107.798	224.926	646.536	688.998	3.67111	3.0054	15.5761	1.95804	280.084	357.953	463.159	668.982	5.40317	2.97757	5.13758	3.41298
108177553	TRNAQ-UUG	transfer RNA glutamine (anticodon UUG)	-	tRNA	-	-6.96816	100.283	1.32074e-23	2.82518e-21	-7.34901	118.986	1.05448e-27	4.96236e-25	-0.380849		64.3	319.33	85.17	110.75	4.42	8.53	34.18	4.5	84.73	97.63	77.53	138.38	17.92	5.98	2.25	2.58		259.118	785.407	1404.73	1414.39	4.77244	6.10383	45.6987	6.29369	648.403	881.385	1175.41	1768.36	16.1375	6.7192	3.85319	2.93516
108177512	TRNAR-ACG	transfer RNA arginine (anticodon ACG)	-	tRNA	-	-6.9507	105.216	1.09537e-24	3.03223e-22	-6.74047	117.868	1.85304e-27	7.92765e-25	0.210232		40.92	133.78	53.05	61.65	3.85	3.63	13.28	1.53	38.52	53.05	34.48	111.62	6.78	4.15	3.88	1.85		164.9	329.038	874.967	787.335	4.15699	2.59753	17.7554	2.13985	294.777	478.925	522.74	1426.4	6.10558	4.66299	6.64461	2.10467
108177509	TRNAI-AAU	transfer RNA isoleucine (anticodon AAU)	-	tRNA	-	-6.77953	98.1177	3.94244e-23	8.06657e-21	-6.73456	115.837	5.16058e-27	2.02381e-24	0.0449692		27.55	91.75	43.6	55.15	1.6	5.6	13.25	1.4	38.6	47.45	27.35	53.45	5.8	2.85	3.6	1.6		111.022	225.664	719.106	704.323	1.72758	4.0072	17.7153	1.95804	295.39	428.369	414.645	683.039	5.22306	3.20229	6.1651	1.82026
108176964	TRNAC-GCA	transfer RNA cysteine (anticodon GCA)	-	tRNA	-	-7.84196	88.1636	6.02579e-21	5.25137e-19	-7.95692	115.218	7.05098e-27	2.55245e-24	-0.114962		40.87	54.1	48.77	33.88	0.5	1.4	18.17	0	21.75	28.9	31.08	73.98	2.4	1.23	0	1		164.699	133.062	804.376	432.683	0.539869	1.0018	24.2933	1e-06	166.444	260.904	471.194	945.393	2.16127	1.38204	1e-06	1.13766
108178029	TRNAI-AAU	transfer RNA isoleucine (anticodon AAU)	-	tRNA	-	-6.2701	95.2308	1.69437e-22	2.74955e-20	-6.27548	114.372	1.08006e-26	3.63054e-24	-0.00538492		15.6	61.53	19.13	28.07	1.13	3.6	9.13	0.8	19.13	24.73	15.33	31.23	4.4	2.53	1.6	1.8		62.8652	151.336	315.516	358.483	1.2201	2.57606	12.2068	1.11888	146.394	223.258	232.413	399.089	3.96232	2.84274	2.74004	2.04779
108177514	TRNAR-ACG	transfer RNA arginine (anticodon ACG)	-	tRNA	-	-5.79329	85.0744	2.87347e-20	2.01829e-18	-6.86745	113.965	1.32652e-26	4.16175e-24	-1.07415		14.72	60.2	10.67	18.67	2.53	0.8	10.73	1.67	12.4	18.13	9.93	27.73	1.53	1.07	0.4	1.2		59.319	148.065	175.983	238.435	2.73174	0.572458	14.346	2.33566	94.892	163.674	150.546	354.363	1.37781	1.20226	0.685011	1.36519
108176442	TRNAK-CUU	transfer RNA lysine (anticodon CUU)	-	tRNA	-	-6.66372	89.6354	2.86353e-21	3.06267e-19	-6.74434	113.57	1.61874e-26	4.76111e-24	-0.0806223		11.6	44.8	12.8	20.6	0.8	1.4	5.8	0	15.4	16.9	14	26.6	2.4	1.4	1	0.8		46.7459	110.188	211.114	263.084	0.86379	1.0018	7.7546	1e-06	117.85	152.57	212.249	339.922	2.16127	1.57306	1.71253	0.910128
108177515	TRNAS-AGA	transfer RNA serine (anticodon AGA)	-	tRNA	-	-7.13001	87.2806	9.41693e-21	7.77475e-19	-7.40873	110.714	6.83527e-26	1.89216e-23	-0.278725		30.17	100.87	40.73	49.25	1.53	3.13	12.4	1	30.65	47.6	38.82	114.65	6.45	1.8	1.2	1		121.58	248.095	671.77	628.974	1.652	2.23974	16.5788	1.3986	234.552	429.724	588.537	1465.12	5.8084	2.0225	2.05503	1.13766
108178383	TRNAS-AGA	transfer RNA serine (anticodon AGA)	-	tRNA	-	-6.9782	87.3803	8.95363e-21	7.52425e-19	-7.74955	109.742	1.11587e-25	2.91739e-23	-0.77135		42.68	160.65	54.32	69.77	2.2	5.6	22.88	2	48.43	70.7	60.58	163.75	10.7	2.45	0.65	2.2		171.993	395.126	895.914	891.036	2.37542	4.0072	30.5906	2.79719	370.614	638.266	918.434	2092.57	9.63565	2.75285	1.11314	2.50285
108177537	TRNAR-UCG	transfer RNA arginine (anticodon UCG)	-	tRNA	-	-6.22317	73.6877	9.15076e-18	3.12054e-16	-7.13481	109.134	1.51652e-25	3.75618e-23	-0.911637		58.58	145.37	68.12	119	7.25	8	34.33	5.5	77.67	120.25	83.58	230.95	16	7.75	3.75	4.25		236.067	357.544	1123.52	1519.75	7.8281	5.72458	45.8992	7.69228	594.376	1085.59	1267.13	2951.32	14.4084	8.708	6.42198	4.83506
108176598	TRNAR-ACG	transfer RNA arginine (anticodon ACG)	-	tRNA	-	-6.21062	72.7738	1.45396e-17	4.71886e-16	-6.67723	108.513	2.07451e-25	4.88132e-23	-0.466605		16.8	31.6	13.2	20.4	0.4	0.8	9.4	1.8	15.8	28.2	18.4	33.8	5.4	0.4	0.6	2.2		67.701	77.7217	217.711	260.529	0.431895	0.572458	12.5678	2.51748	120.911	254.584	278.956	431.931	4.86285	0.449445	1.02752	2.50285
108178380	TRNAR-ACG	transfer RNA arginine (anticodon ACG)	-	tRNA	-	-6.48586	88.2796	5.68259e-21	5.04571e-19	-6.87672	107.631	3.2376e-25	7.2553e-23	-0.390858		27.28	69.93	37.47	41.93	1.45	4.93	8.75	1.4	29.77	35.38	27.17	77.32	4.88	2.12	1.78	2.45		109.934	171.996	618.002	535.49	1.56562	3.52777	11.6988	1.95804	227.817	319.404	411.916	988.075	4.39458	2.38206	3.0483	2.78727
108178377	TRNAT-UGU	transfer RNA threonine (anticodon UGU)	-	tRNA	-	-6.76602	76.8244	1.86859e-18	7.50484e-17	-7.417	107.253	3.91878e-25	8.38263e-23	-0.650978		125.97	457.9	306.43	175.15	7.67	18.92	50.98	8.53	142.77	215.78	162.35	332.3	24.87	8.33	7	9.67		507.637	1126.23	5054.03	2236.85	8.28159	13.5386	68.1603	11.93	1092.56	1948.02	2461.34	4246.47	22.3961	9.35969	11.9877	11.0012
108177806	TRNAQ-CUG	transfer RNA glutamine (anticodon CUG)	-	tRNA	-	-5.27817	71.4217	2.88476e-17	8.99052e-16	-5.89519	106.636	5.34999e-25	1.09465e-22	-0.617021		24.87	49.7	17.17	32.6	4.9	5.6	21.98	0.6	28.22	37.12	17.42	57.58	10.7	2.65	3.4	2.6		100.222	122.24	283.189	416.336	5.29071	4.0072	29.3873	0.839158	215.956	335.112	264.099	735.817	9.63565	2.97757	5.82259	2.95792
108178389	TRNAT-UGU	transfer RNA threonine (anticodon UGU)	-	tRNA	-	-6.81584	81.6104	1.65736e-19	9.28516e-18	-7.94346	106.123	6.93075e-25	1.359e-22	-1.12762		46.63	191.6	101.77	79.02	3	7.75	26.28	3.27	56.15	83.98	66.62	123	12.33	2.27	1	1.93		187.911	471.249	1678.52	1009.17	3.23921	5.54568	35.1364	4.57341	429.692	758.155	1010	1571.82	11.1035	2.5506	1.71253	2.19569
108176802	TRNAL-AAG	transfer RNA leucine (anticodon AAG)	-	tRNA	-	-7.09788	93.8837	3.34623e-22	4.63158e-20	-6.64945	105.139	1.13868e-24	2.14346e-22	0.448435		78.68	1051.82	105.35	100.42	8.53	14.4	46.63	3	95.57	125.6	63.37	188.76	18.93	12.53	5	6.07		317.066	2587	1737.56	1282.47	9.21016	10.3042	62.3443	4.19579	731.357	1133.89	960.732	2412.17	17.047	14.0789	8.56264	6.9056
108176593	TRNAS-AGA	transfer RNA serine (anticodon AGA)	-	tRNA	-	-6.90292	83.3302	6.94314e-20	4.24343e-18	-7.17088	104.851	1.31674e-24	2.3833e-22	-0.267956		29.52	97.88	39.73	49.27	2	4.53	12.8	0.4	29.52	45.8	38.12	104.7	7.05	2.2	1.8	1		118.96	240.741	655.277	629.229	2.15948	3.24154	17.1136	0.559439	225.904	413.474	577.925	1337.96	6.34872	2.47195	3.08255	1.13766
108176957	TRNAC-GCA	transfer RNA cysteine (anticodon GCA)	-	tRNA	-	-7.24793	84.3247	4.19833e-20	2.78272e-18	-7.93512	104.64	1.46463e-24	2.5208e-22	-0.687183		34.03	46.93	35.8	28.12	0.5	2.2	13.47	0	16.63	27.67	21.42	60.63	3.5	0.83	0	0		137.135	115.427	590.458	359.122	0.539869	1.57426	18.0094	1e-06	127.262	249.799	324.742	774.793	3.15185	0.932598	1e-06	1e-06
108176448	TRNAI-UAU	transfer RNA isoleucine (anticodon UAU)	-	tRNA	-	-5.77457	86.9225	1.12856e-20	9.15689e-19	-5.81129	104.593	1.49984e-24	2.5208e-22	-0.0367184		44.43	110.47	78	46.88	10.6	5.2	16.7	1.2	61.5	59.33	27.2	89.47	8.7	6.2	8.2	11.7		179.045	271.706	1286.47	598.707	11.4452	3.72098	22.3279	1.67832	470.634	535.62	412.37	1143.34	7.83459	6.9664	14.0427	13.3106
108176776	TRNAG-GCC	transfer RNA glycine (anticodon GCC)	-	tRNA	-	-7.79329	88.7905	4.38913e-21	4.21536e-19	-7.54195	104.237	1.79488e-24	2.79878e-22	0.251339		156.9	1204.5	295.58	238.23	10	13.8	58.5	5.4	165.55	252.4	138.15	472.28	21.65	12.8	4.8	8.4		632.279	2962.53	4875.08	3042.45	10.7974	9.8749	78.2145	7.55242	1266.88	2278.62	2094.45	6035.28	19.4964	14.3822	8.22013	9.55635
108176596	TRNAA-AGC	transfer RNA alanine (anticodon AGC)	-	tRNA	-	-7.60954	86.2316	1.60048e-20	1.17685e-18	-7.63147	104.284	1.75274e-24	2.79878e-22	-0.021927		22.5	102.33	52.17	54	1.33	2.17	12.33	0.67	28	38.17	30.5	74.17	3.83	1.17	1.33	0.67		90.671	251.686	860.453	689.636	1.43605	1.55279	16.4852	0.93706	214.272	344.591	462.401	947.821	3.44902	1.31463	2.27766	0.762233
108177301	TRNAK-CUU	transfer RNA lysine (anticodon CUU)	-	tRNA	-	-6.05444	90.0631	2.3068e-21	2.64776e-19	-6.24917	104.184	1.84365e-24	2.79878e-22	-0.194734		26	185.36	50.65	55.4	9	7.55	16.47	1.8	32.65	43.7	33.28	69.82	10.25	6.38	2.2	3		104.775	455.902	835.383	707.516	9.71764	5.40257	22.0204	2.51748	249.857	394.515	504.547	892.232	9.23041	7.16865	3.76756	3.41298
108176717	TRNAW-CCA	transfer RNA tryptophan (anticodon CCA)	-	tRNA	-	-7.36378	80.053	3.64492e-19	1.75031e-17	-7.81399	104.092	1.93089e-24	2.80288e-22	-0.450213		65.57	208.9	151.87	132.5	7.2	6.53	21.9	0.53	98.1	130.42	87.7	266.03	6.1	8.2	4.03	2.83		264.235	513.8	2504.83	1692.16	7.77411	4.67269	29.2803	0.741256	750.718	1177.41	1329.59	3399.61	5.49322	9.21362	6.90149	3.21958
108177506	TRNAY-GUA	transfer RNA tyrosine (anticodon GUA)	-	tRNA	-	-7.10427	86.239	1.59455e-20	1.17685e-18	-7.04554	104.057	1.96547e-24	2.80288e-22	0.0587271		45	153.35	72.2	95	3.4	4.4	22.4	3.2	47.8	78.65	52.95	139.35	11.2	3.6	3	3.3		181.342	377.172	1190.81	1213.25	3.67111	3.14852	29.9488	4.47551	365.793	710.037	802.758	1780.76	10.0859	4.045	5.13758	3.75428
108177513	TRNAL-CAG	transfer RNA leucine (anticodon CAG)	-	tRNA	-	-7.19117	82.9328	8.48901e-20	4.93201e-18	-7.38098	103.704	2.34904e-24	3.25135e-22	-0.189816		131.25	474.64	277.11	215.76	10.63	12.97	43.98	5.87	156.85	205.23	127.48	478.48	22.28	8.33	6.92	8.65		528.914	1167.4	4570.45	2755.48	11.4776	9.28097	58.8013	8.20976	1200.31	1852.78	1932.68	6114.51	20.0638	9.35969	11.8507	9.84076
108177798	TRNAL-CAG	transfer RNA leucine (anticodon CAG)	-	tRNA	-	-7.15426	78.5191	7.92302e-19	3.55102e-17	-7.6802	103.471	2.64238e-24	3.55286e-22	-0.525934		146.4	548.73	322.81	233.26	12.43	14.9	47.52	6.27	175.4	228.03	144.61	543.68	22.38	8.13	5.52	6.98		589.966	1349.63	5324.19	2978.97	13.4211	10.662	63.5343	8.7692	1342.26	2058.61	2192.39	6947.7	20.1538	9.13497	9.45315	7.94087
108177840	TRNAN-GUU	transfer RNA asparagine (anticodon GUU)	-	tRNA	-	-6.95681	78.0059	1.02734e-18	4.47656e-17	-7.39932	102.578	4.14741e-24	5.42159e-22	-0.442511		151.2	718.02	310.35	220.65	15.27	19.32	63.72	7.1	146.23	247.11	139.68	468.53	24.6	10.92	6.7	8.43		609.309	1766	5118.68	2817.93	16.4876	13.8249	85.1937	9.93004	1119.04	2230.86	2117.64	5987.36	22.153	12.2698	11.4739	9.59048
108178760	TRNAP-UGG	transfer RNA proline (anticodon UGG)	-	tRNA	-	-7.37387	85.2708	2.60182e-20	1.85518e-18	-7.19732	102.514	4.28431e-24	5.44917e-22	0.176553		128.2	612.65	238.6	228	7.8	20.8	54.6	3.4	207.8	195	150.6	312.6	28.2	12	6.4	12.2		516.623	1506.84	3935.29	2911.8	8.42195	14.8839	73.0002	4.75523	1590.21	1760.42	2283.2	3994.73	25.3949	13.4833	10.9602	13.8795
108177797	TRNAL-CAG	transfer RNA leucine (anticodon CAG)	-	tRNA	-	-7.19457	77.8046	1.13756e-18	4.86667e-17	-7.67845	102.244	4.90947e-24	5.80233e-22	-0.483878		129.75	464.14	278.51	209	10.23	13.57	42.23	5.07	151.03	205.5	149.45	478.38	21.55	8.33	5.32	5.45		522.869	1141.57	4593.54	2669.15	11.0457	9.71031	56.4615	7.09089	1155.77	1855.21	2265.76	6113.23	19.4064	9.35969	9.11065	6.20025
108177754	TRNAQ-CUG	transfer RNA glutamine (anticodon CUG)	-	tRNA	-	-5.05346	66.2095	4.05446e-16	9.17321e-15	-5.75021	102.235	4.93185e-24	5.80233e-22	-0.696746		22.65	43.87	16.65	30.72	5.1	5.6	23	1.3	26.85	36.98	16.1	54.03	10.18	2.78	4.65	2.73		91.2755	107.9	274.613	392.326	5.50666	4.0072	30.751	1.81818	205.472	333.848	244.087	690.451	9.16737	3.12364	7.96325	3.10581
100348489	CDKN1A	cyclin dependent kinase inhibitor 1A	-	protein-coding	-	-3.3763	61.364	4.74401e-15	8.45655e-14	-4.26225	102.298	4.77722e-24	5.80233e-22	-0.885959		79	57	5	3	9	25	7	7	36	32	9	16	15	10	8	8		318.356	140.194	82.4663	38.3131	9.71764	17.8893	9.359	9.79018	275.493	288.89	136.446	204.465	13.5079	11.2361	13.7002	9.10129
108177815	TRNAQ-CUG	transfer RNA glutamine (anticodon CUG)	-	tRNA	-	-5.28913	69.542	7.48036e-17	2.15967e-15	-5.88907	101.953	5.6843e-24	6.52447e-22	-0.599933		26.87	46.9	18.95	34.05	5.3	5.6	22.38	0.8	28.82	37.57	17.47	61.68	10.1	2.25	4.05	3.2		108.281	115.353	312.547	434.854	5.72261	4.0072	29.9221	1.11888	220.547	339.175	264.857	788.211	9.09533	2.52813	6.93574	3.64051
108177517	TRNAR-UCG	transfer RNA arginine (anticodon UCG)	-	tRNA	-	-6.54822	71.7886	2.3953e-17	7.66822e-16	-7.13298	101.736	6.34387e-24	7.10815e-22	-0.584761		71.67	157.7	80.12	148.17	8.25	8	43.5	3.5	93.67	154.08	100.58	272.95	22	6.75	3.75	8.25		288.817	387.871	1321.44	1892.29	8.90784	5.72458	58.1595	4.89509	716.817	1391	1524.86	3488.04	19.8116	7.58438	6.42198	9.3857
108177529	TRNAM-CAU	transfer RNA methionine (anticodon CAU)	-	tRNA	-	-6.43667	109.701	1.13954e-25	4.87517e-23	-5.429	99.7467	1.7319e-23	1.87666e-21	1.00767		26.73	74.98	29.95	34.15	3.5	3	6.83	0.33	27.92	36.43	21.42	41.52	7.23	3.5	9	7		107.717	184.417	493.973	436.131	3.77908	2.14672	9.13171	0.461537	213.66	328.883	324.742	530.585	6.51082	3.93264	15.4127	7.96362
108177753	TRNAP-AGG	transfer RNA proline (anticodon AGG)	-	tRNA	-	-5.97762	84.1542	4.57653e-20	2.99127e-18	-6.11771	99.6991	1.77405e-23	1.87666e-21	-0.14009		19.7	103.67	45.5	43.67	4.4	7.7	13.88	1.8	27.23	32.65	27.85	50.5	7.2	3.6	3.25	4.55		79.3875	254.981	750.443	557.712	4.75084	5.5099	18.5576	2.51748	208.38	294.758	422.225	645.341	6.4838	4.045	5.56571	5.17636
100348732	GOT2	glutamic-oxaloacetic transaminase 2	FABP-1|FABPpm|mAspAT	protein-coding	Ensembl:ENSOCUG00000003871	2.65489	80.5033	2.90224e-19	1.48456e-17	3.38975	99.6763	1.79451e-23	1.87666e-21	0.734861		31.83	42.5	3	6	502.58	916.5	461.75	507.67	9.33	5.83	5.5	4.83	766.17	601	411.25	632.25		128.269	104.531	49.4798	76.6263	542.654	655.822	617.36	710.026	71.3986	52.6321	83.3837	61.7227	689.958	675.291	704.277	719.286
100339199	SMC2	structural maintenance of chromosomes 2	-	protein-coding	Ensembl:ENSOCUG00000005655	4.10282	129.405	5.53098e-30	7.39553e-27	4.8265	99.6257	1.84101e-23	1.88344e-21	0.723678		5	12	0	0	324.75	567.5	252.5	229.5	1	1	1	1	350	235.5	200.5	250.5		20.1491	29.5146	1e-06	1e-06	350.645	406.087	337.593	320.978	7.65258	9.02781	15.1607	12.779	315.185	264.611	343.362	284.984
100357676	TOP2A	DNA topoisomerase II alpha	-	protein-coding	Ensembl:ENSOCUG00000002814	5.13288	155.648	1.01074e-35	4.75654e-32	3.98182	99.4844	1.97718e-23	1.97971e-21	-1.15106		5	6	1	0	510	934.5	371	294	3	6	1	2.5	546	452.33	295	482.83		20.1491	14.7573	16.4933	1e-06	550.666	668.702	496.027	411.188	22.9577	54.1668	15.1607	31.9476	491.688	508.244	505.196	549.297
108176775	TRNAG-GCC	transfer RNA glycine (anticodon GCC)	-	tRNA	-	-7.61764	86.286	1.55708e-20	1.17685e-18	-7.28815	98.9957	2.53049e-23	2.48093e-21	0.329485		150.63	1196.45	300.5	240.16	11.13	16.2	61.83	6.2	157.75	250.35	126.61	486.39	24.25	13.6	7.6	8.2		607.012	2942.73	4956.22	3067.09	12.0175	11.5923	82.6667	8.6713	1207.19	2260.11	1919.49	6215.59	21.8378	15.2811	13.0152	9.32882
108177563	TRNAM-CAU	transfer RNA methionine (anticodon CAU)	-	tRNA	-	-6.62966	88.42	5.29339e-21	4.79052e-19	-6.4228	98.5696	3.13805e-23	3.01381e-21	0.206853		87.83	241.88	126.58	146.55	11.5	13.5	28.33	3.33	102.62	155.73	77.82	249.82	25.83	10.2	11.2	11		353.939	594.915	2087.72	1871.6	12.417	9.66022	37.8772	4.65733	785.308	1405.9	1179.8	3192.46	23.2606	11.4608	19.1803	12.5143
108178391	TRNAY-GUA	transfer RNA tyrosine (anticodon GUA)	-	tRNA	-	-7.03179	83.0691	7.92366e-20	4.7201e-18	-6.90193	98.1641	3.8511e-23	3.62465e-21	0.129868		41.6	146.46	68.2	82.3	4.6	4.2	21.6	1.8	43.83	68.2	45.13	123.3	10	2.9	5.2	1.6		167.641	360.225	1124.84	1051.06	4.96679	3.0054	28.8792	2.51748	335.413	615.696	684.201	1575.65	9.00528	3.25848	8.90514	1.82026
100344458	LOC100344458	cytosolic beta-glucosidase	-	protein-coding	Ensembl:ENSOCUG00000005568	4.98905	63.1355	1.92967e-15	3.72173e-14	8.80458	97.7321	4.7899e-23	4.41986e-21	3.81552		1	48	7	0	1650.5	2358.5	1321	1577	0	2	0	0	1689	1469.5	559.5	1288		4.02982	118.058	115.453	1e-06	1782.11	1687.68	1766.18	2205.59	1e-06	18.0556	1e-06	1e-06	1520.99	1651.15	958.159	1465.31
100347006	VAT1	vesicle amine transport 1	-	protein-coding	Ensembl:ENSOCUG00000003883	-2.65397	65.7321	5.16571e-16	1.14669e-14	-3.20649	97.3039	5.94627e-23	5.38138e-21	-0.552517		37	64	10	10	10	36	20	21	31	31	26.5	12	22	24	17	32		149.103	157.411	164.933	127.71	10.7974	25.7606	26.74	29.3705	237.23	279.862	401.758	153.348	19.8116	26.9667	29.113	36.4051
108177838	TRNAL-CAG	transfer RNA leucine (anticodon CAG)	-	tRNA	-	-6.34591	86.2384	1.59497e-20	1.17685e-18	-6.81032	97.2282	6.17807e-23	5.48566e-21	-0.464409		13.78	50.95	26.53	22.67	2	2.13	4.18	0.2	17.85	19.07	11.73	39.2	2	1.2	1.4	0.93		55.5309	125.314	437.566	289.52	2.15948	1.52417	5.58866	0.279719	136.599	172.16	177.835	500.938	1.80106	1.34834	2.39754	1.05802
108177071	TRNAF-GAA	transfer RNA phenylalanine (anticodon GAA)	-	tRNA	-	-6.76932	80.3248	3.17653e-19	1.55716e-17	-6.90091	96.9284	7.1879e-23	6.16256e-21	-0.131588		13.27	88.38	57.33	23.33	1.4	2.2	7.87	0.5	21.68	29.45	12.62	63.45	3.1	1.53	0.9	1.53		53.4757	217.375	945.558	297.948	1.51163	1.57426	10.5222	0.699298	165.908	265.869	191.328	810.83	2.79164	1.71913	1.54127	1.74062
100346135	KIF11	kinesin family member 11	-	protein-coding	Ensembl:ENSOCUG00000016706	4.89948	129.151	6.28605e-30	7.39553e-27	5.93423	96.9245	7.20231e-23	6.16256e-21	1.03475		4	8	0	0	425.5	723	309	255	0	1	2	0	471	387	143	327		16.1193	19.6764	1e-06	1e-06	459.428	517.359	413.133	356.642	1e-06	9.02781	30.3214	1e-06	424.149	434.838	244.891	372.015
108176801	TRNAT-CGU	transfer RNA threonine (anticodon CGU)	-	tRNA	-	-7.12882	90.1611	2.19531e-21	2.58279e-19	-6.66302	96.8796	7.36755e-23	6.19137e-21	0.465804		43.17	260.83	104.5	84	2	5.33	18.83	5	46.83	48.33	39.17	101	11.67	5	2.5	1.33		173.967	641.524	1723.55	1072.77	2.15948	3.814	25.1757	6.99299	358.37	436.314	593.844	1290.68	10.5092	5.61806	4.28132	1.51309
108178493	TRNAS-UGA	transfer RNA serine (anticodon UGA)	-	tRNA	-	-6.5172	76.639	2.05244e-18	7.85268e-17	-6.89651	96.7499	7.86618e-23	6.49443e-21	-0.379313		80.25	226	141.33	133	9	15	31	4	82	117	85	248	17	3	8	9		323.393	555.858	2330.99	1698.55	9.71764	10.7336	41.447	5.59439	627.512	1056.25	1288.66	3169.2	15.309	3.37084	13.7002	10.2389
100341403	ARAP1	ArfGAP with RhoGAP domain, ankyrin repeat and PH domain 1	-	protein-coding	-	-2.49016	39.0597	4.1105e-10	4.27965e-09	-3.81195	96.6511	8.26864e-23	6.70901e-21	-1.32178		258	80.5	10	26	41	89.5	39	27	96	120	54.5	39	68	27.5	36	61.5		1039.69	197.994	164.933	332.047	44.2692	64.0437	52.143	37.7621	734.648	1083.34	826.257	498.382	61.2359	30.8993	61.651	69.9661
108178136	TRNAF-GAA	transfer RNA phenylalanine (anticodon GAA)	-	tRNA	-	-7.0376	83.5225	6.29953e-20	3.90073e-18	-6.92301	95.9737	1.16422e-22	9.2861e-21	0.114594		14.07	86.98	57.23	23.53	0.53	2.2	6.47	0.5	20.58	27.48	12.82	62.85	3.1	1.4	1.1	1.03		56.6996	213.931	943.909	300.503	0.572261	1.57426	8.65039	0.699298	157.49	248.084	194.36	803.162	2.79164	1.57306	1.88378	1.17179
108177539	TRNAL-AAG	transfer RNA leucine (anticodon AAG)	-	tRNA	-	-6.95119	88.4598	5.18787e-21	4.78708e-19	-6.50127	95.8949	1.21147e-22	9.50194e-21	0.449918		14.4	104.67	31.15	30.78	0.87	3.23	9.47	0.67	16.43	28.33	20.93	47.43	5.1	1.87	1.17	2.57		58.0294	257.441	513.765	393.093	0.939372	2.3113	12.6614	0.93706	125.732	255.758	317.313	606.11	4.59269	2.10115	2.00366	2.92379
108178765	TRNAK-UUU	transfer RNA lysine (anticodon UUU)	-	tRNA	-	-7.43013	83.6466	5.91633e-20	3.7123e-18	-6.93144	95.6958	1.33965e-22	1.02162e-20	0.498685		136.3	508.69	182.15	241.95	6.6	15.2	64.2	4.4	137.98	195.05	124.65	307.23	32.95	10.65	8.5	8.7		549.265	1251.15	3004.25	3089.95	7.12627	10.8767	85.8354	6.15383	1055.9	1760.87	1889.78	3926.1	29.6724	11.9665	14.5565	9.89765
108177307	TRNAT-UGU	transfer RNA threonine (anticodon UGU)	-	tRNA	-	-7.07538	73.065	1.25447e-17	4.15741e-16	-7.34784	95.6865	1.34595e-22	1.02162e-20	-0.272465		134.67	478.81	339.51	223.68	9.67	16.92	58.13	6.9	172.93	235	168.28	376.61	30.77	10.9	9.25	7.3		542.696	1177.66	5599.62	2856.63	10.4411	12.1075	77.7198	9.65032	1323.36	2121.53	2551.24	4812.71	27.7092	12.2474	15.8409	8.30492
108178774	TRNAV-UAC	transfer RNA valine (anticodon UAC)	-	tRNA	-	-7.50767	85.8109	1.97991e-20	1.43345e-18	-6.78942	95.2604	1.66922e-22	1.23188e-20	0.718254		205.53	1283.09	218.37	346.13	13	23.5	112.33	3.33	223.83	299	190.87	366.2	49.5	19.5	11.33	18		828.249	3155.82	3601.63	4420.44	14.0366	16.8159	150.185	4.65733	1712.88	2699.31	2893.72	4679.68	44.5761	21.9104	19.4029	20.4779
108176714	TRNAS-CGA	transfer RNA serine (anticodon CGA)	-	tRNA	-	-7.13071	68.9098	1.03069e-16	2.85655e-15	-7.81144	95.2475	1.68009e-22	1.23188e-20	-0.680731		111	296	221	185	12	9	45	3	130	181	111	304	17	3	6	4		447.31	728.026	3645.01	2362.64	12.9568	6.44015	60.165	4.19579	994.835	1634.03	1682.84	3884.83	15.309	3.37084	10.2752	4.55064
100342400	ODAD4	outer dynein arm docking complex subunit 4	TTC25	protein-coding	Ensembl:ENSOCUG00000013236	-4.79889	45.4924	1.53229e-11	1.87298e-10	-5.84933	95.2225	1.70149e-22	1.23188e-20	-1.05044		45.5	5	4	4	1	4	1	1	34	34	15	8	6	3	2	2		183.357	12.2977	65.973	51.0842	1.07974	2.86229	1.337	1.3986	260.188	306.945	227.41	102.232	5.40317	3.37084	3.42505	2.27532
100344350	C19H17orf97	chromosome 19 open reading frame, human C17orf97	-	protein-coding	Ensembl:ENSOCUG00000025842	-6.1726	63.5226	1.58534e-15	3.1216e-14	-6.02925	95.156	1.75955e-22	1.25461e-20	0.143342		26	4	2	6	1	1	0	0	26	16	7	17	2	2	2	2		104.775	9.83819	32.9865	76.6263	1.07974	0.715572	1e-06	1e-06	198.967	144.445	106.125	217.244	1.80106	2.24722	3.42505	2.27532
108176443	TRNAA-AGC	transfer RNA alanine (anticodon AGC)	-	tRNA	-	-7.55658	81.3379	1.90247e-19	1.02908e-17	-7.64921	94.7804	2.1272e-22	1.49412e-20	-0.0926243		33.5	142.83	73.5	85.33	2.33	3.17	15.83	1.67	46	58.83	53.33	120.5	8.83	1.17	2.33	1.17		134.999	351.297	1212.25	1089.75	2.51579	2.26836	21.1647	2.33566	352.019	531.106	808.519	1539.87	7.95166	1.31463	3.99019	1.33106
108177508	TRNAP-AGG	transfer RNA proline (anticodon AGG)	-	tRNA	-	-6.16555	86.8626	1.16327e-20	9.27855e-19	-6.12584	94.5219	2.42401e-22	1.67756e-20	0.0397151		18.6	92.5	35.2	42.8	4	4.8	9.2	1.8	23.6	32.2	25.6	45	9.8	2.4	2.2	3		74.9547	227.508	580.563	546.601	4.31895	3.43475	12.3004	2.51748	180.601	290.695	388.113	575.056	8.82517	2.69667	3.76756	3.41298
108177561	TRNAK-UUU	transfer RNA lysine (anticodon UUU)	-	tRNA	-	-6.2887	76.837	1.85671e-18	7.50484e-17	-6.65438	94.265	2.75982e-22	1.88228e-20	-0.365683		58.7	152.83	61.18	86.6	9.2	6.2	34.05	3	71.3	76.18	42.1	145.6	18.25	8.7	2.2	2		236.551	375.893	1009.06	1105.97	9.93359	4.43655	45.5249	4.19579	545.629	687.738	638.265	1860.63	16.4346	9.77543	3.76756	2.27532
108177306	TRNAP-UGG	transfer RNA proline (anticodon UGG)	-	tRNA	-	-6.47123	79.396	5.08284e-19	2.34508e-17	-6.40255	93.9929	3.16656e-22	2.12883e-20	0.0686808		55.05	232.83	118.43	125.67	11.17	11.65	35.27	4.28	82.55	99.9	72.05	168.6	23.53	8.63	7.53	7.35		221.842	572.656	1953.3	1604.94	12.0607	8.33642	47.156	5.98599	631.72	901.878	1092.33	2154.54	21.1894	9.69677	12.8953	8.36181
108178234	TRNAT-UGU	transfer RNA threonine (anticodon UGU)	-	tRNA	-	-7.30302	75.4274	3.79099e-18	1.40476e-16	-7.59321	93.6792	3.71033e-22	2.45927e-20	-0.290196		246.6	718.7	348.1	402.4	16	24.5	59.4	8.2	259.35	368.7	215.6	720.3	39.7	11.5	10	11		993.754	1767.68	5741.3	5139.07	17.2758	17.5315	79.4178	11.4685	1984.7	3328.55	3268.64	9204.74	35.751	12.9215	17.1253	12.5143
108176969	TRNAE-UUC	transfer RNA glutamic acid (anticodon UUC)	-	tRNA	-	-7.77541	75.4591	3.73063e-18	1.39336e-16	-7.76414	93.3755	4.32577e-22	2.81955e-20	0.011275		4750.45	17353.7	8979.7	8234.67	280.6	366.1	1475.7	140.33	5147.8	7765.65	4537.48	12528.3	620.1	269	201.4	252.4		19143.5	42682.3	148104	105165	302.974	261.971	1973.01	196.265	39394	70106.8	68791.3	160100	558.417	302.252	344.903	287.146
108176962	TRNAC-GCA	transfer RNA cysteine (anticodon GCA)	-	tRNA	-	-5.70799	62.115	3.23978e-15	5.90946e-14	-6.7707	93.3537	4.37372e-22	2.81955e-20	-1.0627		11	17.4	7.5	18	1	1.17	1.5	1	12.5	14.5	15.17	43.82	3.33	0	0.83	1.17		44.328	42.7961	123.699	229.879	1.07974	0.837219	2.0055	1.3986	95.6572	130.903	229.987	559.977	2.99876	1e-06	1.4214	1.33106
108176965	TRNAP-AGG	transfer RNA proline (anticodon AGG)	-	tRNA	-	-6.26776	84.0881	4.73202e-20	3.05053e-18	-6.1885	92.7831	5.83505e-22	3.71078e-20	0.0792599		14	88.8	32.2	40.8	3.4	4.3	9.8	1.4	24.2	30.4	20.6	49	7.2	2.6	2.4	2.8		56.4175	218.408	531.083	521.059	3.67111	3.07696	13.1026	1.95804	185.192	274.445	312.31	626.173	6.4838	2.92139	4.11007	3.18545
108177560	TRNAE-CUC	transfer RNA glutamic acid (anticodon CUC)	-	tRNA	-	-6.11123	58.9294	1.63429e-14	2.7273e-13	-7.33162	92.7139	6.04284e-22	3.79168e-20	-1.22039		555.5	700.53	470	528.92	50	90.33	259	20	703.25	741.5	404.78	1291	83	46.33	21	34		2238.57	1722.99	7751.83	6754.86	53.9869	64.6376	346.283	27.9719	5381.68	6694.12	6136.74	16497.7	74.7438	52.057	35.9631	38.6805
108178386	TRNAP-AGG	transfer RNA proline (anticodon AGG)	-	tRNA	-	-5.79352	79.7123	4.331e-19	2.03817e-17	-5.74349	92.5628	6.52223e-22	4.03863e-20	0.0500314		31.1	92.75	65.07	55.72	8.13	8.2	18.4	2	36.87	41.45	32.27	55.2	10.53	7	7	4		125.327	228.123	1073.22	711.603	8.77827	5.86769	24.6008	2.79719	282.151	374.203	489.235	705.403	9.48256	7.86529	11.9877	4.55064
108178592	TRNAT-CGU	transfer RNA threonine (anticodon CGU)	-	tRNA	-	-6.4439	94.8639	2.03937e-22	3.09589e-20	-6.00362	92.3988	7.08578e-22	4.33061e-20	0.440272		24.17	141.17	39.5	40	1	7.33	9.83	2	24.83	26.33	22.17	62	6.67	1	3.5	5.33		97.4008	347.214	651.484	510.842	1.07974	5.24514	13.1427	2.79719	190.014	237.702	336.112	792.3	6.00652	1.12361	5.99385	6.06373
108177834	TRNAL-CAG	transfer RNA leucine (anticodon CAG)	-	tRNA	-	-6.10239	74.8891	4.97921e-18	1.81645e-16	-7.11894	92.1553	8.01332e-22	4.8347e-20	-1.01655		12	42.6	21.2	20	0.8	2.6	4.4	1	12.2	19.8	10.4	36.8	1.8	1	0.8	0.2		48.3579	104.777	349.657	255.421	0.86379	1.86049	5.8828	1.3986	93.3615	178.751	157.671	470.268	1.62095	1.12361	1.37002	0.227532
108177070	TRNAE-UUC	transfer RNA glutamic acid (anticodon UUC)	-	tRNA	-	-7.69025	77.528	1.30857e-18	5.49832e-17	-7.4059	91.8461	9.36871e-22	5.5809e-20	0.284349		2442.4	9421.85	4053.9	4513.93	130.55	196.6	856.9	100	2532.45	3844.6	2218.65	5474.8	389.05	167.55	124.65	154.6		9842.44	23173.5	66862	57647.6	140.96	140.681	1145.68	139.86	19379.8	34708.3	33636.2	69962.6	350.35	188.261	213.467	175.882
108178608	TRNAN-GUU	transfer RNA asparagine (anticodon GUU)	-	tRNA	-	-7.0574	69.897	6.24822e-17	1.84932e-15	-7.47624	91.6699	1.02408e-21	6.02417e-20	-0.418842		188.13	855.86	399.81	286.28	12.73	34.02	79.18	6.23	185.83	322.31	192.51	620.18	29.6	11.68	11.1	11.83		758.13	2105.03	6594.17	3656.09	13.7451	24.3438	105.864	8.71326	1422.08	2909.75	2918.58	7925.3	26.6556	13.1238	19.0091	13.4585
108178589	TRNAW-CCA	transfer RNA tryptophan (anticodon CCA)	-	tRNA	-	-5.92323	64.0724	1.1993e-15	2.43272e-14	-6.88225	91.5337	1.09708e-21	6.37389e-20	-0.959016		33	80.17	42.45	56.87	7	7.5	20.37	1	31.87	61.17	38.67	118.6	9	4.5	2.83	1		132.984	197.182	700.139	726.289	7.55816	5.36679	27.2347	1.3986	243.888	552.231	586.263	1515.59	8.10475	5.05626	4.84645	1.13766
108178387	TRNAT-UGU	transfer RNA threonine (anticodon UGU)	-	tRNA	-	-7.16101	71.5487	2.705e-17	8.4865e-16	-7.5686	91.3843	1.18314e-21	6.79006e-20	-0.407594		130.67	469.06	331.41	220.23	8.67	16.42	54.63	6.1	164.58	224.4	164.85	371.41	30.5	7.1	7	7.3		526.577	1153.68	5466.03	2812.57	9.36132	11.7497	73.0403	8.53144	1259.46	2025.84	2499.24	4746.26	27.4661	7.97765	11.9877	8.30492
108178394	TRNAL-UAG	transfer RNA leucine (anticodon UAG)	-	tRNA	-	-7.34094	71.0296	3.51907e-17	1.08952e-15	-7.54452	91.3402	1.20977e-21	6.85925e-20	-0.203577		164	742	291.5	344.5	13.67	21.5	91.5	5.67	220.83	348	191.83	606.17	33.33	11.67	7.17	15.67		660.891	1824.98	4807.78	4399.62	14.76	15.3848	122.336	7.93004	1689.92	3141.68	2908.27	7746.27	30.0146	13.1126	12.2788	17.8271
108177549	TRNAG-GCC	transfer RNA glycine (anticodon GCC)	-	tRNA	-	-7.68284	78.1873	9.37191e-19	4.12189e-17	-7.45613	91.2438	1.27019e-21	7.11608e-20	0.226717		199.15	1377.3	397.35	327.96	14.2	20.3	71.05	6.4	218.7	341.61	159.18	632.89	33.68	15.85	7.6	9.4		802.539	3387.54	6553.59	4188.39	15.3323	14.5261	94.9939	8.95102	1673.62	3083.99	2413.28	8087.72	30.3298	17.8093	13.0152	10.694
108178591	TRNAL-UAG	transfer RNA leucine (anticodon UAG)	-	tRNA	-	-6.57629	73.7998	8.64559e-18	3.00848e-16	-6.66747	91.2028	1.29679e-21	7.17961e-20	-0.0911841		153.5	797.07	239.9	196.83	21.37	30.23	84.77	4.67	173.03	255.13	134.83	429.13	35.4	13.37	16.67	19.07		618.578	1960.43	3956.73	2513.72	23.074	21.6317	113.338	6.53145	1324.13	2303.26	2044.11	5483.87	31.8787	15.0227	28.5478	21.6952
103351084	PCLAF	PCNA clamp associated factor	KIAA0101	protein-coding	Ensembl:ENSOCUG00000032107	4.92998	94.4096	2.56547e-22	3.77284e-20	5.7637	91.0702	1.38667e-21	7.58797e-20	0.83372		0	7	3	1	460.5	540	270.5	302	1	0	1	0.5	510	426.5	115.5	270		1e-06	17.2168	49.4798	12.771	497.219	386.409	361.659	422.376	7.65258	1e-06	15.1607	6.38952	459.269	479.221	197.797	307.168
108178232	TRNAN-GUU	transfer RNA asparagine (anticodon GUU)	-	tRNA	-	-7.11678	67.0493	2.64802e-16	6.29373e-15	-7.72871	90.9658	1.46177e-21	7.907e-20	-0.611924		1034.5	3600.87	2018.96	1459.26	79.8	129.73	355.17	33.93	1096.3	1660.13	1016.43	3511.86	143.13	52.23	43.67	61.67		4168.85	8856.51	33299.2	18636.3	86.1631	92.8312	474.863	47.4544	8389.52	14987.3	15409.8	44878.2	128.893	58.6863	74.7861	70.1595
108176770	TRNAL-CAG	transfer RNA leucine (anticodon CAG)	-	tRNA	-	-7.61166	81.1176	2.12682e-19	1.12459e-17	-7.10029	90.8597	1.5423e-21	8.24783e-20	0.511366		194.15	709.18	282.18	298.7	9	20.7	64	3.5	226.75	306.7	128.05	585.48	32.78	15.4	14.55	9.75		782.39	1744.26	4654.07	3814.71	9.71764	14.8123	85.568	4.89509	1735.22	2768.83	1941.32	7481.87	29.5193	17.3036	24.9173	11.0922
108178395	TRNAK-CUU	transfer RNA lysine (anticodon CUU)	-	tRNA	-	-7.35947	69.84	6.43149e-17	1.89166e-15	-7.68789	90.748	1.63189e-21	8.60864e-20	-0.328418		1330.72	3546.48	2134.89	1882.32	86.08	128.38	385.19	32.67	1366.87	2106.52	1097.44	3258.77	180.86	76.32	52.53	59.98		5362.56	8722.74	35211.3	24039.2	92.9438	91.8651	514.999	45.6922	10460.1	19017.3	16637.9	41643.9	162.869	85.7541	89.9591	68.2369
108178601	TRNAS-GCU	transfer RNA serine (anticodon GCU)	-	tRNA	-	-6.14555	68.1919	1.48334e-16	3.89898e-15	-7.02918	90.7305	1.64636e-21	8.60864e-20	-0.883626		107.8	427.32	244.27	212.53	24.65	33.13	47.93	5.2	148.47	217.67	126.33	417.05	24.8	11.6	11.65	10.48		434.415	1051.01	4028.81	2714.23	26.6155	23.7069	64.0824	7.2727	1136.18	1965.08	1915.25	5329.5	22.3331	13.0339	19.9509	11.9227
108177300	TRNAV-AAC	transfer RNA valine (anticodon AAC)	-	tRNA	-	-7.47254	76.7962	1.89543e-18	7.50484e-17	-7.15683	90.68	1.6889e-21	8.73404e-20	0.315719		104.75	323.83	321.95	218.5	6.6	9.8	44.55	5	138.13	232.53	113.32	388	21.5	10.92	9.75	10.38		422.124	796.475	5310	2790.47	7.12627	7.01261	59.5634	6.99299	1057.05	2099.24	1718.01	4958.26	19.3614	12.2698	16.6971	11.8089
108176713	TRNAK-CUU	transfer RNA lysine (anticodon CUU)	-	tRNA	-	-7.46422	69.7978	6.57066e-17	1.92059e-15	-7.77847	90.5198	1.83139e-21	9.30706e-20	-0.314255		1267.45	3721.86	2119.67	1840.01	83.17	115.86	370.24	28.23	1313.1	2075.9	1060.28	3284.82	165.83	68.68	48.63	55.42		5107.6	9154.09	34960.3	23498.8	89.8018	82.9062	495.011	39.4824	10048.6	18740.8	16074.6	41976.8	149.335	77.1697	83.2802	63.0492
108178752	TRNAP-AGG	transfer RNA proline (anticodon AGG)	-	tRNA	-	-6.03317	81.4949	1.75716e-19	9.72848e-18	-5.96826	90.5113	1.83926e-21	9.30706e-20	0.0649112		22.8	95.6	46.97	55.82	3.8	7	14.48	4.2	28.03	36.8	28.4	49.85	10.95	5.4	2.25	3.55		91.8799	235.133	774.688	712.88	4.103	5.00901	19.3598	5.87411	214.502	332.223	430.563	637.035	9.86078	6.06751	3.85319	4.03869
108177812	TRNAL-CAG	transfer RNA leucine (anticodon CAG)	-	tRNA	-	-6.29628	80.3547	3.12886e-19	1.54994e-17	-6.46815	90.4605	1.88707e-21	9.44739e-20	-0.171863		15.6	48.8	23.6	20.6	1.4	1.8	5.6	0.8	12.8	18.8	10.8	40.8	3	1.8	1	0.6		62.8652	120.026	389.241	263.084	1.51163	1.28803	7.4872	1.11888	97.953	169.723	163.735	521.385	2.70158	2.0225	1.71253	0.682596
100349062	MTHFD2	methylenetetrahydrofolate dehydrogenase (NADP+ dependent) 2, methenyltetrahydrofolate cyclohydrolase	-	protein-coding	Ensembl:ENSOCUG00000005208	3.69577	48.89	2.70725e-12	3.58883e-11	5.40402	89.9719	2.41571e-21	1.19667e-19	1.70825		10	138.5	8.5	1	905.5	1501	848.5	878	5	1	0	5	1368.5	1201.5	454.5	1005		40.2982	340.647	140.193	12.771	977.702	1074.07	1134.45	1227.97	38.2629	9.02781	1e-06	63.8952	1232.37	1350.02	778.344	1143.35
108178235	TRNAK-UUU	transfer RNA lysine (anticodon UUU)	-	tRNA	-	-7.16222	78.2405	9.12298e-19	4.05026e-17	-6.9589	89.7416	2.71392e-21	1.33039e-19	0.203317		142	561.77	212.85	263.08	9.33	19.87	68.32	6.27	159.11	208.28	133.9	337.91	38.78	11.27	8.27	10.53		572.235	1381.7	3510.59	3359.81	10.074	14.2184	91.3439	8.7692	1217.6	1880.31	2030.01	4318.16	34.9225	12.6631	14.1626	11.9796
100358603	DRC7	dynein regulatory complex subunit 7	CCDC135	protein-coding	Ensembl:ENSOCUG00000016661	-4.87246	53.4194	2.69428e-13	4.05089e-12	-5.84438	89.3592	3.29259e-21	1.59742e-19	-0.971922		206	5	6	14	2	10	4	2	102	86	36	40	20	5	6	9		830.143	12.2977	98.9595	178.795	2.15948	7.15572	5.348	2.79719	780.563	776.391	545.784	511.161	18.0106	5.61806	10.2752	10.2389
108177762	TRNAQ-CUG	transfer RNA glutamine (anticodon CUG)	-	tRNA	-	-5.09956	63.3606	1.72128e-15	3.34725e-14	-5.51594	89.2603	3.46139e-21	1.66217e-19	-0.416372		24.25	40.87	17.52	31.82	5.5	5.4	21.4	1.1	24.85	34.77	14.5	55.98	11.38	2.98	4.65	3.53		97.7232	100.522	288.962	406.375	5.93856	3.86409	28.6118	1.53846	190.167	313.897	219.83	715.37	10.248	3.34836	7.96325	4.01594
108176444	TRNAY-GUA	transfer RNA tyrosine (anticodon GUA)	-	tRNA	-	-7.4664	84.7859	3.32487e-20	2.23526e-18	-7.38496	89.1539	3.65264e-21	1.72063e-19	0.0814443		37	144.8	69.2	83.2	2.8	2.8	17.8	1.8	43.6	68.8	39.4	124.2	12.8	1.8	2	1.6		149.103	356.143	1141.33	1062.55	3.02326	2.0036	23.7986	2.51748	333.652	621.113	597.331	1587.16	11.5268	2.0225	3.42505	1.82026
108178384	TRNAP-AGG	transfer RNA proline (anticodon AGG)	-	tRNA	-	-6.03446	84.0511	4.82151e-20	3.06622e-18	-6.10679	89.1519	3.65626e-21	1.72063e-19	-0.0723322		17.2	81.33	31.93	45.2	5.2	4.2	8.4	1.6	21.2	30	23.4	47.6	7.4	2.8	2.8	3.2		69.3129	200.035	526.63	577.251	5.61463	3.0054	11.2308	2.23775	162.235	270.834	354.76	608.282	6.66391	3.14611	4.79508	3.64051
108177551	TRNAQ-CUG	transfer RNA glutamine (anticodon CUG)	-	tRNA	-	-6.83904	65.5669	5.61734e-16	1.24109e-14	-7.39492	88.7683	4.43878e-21	2.06821e-19	-0.555885		270.55	850.67	440.27	437.75	29.13	37.72	118.78	11.65	319.9	383.07	339.37	670.23	49.43	15.1	14.2	25.65		1090.27	2092.26	7261.48	5590.52	31.4528	26.9914	158.809	16.2937	2448.06	3458.28	5145.08	8564.89	44.5131	16.9665	24.3179	29.181
108178612	TRNAC-GCA	transfer RNA cysteine (anticodon GCA)	-	tRNA	-	-5.84964	57.6905	3.06785e-14	4.9956e-13	-7.07281	88.5738	4.89728e-21	2.23753e-19	-1.22316		190.63	388.67	269.8	272.13	36.4	44	103.63	12.3	224.07	297.37	225.87	573.52	46	18.83	11.03	18.2		768.205	955.952	4449.88	3475.38	39.3024	31.4852	138.553	17.2027	1714.71	2684.6	3424.34	7329.03	41.4243	21.1576	18.8892	20.7054
100347179	HOXB2	homeobox B2	-	protein-coding	Ensembl:ENSOCUG00000024951	-2.2744	66.4464	3.59547e-16	8.21373e-15	-2.61826	88.5904	4.85645e-21	2.23753e-19	-0.343868		44	55	11	8	27	53	19	20	41	29	15	13	45	33	26	35		177.312	135.275	181.426	102.168	29.1529	37.9253	25.403	27.9719	313.756	261.806	227.41	166.127	40.5238	37.0792	44.5257	39.8181
108176963	TRNAC-GCA	transfer RNA cysteine (anticodon GCA)	-	tRNA	-	-7.6719	70.8968	3.76403e-17	1.15023e-15	-7.70812	88.541	4.97914e-21	2.25306e-19	-0.0362156		1018.55	2597.42	1781.97	1630.25	59	66.95	305.33	29	1178.28	1516.05	1004.4	2685.22	149.65	54.73	46.5	49		4104.57	6388.48	29390.5	20820	63.7045	47.9076	408.226	40.5593	9016.88	13686.6	15227.4	34314.5	134.764	61.4953	79.6325	55.7454
108178606	TRNAK-UUU	transfer RNA lysine (anticodon UUU)	-	tRNA	-	-7.21028	76.7938	1.89774e-18	7.50484e-17	-6.84459	88.5024	5.07728e-21	2.27559e-19	0.365691		140.8	560.17	218.55	276.43	9.43	21.07	67.12	5.27	153.91	209.13	139.9	337.29	37.43	11.32	11.87	10.53		567.399	1377.76	3604.6	3530.3	10.1819	15.0771	89.7395	7.37061	1177.81	1887.99	2120.98	4310.24	33.7068	12.7193	20.3277	11.9796
108178763	TRNAL-UAA	transfer RNA leucine (anticodon UAA)	-	tRNA	-	-3.94007	47.5884	5.25794e-12	6.70566e-11	-5.28584	88.4833	5.12651e-21	2.27598e-19	-1.34577		33.25	63.33	19	55	18	15	28	4	55	56	29	102	21	7	15	6		133.992	155.763	313.372	702.407	19.4353	10.7336	37.436	5.59439	420.892	505.557	439.66	1303.46	18.9111	7.86529	25.6879	6.82596
108176445	TRNAG-CCC	transfer RNA glycine (anticodon CCC)	-	tRNA	-	-7.58476	66.0874	4.31374e-16	9.66688e-15	-8.05204	88.2968	5.63353e-21	2.4777e-19	-0.467282		2346.5	6088	5439	3830	152	195	701.5	55	2738	4038.5	2697	7976.5	283.5	98	102	129.5		9455.98	14973.7	89706.8	48913.1	164.12	139.537	937.906	76.9228	20952.8	36458.8	40888.3	101932	255.3	110.114	174.678	147.327
108177818	TRNAE-UUC	transfer RNA glutamic acid (anticodon UUC)	-	tRNA	-	-5.01057	55.0161	1.19548e-13	1.84114e-12	-5.79495	88.0178	6.48684e-21	2.82658e-19	-0.784382		28.95	36.2	20.1	44.3	5.2	7.83	25.9	1.78	25.3	40.5	31.9	69.3	14	5.6	3.7	4.33		116.663	89.0356	331.514	565.757	5.61463	5.60293	34.6283	2.4895	193.61	365.626	483.626	885.587	12.6074	6.29223	6.33635	4.92607
108178775	TRNAV-UAC	transfer RNA valine (anticodon UAC)	-	tRNA	-	-6.57571	67.4087	2.20677e-16	5.40888e-15	-7.25723	87.8186	7.17395e-21	3.0973e-19	-0.681517		30	39	43	58	1	4	9	3	38	42	43	84	5	3	0	5		120.895	95.9224	709.21	740.721	1.07974	2.86229	12.033	4.19579	290.798	379.168	651.909	1073.44	4.50264	3.37084	1e-06	5.6883
108177769	TRNAL-CAG	transfer RNA leucine (anticodon CAG)	-	tRNA	-	-6.25291	69.2387	8.72409e-17	2.45842e-15	-7.13521	87.8004	7.24054e-21	3.09764e-19	-0.882304		11.4	40.4	21.6	19	1	2.2	4.8	0.4	11.4	16.2	13.4	41.6	1.6	0.8	0.8	0.6		45.94	99.3657	356.254	242.65	1.07974	1.57426	6.4176	0.559439	87.2394	146.25	203.153	531.608	1.44084	0.89889	1.37002	0.682596
108178590	TRNAS-CGA	transfer RNA serine (anticodon CGA)	-	tRNA	-	-5.79399	65.253	6.58732e-16	1.42202e-14	-7.07681	87.6882	7.66307e-21	3.24887e-19	-1.28282		6.83	43.42	13.87	9.42	2	1.25	5.5	0	8.83	11.33	7.2	19.03	0.75	0	0	1.5		27.5237	106.794	228.761	120.303	2.15948	0.894465	7.3535	1e-06	67.5723	102.285	109.157	243.185	0.675396	1e-06	1e-06	1.70649
108177559	TRNAL-UAA	transfer RNA leucine (anticodon UAA)	-	tRNA	-	-7.54371	73.6918	9.13153e-18	3.12054e-16	-7.33963	87.6691	7.73755e-21	3.25115e-19	0.20408		501	2247.33	743.45	908.5	35.5	52	181.5	11	627	840	476	1425.7	85	29	34	45		2018.94	5527.42	12261.9	11602.5	38.3307	37.2097	242.666	15.3846	4798.17	7583.36	7216.48	18219.1	76.5449	32.5848	58.2259	51.1947
108177832	TRNAR-UCU	transfer RNA arginine (anticodon UCU)	-	tRNA	-	-7.41782	73.8432	8.45732e-18	2.99249e-16	-7.09569	87.5779	8.10255e-21	3.37439e-19	0.322127		115.7	589	393	203	8	16.2	66	3	159	193	112.2	378	27	6	9	12		466.25	1448.67	6481.85	2592.52	8.6379	11.5923	88.242	4.19579	1216.76	1742.37	1701.03	4830.47	24.3143	6.74167	15.4127	13.6519
108177847	TRNAD-AUC	transfer RNA aspartic acid (anticodon AUC)	-	tRNA	-	-7.04464	77.6181	1.25021e-18	5.30043e-17	-7.13471	87.5595	8.17802e-21	3.37595e-19	-0.0900673		59.2	258.8	105.2	144.65	4.6	10.6	25.6	3.6	61.8	117.6	70.6	175.6	19.4	4.2	5.4	2.4		238.565	636.531	1735.09	1847.33	4.96679	7.58506	34.2272	5.03495	472.929	1061.67	1070.34	2244	17.4702	4.71917	9.24765	2.73039
100348291	CHST1	carbohydrate sulfotransferase 1	-	protein-coding	Ensembl:ENSOCUG00000006596	-5.69398	24.1562	8.88296e-07	5.72647e-06	-8.89862	87.4808	8.51027e-21	3.48255e-19	-3.20464		53	0	1	2	0	0	1	0	24	27	5	17	0	0.5	0	0		213.581	1e-06	16.4933	25.5421	1e-06	1e-06	1.337	1e-06	183.662	243.751	75.8034	217.244	1e-06	0.561806	1e-06	1e-06
108177846	TRNAD-GUC	transfer RNA aspartic acid (anticodon GUC)	-	tRNA	-	-7.21441	68.5122	1.26093e-16	3.4103e-15	-7.41061	87.2676	9.47898e-21	3.84553e-19	-0.196202		368.43	1219.41	524.39	566.59	23.7	44.8	132.26	11.4	377.69	566.02	368.09	765.79	68.43	22.4	18.2	15.6		1484.71	2999.2	8648.9	7235.95	25.5898	32.0576	176.832	15.944	2890.3	5109.92	5580.49	9786.06	61.6231	25.1689	31.168	17.7475
108178596	TRNAW-CCA	transfer RNA tryptophan (anticodon CCA)	-	tRNA	-	-7.69525	68.0308	1.60958e-16	4.16192e-15	-7.86891	87.2095	9.76149e-21	3.90314e-19	-0.173655		150.83	525.33	696.78	339.73	12.33	12.5	59.28	4.5	268.2	377.17	202.5	713.58	23	12.5	11.5	10.75		607.818	1292.07	11492.2	4338.71	13.3132	8.94465	79.2574	6.29369	2052.42	3405.02	3070.04	9118.86	20.7121	14.0452	19.6941	12.2299
108177849	TRNAG-GCC	transfer RNA glycine (anticodon GCC)	-	tRNA	-	-7.51966	67.0241	2.68204e-16	6.31084e-15	-7.8333	87.2043	9.78688e-21	3.90314e-19	-0.313641		1397.46	3711.1	2880.91	2313.45	88.47	120.53	451.43	41.65	1621.08	2477.85	1320.45	4593.08	200.08	81.33	54.55	68.45		5631.51	9127.63	47515.6	29545.2	95.5244	86.2479	603.562	58.2516	12405.4	22369.5	20018.9	58695.1	180.178	91.3834	93.4184	77.8729
108176769	TRNAG-GCC	transfer RNA glycine (anticodon GCC)	-	tRNA	-	-7.52105	67.1966	2.45736e-16	5.93042e-15	-7.8125	87.1699	9.95882e-21	3.93834e-19	-0.291448		1406.86	3798.2	2923.1	2333.06	87.77	122.65	460.78	42.9	1623.3	2492.78	1325.73	4625.24	203.15	81.93	55.8	70.65		5669.39	9341.85	48211.4	29795.6	94.7686	87.7649	616.063	59.9998	12422.4	22504.3	20099	59106.1	182.942	92.0576	95.559	80.3757
108177790	TRNAL-CAG	transfer RNA leucine (anticodon CAG)	-	tRNA	-	-6.18007	80.4519	2.97871e-19	1.49144e-17	-6.56641	87.037	1.06509e-20	4.17695e-19	-0.386345		10.8	49.4	20.2	19.8	1.6	2.4	4.2	0.4	14	17.4	9.6	40	2.4	1.6	1.4	0.2		43.5221	121.502	333.164	252.867	1.72758	1.71737	5.6154	0.559439	107.136	157.084	145.542	511.161	2.16127	1.79778	2.39754	0.227532
108178374	TRNAQ-CUG	transfer RNA glutamine (anticodon CUG)	-	tRNA	-	-7.25638	65.1763	6.84898e-16	1.47175e-14	-7.68237	86.974	1.09957e-20	4.27652e-19	-0.425996		268.45	859.38	449.92	433.88	24.97	28.45	112.68	5.65	321.82	387.13	349.65	670.7	43.1	13.1	11.2	19.52		1081.81	2113.69	7420.64	5541.1	26.961	20.358	150.653	7.90207	2462.75	3494.93	5300.93	8570.9	38.8128	14.7193	19.1803	22.2071
108178609	TRNAC-GCA	transfer RNA cysteine (anticodon GCA)	-	tRNA	-	-7.38747	65.0644	7.24889e-16	1.5506e-14	-7.95544	86.949	1.11357e-20	4.29545e-19	-0.567967		784.8	1702.63	1221	1137.25	45.25	70.9	233.53	21	924.9	1145.4	747.78	2109.92	112.9	26.7	25.7	35		3162.6	4187.7	20138.3	14523.9	48.8581	50.7341	312.23	29.3705	7077.87	10340.4	11336.9	26962.7	101.67	30.0004	44.012	39.8181
108177557	TRNAR-UCG	transfer RNA arginine (anticodon UCG)	-	tRNA	-	-5.80603	67.0951	2.58715e-16	6.18027e-15	-6.32348	86.8563	1.167e-20	4.43079e-19	-0.517453		46.25	81.2	56.95	63	8.5	8	22	3	46.5	69.75	30.25	137.45	12.5	5.75	6.75	1.25		186.379	199.715	939.291	804.576	9.17777	5.72458	29.414	4.19579	355.845	629.689	458.61	1756.48	11.2566	6.46077	11.5596	1.42208
108177765	TRNAN-GUU	transfer RNA asparagine (anticodon GUU)	-	tRNA	-	-4.74272	75.5339	3.59194e-18	1.35229e-16	-5.64854	86.8555	1.16748e-20	4.43079e-19	-0.905815		16.5	47.1	14.75	19.95	7.2	6.85	6.65	0.65	11.9	16.6	9.95	36.1	3.6	1.65	1.4	3.8		66.4921	115.845	243.275	254.782	7.77411	4.90167	8.89105	0.909088	91.0657	149.862	150.849	461.323	3.2419	1.85396	2.39754	4.32311
108178613	TRNAC-GCA	transfer RNA cysteine (anticodon GCA)	-	tRNA	-	-5.88958	77.2197	1.5296e-18	6.3702e-17	-5.76408	86.7016	1.26196e-20	4.75102e-19	0.125495		9.98	67.17	22.4	22.37	2.73	3.52	7.87	1	20.5	17.28	18.58	31.28	6.38	6	1.87	0.83		40.2176	165.208	369.449	285.688	2.94768	2.51881	10.5222	1.3986	156.878	156	281.685	399.728	5.74537	6.74167	3.20243	0.944258
108176972	TRNAG-GCC	transfer RNA glycine (anticodon GCC)	-	tRNA	-	-7.35862	67.3758	2.24382e-16	5.47119e-15	-7.59588	86.6312	1.30767e-20	4.88403e-19	-0.23726		3838.24	10656	7885.17	6453.07	294.03	371.28	1313.86	122.95	4551.28	6465.56	4056.41	11153.4	621.77	254.97	192	257.2		15467.4	26208.9	130052	82412.4	317.475	265.678	1756.63	171.957	34829	58369.8	61497.9	142530	559.921	286.487	328.805	292.606
108178603	TRNAG-GCC	transfer RNA glycine (anticodon GCC)	-	tRNA	-	-7.36808	67.2774	2.35864e-16	5.72153e-15	-7.60231	86.4887	1.40541e-20	5.20775e-19	-0.234226		3878.98	10773.2	7946.52	6505.01	296.77	370.48	1327.81	122.55	4565.68	6513.57	4070.75	11225	626.52	255.22	191.13	255.8		15631.6	26497.3	131064	83075.8	320.434	265.105	1775.28	171.398	34939.2	58803.2	61715.3	143444	564.199	286.768	327.315	291.014
108176771	TRNAG-GCC	transfer RNA glycine (anticodon GCC)	-	tRNA	-	-7.8795	76.7671	1.9236e-18	7.54372e-17	-7.40263	86.4619	1.42457e-20	5.23754e-19	0.476873		365.96	2852.71	819.69	602.69	25.53	33.8	130.16	11	399.48	590.26	314.45	1158.57	54.25	32.3	16.83	23.1		1474.75	7016.38	13519.4	7696.98	27.5657	24.1863	174.024	15.3846	3057.05	5328.75	4767.27	14805.4	48.8536	36.2927	28.8218	26.28
108177843	TRNAL-CAG	transfer RNA leucine (anticodon CAG)	-	tRNA	-	-5.4174	73.7887	8.6943e-18	3.00848e-16	-6.49637	86.1724	1.64916e-20	6.01625e-19	-1.07898		12.98	51.5	20.13	21.87	5.4	1.53	5.58	2.2	14.05	17.47	10.53	40.8	2.2	1	1.4	1.53		52.3071	126.667	332.009	279.303	5.83058	1.09482	7.46046	3.07691	107.519	157.716	159.642	521.385	1.98116	1.12361	2.39754	1.74062
108176772	TRNAG-GCC	transfer RNA glycine (anticodon GCC)	-	tRNA	-	-7.92825	77.033	1.68123e-18	6.8799e-17	-7.39655	86.1454	1.6718e-20	6.05193e-19	0.531707		392.49	3097.31	892.19	679.69	24.6	40.4	143	11.6	451.69	642.49	343.6	1261.08	62.9	31	19.1	27.2		1581.66	7617.98	14715.1	8680.35	26.5615	28.9091	191.191	16.2237	3456.59	5800.28	5209.21	16115.4	56.6432	34.832	32.7093	30.9444
108176715	TRNAD-GUC	transfer RNA aspartic acid (anticodon GUC)	-	tRNA	-	-7.16408	67.5876	2.01531e-16	5.01801e-15	-7.37531	86.0997	1.71086e-20	6.12962e-19	-0.211229		362.66	1226.65	533.53	575.86	28	44.13	134.4	11	370.19	549.46	375.63	770.32	66.53	21.8	21.2	16.2		1461.45	3017	8799.65	7354.33	30.2327	31.5782	179.693	15.3846	2832.91	4960.42	5694.81	9843.94	59.9121	24.4947	36.3056	18.4301
108178616	TRNAD-GUC	transfer RNA aspartic acid (anticodon GUC)	-	tRNA	-	-7.1281	67.7181	1.88622e-16	4.74681e-15	-7.32457	86.09	1.71932e-20	6.12962e-19	-0.19647		363.09	1226.38	525.39	573.19	27.6	46	136.8	11.4	372.59	557.39	367.79	766.39	68.4	23.8	21.4	16.4		1463.19	3016.34	8665.39	7320.23	29.8008	32.9163	182.902	15.944	2851.27	5032.01	5575.95	9793.72	61.5961	26.742	36.6481	18.6576
108176716	TRNAD-GUC	transfer RNA aspartic acid (anticodon GUC)	-	tRNA	-	-7.45101	66.0984	4.28957e-16	9.65871e-15	-7.69897	85.9399	1.85489e-20	6.56323e-19	-0.247954		467.9	1314	685.8	842.4	31.2	39.2	194.6	15	539.4	889.4	549.6	1505.8	84	39	20.2	23		1885.55	3231.85	11311.1	10758.3	33.6878	28.0504	260.18	20.979	4127.8	8029.33	8332.31	19242.7	75.6443	43.8209	34.5931	26.1662
100345683	LOC100345683	histone H3.1	-	protein-coding	-	4.22484	114.91	8.23519e-27	4.30609e-24	3.4939	85.9054	1.88757e-20	6.62903e-19	-0.73094		5.8	4.7	3.75	2.85	430.1	606.98	320.96	229.98	6.53	2.2	3.8	3.1	497.46	422.9	291.08	370.21		23.373	11.5599	61.8497	36.3975	464.395	434.338	429.124	321.649	49.9713	19.8612	57.6106	39.615	447.977	475.176	498.483	421.173
108176803	TRNAL-UAG	transfer RNA leucine (anticodon UAG)	-	tRNA	-	-7.13101	70.263	5.19014e-17	1.55572e-15	-7.13253	85.6878	2.10706e-20	7.34504e-19	-0.00152162		546	2638	967	1054	56	82	251	21	778.2	1100	516.5	1767.2	109	51	48	59		2200.28	6488.29	15949	13460.7	60.4653	58.6769	335.587	29.3705	5955.24	9930.59	7830.49	22583.1	98.1575	57.3042	82.2013	67.122
108178602	TRNAW-CCA	transfer RNA tryptophan (anticodon CCA)	-	tRNA	-	-6.64411	57.9917	2.63225e-14	4.31616e-13	-7.56258	85.5046	2.31161e-20	7.99883e-19	-0.918472		52.73	124.4	106.03	103.63	7.2	9.7	36.32	1.2	66.57	148.9	98.2	251.85	15.1	8.2	3.03	2.25		212.492	305.968	1748.78	1323.46	7.77411	6.94105	48.5599	1.67832	509.432	1344.24	1488.78	3218.4	13.598	9.21362	5.18896	2.55974
100343462	YPEL3	yippee like 3	-	protein-coding	-	-3.47194	107.069	4.29997e-25	1.44411e-22	-3.33249	85.424	2.40776e-20	8.27076e-19	0.13945		45	101	10	12	17	24	16	9	35	16	17	6	18	12	14	21		181.342	248.414	164.933	153.253	18.3555	17.1737	21.392	12.5874	267.84	144.445	257.732	76.6742	16.2095	13.4833	23.9754	23.8909
108178379	TRNAP-UGG	transfer RNA proline (anticodon UGG)	-	tRNA	-	-6.49819	74.7181	5.42958e-18	1.9505e-16	-6.21424	85.3478	2.50235e-20	8.53338e-19	0.283954		42.47	186.4	92.03	102.38	8.1	11.48	32.5	2.28	61.8	79.75	57.72	125.38	20.9	5.37	8.83	6.6		171.147	458.46	1517.87	1307.5	8.74587	8.21477	43.4525	3.1888	472.929	719.968	875.074	1602.24	18.821	6.0338	15.1216	7.50856
108176594	TRNAM-CAU	transfer RNA methionine (anticodon CAU)	-	tRNA	-	-7.4374	74.1795	7.13271e-18	2.54292e-16	-7.00764	85.2647	2.60983e-20	8.83588e-19	0.429766		453.2	2381	807	810	33	64	207	12	677	789.2	560	1040	107	47	43	36		1826.32	5856.18	13310.1	10344.5	35.6313	45.7966	276.759	16.7832	5180.8	7124.74	8489.98	13290.2	96.3565	52.8098	73.6387	40.9558
108177848	TRNAD-GUC	transfer RNA aspartic acid (anticodon GUC)	-	tRNA	-	-7.26191	68.2039	1.47435e-16	3.89791e-15	-7.33167	85.206	2.68848e-20	9.03714e-19	-0.0697534		355.09	1210.38	518.99	560.04	23.8	41.4	133.4	10.6	370.99	548.99	359.39	762.39	69	23.6	20.6	15.2		1430.95	2976.99	8559.83	7152.3	25.6978	29.6247	178.356	14.8251	2839.03	4956.18	5448.6	9742.61	62.1364	26.5173	35.2781	17.2924
108177507	TRNAY-GUA	transfer RNA tyrosine (anticodon GUA)	-	tRNA	-	-6.94012	74.7446	5.35714e-18	1.93928e-16	-7.0225	85.0953	2.84326e-20	9.48962e-19	-0.0823852		40.6	146.75	75.8	89.6	6	2.8	22.8	2.8	45	72.95	46.35	128.35	14.2	3.2	2.4	2.8		163.611	360.939	1250.19	1144.29	6.47842	2.0036	30.4836	3.91607	344.366	658.578	702.697	1640.19	12.7875	3.59556	4.11007	3.18545
108177862	TRNAV-AAC	transfer RNA valine (anticodon AAC)	-	tRNA	-	-6.59033	54.744	1.37295e-13	2.09776e-12	-7.47045	85.0601	2.89426e-20	9.59182e-19	-0.880117		18.37	33.33	22.33	78.1	2	1.53	15.63	0.4	29.2	31.43	47.5	65.57	6.57	2.53	0.4	0.6		74.0278	81.9767	368.294	997.419	2.15948	1.09482	20.8973	0.559439	223.455	283.744	720.132	837.921	5.91647	2.84274	0.685011	0.682596
108178761	TRNAR-UCU	transfer RNA arginine (anticodon UCU)	-	tRNA	-	-5.92843	80.4516	2.97907e-19	1.49144e-17	-5.4059	85.0231	2.94899e-20	9.68863e-19	0.522525		32.53	101.73	35.2	43.42	4.33	7.2	23.27	2	32.33	36.37	34.23	116.53	13.93	6.5	10	5.33		131.09	250.21	580.563	554.519	4.67526	5.15212	31.112	2.79719	247.408	328.341	518.95	1489.14	12.5444	7.30348	17.1253	6.06373
100355778	ALDH1L2	aldehyde dehydrogenase 1 family member L2	-	protein-coding	Ensembl:ENSOCUG00000006962	9.69714	123.914	8.79621e-29	6.89916e-26	7.40989	85.0126	2.96465e-20	9.68863e-19	-2.28724		0	0	0	0	235	226	137	135	0	0	1	0	214	265	126	243		1e-06	1e-06	1e-06	1e-06	253.738	161.719	183.169	188.811	1e-06	1e-06	15.1607	1e-06	192.713	297.757	215.778	276.452
100340390	CBX7	chromobox 7	-	protein-coding	-	-4.20248	87.6159	7.94831e-21	6.80086e-19	-3.9537	84.9375	3.0795e-20	9.99456e-19	0.248783		40	33	4	10	6	7	7	2	39	21	11	9	13	6	14	11		161.193	81.1651	65.973	127.71	6.47842	5.00901	9.359	2.79719	298.451	189.584	166.767	115.011	11.7069	6.74167	23.9754	12.5143
108178594	TRNAR-CCG	transfer RNA arginine (anticodon CCG)	-	tRNA	-	-7.54468	67.0314	2.67218e-16	6.31084e-15	-7.69273	84.7432	3.39754e-20	1.09513e-18	-0.148047		786	2570.67	1593	1509	64	62	300	28	1000	1360	780	2492.33	129	48	33	49		3167.44	6322.69	26273.8	19271.5	69.1032	44.3655	401.1	39.1607	7652.58	12277.8	11825.3	31849.6	116.168	53.9334	56.5134	55.7454
108178611	TRNAC-GCA	transfer RNA cysteine (anticodon GCA)	-	tRNA	-	-5.79285	64.8929	7.90817e-16	1.67639e-14	-5.93582	84.6629	3.53822e-20	1.13271e-18	-0.142971		12.37	34.13	15.43	24.73	2.25	2.37	6.67	0.5	20.4	29.5	21.83	69.73	7.27	5.8	0.83	4		49.8489	83.9444	254.491	315.828	2.42941	1.69591	8.91779	0.699298	156.113	266.32	330.958	891.082	6.54684	6.51695	1.4214	4.55064
108177794	TRNAE-UUC	transfer RNA glutamic acid (anticodon UUC)	-	tRNA	-	-5.12744	52.8565	3.58826e-13	5.31017e-12	-5.94457	84.3451	4.15537e-20	1.32129e-18	-0.817136		26.75	38	19.2	44.85	5	6.6	25.75	1.45	23.5	42.7	30.85	71	14.3	5.7	2.4	3.2		107.798	93.4628	316.67	572.781	5.39869	4.72278	34.4278	2.02797	179.836	385.487	467.707	907.311	12.8775	6.40459	4.11007	3.64051
108178233	TRNAK-UUU	transfer RNA lysine (anticodon UUU)	-	tRNA	-	-7.66976	71.7403	2.45473e-17	7.80539e-16	-7.47542	84.2841	4.28547e-20	1.35352e-18	0.194344		681.19	2485.76	1216.48	1004.37	43.33	52.7	178.45	14.57	699.64	923.57	434.21	1814.67	100.73	29.75	22.9	38.73		2745.07	6113.85	20063.7	12826.9	46.785	37.7106	238.588	20.3776	5354.05	8337.81	6582.92	23189.7	90.7102	33.4275	39.2169	44.0616
108177518	TRNAR-UCG	transfer RNA arginine (anticodon UCG)	-	tRNA	-	-5.78851	65.4136	6.07184e-16	1.32287e-14	-6.19132	84.1443	4.59946e-20	1.443e-18	-0.402814		53	94.7	62.45	77	10.75	9	30	4	59	86.58	40.25	161.28	14	9.75	10.25	2.25		213.581	232.919	1030	983.37	11.6072	6.44015	40.11	5.59439	451.502	781.627	610.217	2061	12.6074	10.9552	17.5534	2.55974
108177800	TRNAE-UUC	transfer RNA glutamic acid (anticodon UUC)	-	tRNA	-	-5.12756	53.4349	2.67301e-13	4.03179e-12	-5.92254	84.0692	4.77748e-20	1.48893e-18	-0.794975		27.95	38	19.6	41.65	5	6.4	24.75	1.85	22.5	43.3	32.25	76.25	14.7	5.5	2.6	3.6		112.634	93.4628	323.268	531.914	5.39869	4.57966	33.0908	2.5874	172.183	390.904	488.932	974.401	13.2378	6.17987	4.45257	4.09558
108177505	TRNAA-AGC	transfer RNA alanine (anticodon AGC)	-	tRNA	-	-6.71389	62.6914	2.41763e-15	4.56922e-14	-7.42486	84.0042	4.93722e-20	1.52859e-18	-0.710971		51.95	140.95	135.77	109	6	11	24.53	1.5	60.28	81.65	65.33	275.45	11.67	4	0.5	4.5		209.349	346.673	2239.29	1392.04	6.47842	7.87129	32.7966	2.09789	461.298	737.12	990.447	3519.98	10.5092	4.49445	0.856264	5.11947
108178605	TRNAQ-CUG	transfer RNA glutamine (anticodon CUG)	-	tRNA	-	-7.28268	63.7259	1.42992e-15	2.83932e-14	-7.61798	83.832	5.38664e-20	1.61462e-18	-0.335298		356.25	1147.92	633.77	639.68	30.17	42.28	163.98	10.65	426.78	534.22	457.82	956.67	64.88	20.8	16.7	23.48		1435.62	2823.36	10452.9	8169.38	32.5757	30.2544	219.241	14.8951	3265.97	4822.83	6940.86	12225.3	58.4263	23.3711	28.5992	26.7123
108178614	TRNAC-GCA	transfer RNA cysteine (anticodon GCA)	-	tRNA	-	-7.13981	66.6982	3.16417e-16	7.33827e-15	-7.27127	83.8343	5.38031e-20	1.61462e-18	-0.131455		279.98	699.42	457.67	427.53	26.73	26.82	103.3	6.5	332	431.52	289.58	808.05	48.7	22.9	18.37	22.53		1128.27	1720.26	7548.47	5460	28.8614	19.1916	138.112	9.09088	2540.66	3895.68	4390.23	10326.1	43.8557	25.7307	31.4591	25.6315
108177516	TRNAA-AGC	transfer RNA alanine (anticodon AGC)	-	tRNA	-	-6.81162	64.5515	9.40419e-16	1.95824e-14	-7.23786	83.836	5.37569e-20	1.61462e-18	-0.426234		41.35	133.55	121.37	94.4	5	8	24.53	1.5	48.48	77.45	51.73	229.05	10.67	4	0.5	4.5		166.633	328.473	2001.79	1205.59	5.39869	5.72458	32.7966	2.09789	370.997	699.204	784.262	2927.04	9.60863	4.49445	0.856264	5.11947
102723302	LOC102723302	RNA, 7SL, cytoplasmic 1	-	ncRNA	Ensembl:ENSOCUG00000030146	-6.51766	73.2666	1.1327e-17	3.80273e-16	-6.4672	83.8395	5.36615e-20	1.61462e-18	0.0504609		7686.25	19867.8	15930.6	11890.8	857.64	1346.31	2210.4	455.73	11302.2	11340.6	5730.98	15705.8	1395.23	1205.73	965.15	985.09		30974.2	48865.9	262747	151858	926.026	963.382	2955.31	637.383	86491.4	102381	86885.5	200705	1256.44	1354.77	1652.85	1120.7
108177758	TRNAG-GCC	transfer RNA glycine (anticodon GCC)	-	tRNA	-	-6.23457	64.7729	8.40472e-16	1.76574e-14	-6.5773	83.8355	5.37717e-20	1.61462e-18	-0.342725		130.15	446.79	150.6	211.6	17.55	29	111.95	6.65	139.8	225.7	148	428.69	51.4	16.4	11.4	13.75		524.481	1098.9	2483.88	2702.35	18.9494	20.7516	149.677	9.30067	1069.83	2037.58	2243.78	5478.24	46.2871	18.4272	19.5228	15.6428
108177827	TRNAN-GUU	transfer RNA asparagine (anticodon GUU)	-	tRNA	-	-4.55071	66.6974	3.16547e-16	7.33827e-15	-5.51511	83.8174	5.42662e-20	1.61631e-18	-0.964398		9.4	42.8	13.8	12.4	4.6	4.1	6.4	2.6	10.6	14.8	9	28	3.2	1.2	3.2	2.4		37.8803	105.269	227.607	158.361	4.96679	2.93385	8.5568	3.63635	81.1173	133.612	136.446	357.813	2.88169	1.34834	5.48009	2.73039
108177550	TRNAM-CAU	transfer RNA methionine (anticodon CAU)	-	tRNA	-	-7.87117	69.2731	8.57288e-17	2.43036e-15	-7.6435	83.786	5.51347e-20	1.63185e-18	0.227666		1442.81	4822.61	3111.6	2410.55	72.05	88	579.49	46.57	1683.46	2577.76	1180.4	4690.08	237.95	97.43	55.12	72.32		5814.27	11861.4	51320.4	30785.2	77.7951	62.9703	774.778	65.1327	12882.8	23271.5	17895.7	59934.7	214.281	109.474	94.3945	82.2756
108178593	TRNAC-GCA	transfer RNA cysteine (anticodon GCA)	-	tRNA	-	-4.77406	67.8875	1.73092e-16	4.37943e-15	-5.597	83.7379	5.64911e-20	1.66155e-18	-0.822945		11.18	75.25	24.2	24.53	12.93	6.58	9.57	1.6	22	20.62	14.95	33.82	5.12	2.87	1.87	7.03		45.0534	185.081	399.137	313.274	13.961	4.70846	12.7951	2.23775	168.357	186.153	226.652	432.187	4.6107	3.22477	3.20243	7.99775
108177519	TRNAM-CAU	transfer RNA methionine (anticodon CAU)	-	tRNA	-	-7.71233	68.0108	1.62599e-16	4.18137e-15	-7.58734	83.698	5.76424e-20	1.68488e-18	0.124991		1302.83	3978.33	2563.76	2065.47	70.2	81.7	535.19	44.4	1498.58	2163.97	1082.08	3757.8	227.4	80.8	49.8	65.4		5250.17	9784.89	42284.7	26378.2	75.7976	58.4622	715.549	62.0977	11468	19535.9	16405.1	48021	204.78	90.7879	85.2839	74.403
108177802	TRNAM-CAU	transfer RNA methionine (anticodon CAU)	-	tRNA	-	-7.69498	68.5754	1.2212e-16	3.32194e-15	-7.52457	83.6583	5.88138e-20	1.70851e-18	0.170411		1262.38	3819.38	2485.86	2003.54	70.15	77.82	512.18	43.5	1431.76	2114.87	1017.05	3587.81	217.28	87.3	52.25	63.2		5087.17	9393.95	40999.9	25587.3	75.7436	55.6858	684.785	60.839	10956.7	19092.6	15419.2	45848.7	195.667	98.0914	89.4796	71.9002
100339993	NCAPG2	non-SMC condensin II complex subunit G2	-	protein-coding	Ensembl:ENSOCUG00000015509	4.58186	145.482	1.68492e-33	3.96462e-30	3.66374	83.521	6.30419e-20	1.82009e-18	-0.918124		6	5	1	1	399	597	298	248.5	2	4	2	2	405	328	176	259		24.1789	12.2977	16.4933	12.771	430.815	427.197	398.426	347.551	15.3052	36.1112	30.3214	25.5581	364.714	368.545	301.405	294.654
100338989	CCNB1	cyclin B1	-	protein-coding	-	5.23995	106.934	4.60297e-25	1.44411e-22	5.88711	83.5051	6.35511e-20	1.82361e-18	0.647168		0	4	4	1	262	488.33	222.33	252.25	0	1	0	0.5	334.83	275.5	98	171		1e-06	9.83819	65.973	12.771	282.891	349.435	297.255	352.796	1e-06	9.02781	1e-06	6.38952	301.524	309.555	167.828	194.54
108177764	TRNAP-CGG	transfer RNA proline (anticodon CGG)	-	tRNA	-	-6.18622	69.982	5.98491e-17	1.78259e-15	-6.53204	83.4608	6.49905e-20	1.85361e-18	-0.345822		77.78	260.2	138.12	160.2	14.52	16.43	53.95	9.23	101.17	122.62	85.67	184.2	35.7	9.35	7.83	7.05		313.44	639.974	2278.05	2045.92	15.6778	11.7568	72.1312	12.9091	774.212	1106.99	1298.82	2353.9	32.1488	10.5058	13.4091	8.02051
100345616	TRIM8	tripartite motif containing 8	-	protein-coding	Ensembl:ENSOCUG00000005786	-2.54884	70.4274	4.77514e-17	1.4405e-15	-2.69054	83.0368	8.05397e-20	2.28325e-18	-0.141703		161.33	149.2	17	28	61	113	48	42	106	76	44	29.33	107	74	68	91.33		650.131	366.965	280.385	357.589	65.864	80.8596	64.176	58.7411	811.173	686.113	667.07	374.809	96.3565	83.1473	116.452	103.903
108176958	TRNAA-CGC	transfer RNA alanine (anticodon CGC)	-	tRNA	-	-6.94412	64.2554	1.09292e-15	2.22652e-14	-7.4464	82.9828	8.27712e-20	2.33246e-18	-0.502285		119.9	236.03	215	177.3	14.2	11.7	35.6	1	101.4	169.6	98.5	397.6	15.4	4.5	8.5	5		483.176	580.527	3546.05	2264.31	15.3323	8.37219	47.5972	1.3986	775.972	1531.12	1493.33	5080.94	13.8681	5.05626	14.5565	5.6883
108177544	TRNAK-CUU	transfer RNA lysine (anticodon CUU)	-	tRNA	-	-6.99949	70.9746	3.61853e-17	1.11299e-15	-6.7246	82.9651	8.35147e-20	2.33941e-18	0.274888		196	818.72	575.32	346.96	19.2	28	91.9	10	215.05	336.49	173.7	501.89	49.2	23.8	17.5	19.2		789.845	2013.68	9488.9	4431.04	20.731	20.036	122.87	13.986	1645.69	3037.77	2633.41	6413.67	44.306	26.742	29.9692	21.8431
108177542	TRNAN-GUU	transfer RNA asparagine (anticodon GUU)	-	tRNA	-	-7.18227	63.4166	1.67299e-15	3.28046e-14	-7.55937	82.8538	8.83541e-20	2.46032e-18	-0.3771		368	1238	400	611	22	29	150	17.87	349	645.33	409	985.73	76	27.33	19	11		1482.97	3044.92	6597.3	7803.11	23.7542	20.7516	200.55	24.9929	2670.75	5825.91	6200.72	12596.7	68.4401	30.7083	32.538	12.5143
108178398	TRNAL-AAG	transfer RNA leucine (anticodon AAG)	-	tRNA	-	-7.25286	66.4745	3.54443e-16	8.13663e-15	-7.34494	82.7712	9.21207e-20	2.55012e-18	-0.0920795		421.45	2305.68	667.55	623.75	37.53	54.4	179.33	9.2	505.33	768.8	348.03	1326.53	82.93	38.2	19.33	25.53		1698.37	5670.93	11010.1	7965.94	40.5225	38.9271	239.764	12.8671	3867.08	6940.58	5276.37	16951.8	74.6808	42.922	33.1032	29.0445
108178135	TRNAM-CAU	transfer RNA methionine (anticodon CAU)	-	tRNA	-	-7.75626	68.2053	1.47331e-16	3.89791e-15	-7.53367	82.7181	9.46292e-20	2.60424e-18	0.222594		1224.63	3770.53	2444.76	1975.57	68.6	73.2	520.19	39.2	1397.78	2061.37	1008.28	3500.1	215.25	85.6	48.4	63.2		4935.04	9273.8	40322	25230.1	74.07	52.3799	695.494	54.825	10696.6	18609.6	15286.2	44727.9	193.839	96.1812	82.8863	71.9002
108177556	TRNAM-CAU	transfer RNA methionine (anticodon CAU)	-	tRNA	-	-7.91976	68.4215	1.3203e-16	3.5303e-15	-7.68189	82.6529	9.78056e-20	2.67601e-18	0.23787		1469.03	4873.71	3119.87	2434.91	65.65	87.83	581.49	48.3	1708.36	2599.01	1183.55	4793.93	247.01	95.83	50.52	67.12		5919.93	11987.1	51456.8	31096.3	70.8848	62.8487	777.452	67.5522	13073.4	23463.4	17943.4	61261.8	222.439	107.676	86.5169	76.3598
108178600	TRNAT-AGU	transfer RNA threonine (anticodon AGU)	-	tRNA	-	-7.33785	61.2103	5.1292e-15	9.07443e-14	-8.02338	82.6137	9.97656e-20	2.71385e-18	-0.685522		401.53	782.4	536.43	595.37	29.33	22	106	12.33	437.83	606.57	419.23	1669.67	53.67	13.5	8.33	26		1618.09	1924.35	8847.48	7603.5	31.6687	15.7426	141.722	17.2447	3350.53	5476	6355.81	21336.8	48.3313	15.1688	14.2654	29.5792
108177547	TRNAM-CAU	transfer RNA methionine (anticodon CAU)	-	tRNA	-	-7.87719	67.913	1.70873e-16	4.34663e-15	-7.67988	82.5534	1.02853e-19	2.78176e-18	0.197312		1418.93	4745.68	3032.52	2347.46	69.5	89.48	567.94	43.8	1652.56	2525.81	1168.33	4625.3	243.61	89.13	51.07	65.72		5718.03	11672.2	50016.1	29979.5	75.0418	64.0294	759.336	61.2585	12646.3	22802.5	17712.7	59106.9	219.378	100.148	87.4588	74.7671
103352138	BBS1	Bardet-Biedl syndrome 1	-	protein-coding	-	-2.80919	20.9555	4.70085e-06	2.59042e-05	-4.65754	82.462	1.07719e-19	2.89672e-18	-1.84836		50	12	2	1	8	7	1	4	31	27.5	4	12	6	6	4	8		201.491	29.5146	32.9865	12.771	8.6379	5.00901	1.337	5.59439	237.23	248.265	60.6427	153.348	5.40317	6.74167	6.85011	9.10129
108177530	TRNAK-CUU	transfer RNA lysine (anticodon CUU)	-	tRNA	-	-7.11876	68.7714	1.10564e-16	3.02509e-15	-6.94933	82.439	1.08982e-19	2.91402e-18	0.169434		210.31	873.2	579.24	365.24	20.3	25.3	98.05	9.6	225.41	353.03	186.96	547.69	50.6	22.23	13.5	16.05		847.512	2147.68	9553.55	4664.5	21.9187	18.104	131.093	13.4265	1724.97	3187.09	2834.44	6998.95	45.5667	24.9779	23.1191	18.2595
108177554	TRNAQ-UUG	transfer RNA glutamine (anticodon UUG)	-	tRNA	-	-7.31565	63.5783	1.5412e-15	3.04743e-14	-7.49836	82.0029	1.35888e-19	3.61294e-18	-0.182716		257.3	748.43	585	404.22	18	32.25	108.45	4.25	298.6	431.65	258.75	741.48	42.75	15.45	13.5	20.25		1036.87	1840.8	9648.55	5162.31	19.4353	23.0772	144.998	5.94404	2285.06	3896.85	3922.83	9475.4	38.4976	17.3598	23.1191	23.0376
108177528	TRNAK-UUU	transfer RNA lysine (anticodon UUU)	-	tRNA	-	-5.022	42.9554	5.60015e-11	6.42788e-10	-8.53852	81.8846	1.44272e-19	3.81428e-18	-3.51652		13.53	13.98	8.92	24.23	0.5	5.33	7.5	0	13.87	17.33	10.95	39.15	0	1.9	0	0		54.5235	34.3845	147.12	309.442	0.539869	3.814	10.0275	1e-06	106.141	156.452	166.009	500.299	1e-06	2.13486	1e-06	1e-06
108177845	TRNAE-CUC	transfer RNA glutamic acid (anticodon CUC)	-	tRNA	-	-7.19917	69.5252	7.54459e-17	2.16493e-15	-6.89721	81.7992	1.50636e-19	3.9603e-18	0.301954		1471.75	5245.21	2317.62	2845.35	123.1	169.63	753.47	68.1	1669.83	2445.91	1706.35	3264.63	372.8	166.83	121.37	111.63		5930.89	12900.8	38225.1	36338.1	132.916	121.382	1007.39	95.2445	12778.5	22081.2	25869.4	41718.8	335.717	187.452	207.849	126.997
108177069	TRNAE-UUC	transfer RNA glutamic acid (anticodon UUC)	-	tRNA	-	-7.69836	65.3974	6.12204e-16	1.32767e-14	-7.78233	81.7835	1.5184e-19	3.96978e-18	-0.0839642		3505.4	8294.24	7122.97	6131.62	224.72	240.27	1082.03	91.33	3576	6015.42	3564.17	12094.9	497.21	215.75	157.65	168.03		14126.1	20400.1	117481	78307.2	242.639	171.931	1446.67	127.734	27365.6	54306	54035.2	154561	447.752	242.419	269.98	191.161
108178757	TRNAK-UUU	transfer RNA lysine (anticodon UUU)	-	tRNA	-	-7.68216	69.6796	6.97627e-17	2.02656e-15	-7.44745	81.724	1.5648e-19	4.06849e-18	0.234718		729.66	2593	1334.55	1098.02	46.57	59.37	203.23	13.73	777.92	1027.65	489.36	1949.34	115.02	32.22	29.77	41.5		2940.4	6377.61	22011.1	14022.9	50.2834	42.4835	271.719	19.2027	5953.09	9277.43	7419.03	24910.7	103.579	36.2028	50.9819	47.2129
108177851	TRNAE-CUC	transfer RNA glutamic acid (anticodon CUC)	-	tRNA	-	-7.20016	69.3063	8.42998e-17	2.40433e-15	-6.90122	81.5835	1.68013e-19	4.34433e-18	0.298945		1471.95	5246.91	2320.22	2858.45	123.5	169.93	754.27	67.9	1668.13	2450.81	1709.85	3270.58	372.8	168.03	121.17	109.83		5931.7	12905	38268	36505.4	133.348	121.597	1008.46	94.9647	12765.5	22125.4	25922.5	41794.8	335.717	188.801	207.507	124.949
108178615	TRNAP-CGG	transfer RNA proline (anticodon CGG)	-	tRNA	-	-6.05123	77.1528	1.58232e-18	6.53193e-17	-6.10603	81.5663	1.69481e-19	4.35836e-18	-0.0548033		30.52	133.42	62.52	71.67	8.23	8.93	18.95	3.07	38.43	52.67	36.95	79.35	19.88	3.25	4.05	5.65		122.99	328.153	1031.16	915.301	8.88624	6.39006	25.3362	4.29369	294.089	475.495	560.187	1014.02	17.9025	3.65174	6.93574	6.42778
108178381	TRNAE-UUC	transfer RNA glutamic acid (anticodon UUC)	-	tRNA	-	-7.76205	68.8131	1.08249e-16	2.97905e-15	-7.45451	81.4222	1.82299e-19	4.63729e-18	0.307537		1187.68	3216.55	1975.84	2301.12	65.05	82.07	435.99	39.83	1259.6	1938.82	1203.17	3121.87	221.08	78.92	67.32	64.57		4786.14	7911.26	32588	29387.7	70.2369	58.727	582.919	55.7061	9639.19	17503.3	18240.9	39894.5	199.089	88.6755	115.287	73.4587
108177839	TRNAG-GCC	transfer RNA glycine (anticodon GCC)	-	tRNA	-	-6.26301	63.9004	1.30869e-15	2.63192e-14	-6.52151	81.4283	1.81739e-19	4.63729e-18	-0.258494		127.35	447.39	147	224.6	16.55	28.8	114.15	7.25	139.4	223.85	150	446.49	53.6	16.4	13	13.5		513.198	1100.38	2424.51	2868.38	17.8697	20.6085	152.619	10.1398	1066.77	2020.87	2274.1	5705.71	48.2683	18.4272	22.2629	15.3584
108177811	TRNAN-GUU	transfer RNA asparagine (anticodon GUU)	-	tRNA	-	-5.59964	67.1769	2.48207e-16	5.95951e-15	-6.20911	81.2891	1.94998e-19	4.93366e-18	-0.60947		8.4	44.25	13.4	12.6	2.4	1.4	5.13	0.85	7.6	16.25	10	27.85	2	2	1.4	0.8		33.8505	108.835	221.01	160.915	2.59137	1.0018	6.85881	1.18881	58.1596	146.702	151.607	355.896	1.80106	2.24722	2.39754	0.910128
100356277	LAPTM4B	lysosomal protein transmembrane 4 beta	-	protein-coding	Ensembl:ENSOCUG00000013689	-4.39004	66.5619	3.39083e-16	7.82218e-15	-4.7156	81.1934	2.04673e-19	5.15075e-18	-0.325557		134	18	12	56.33	13	24	23	7	115	78	36	57	27.5	20	23	20		539.996	44.2719	197.919	719.393	14.0366	17.1737	30.751	9.79018	880.047	704.169	545.784	728.405	24.7645	22.4722	39.3881	22.7532
108178753	TRNAV-UAC	transfer RNA valine (anticodon UAC)	-	tRNA	-	-6.57554	75.2205	4.20967e-18	1.54771e-16	-6.1961	81.1641	2.0773e-19	5.19988e-18	0.379435		161	1588.66	175.17	259.17	23.5	34	98.33	9.83	188.17	207.67	136.83	318.33	67.5	18	18.83	16.5		648.801	3907.39	2889.12	3309.87	25.3738	24.3295	131.467	13.7482	1439.99	1874.8	2074.44	4067.95	60.7856	20.225	32.2469	18.7714
108177853	TRNAE-UUC	transfer RNA glutamic acid (anticodon UUC)	-	tRNA	-	-4.88104	50.2647	1.34343e-12	1.84321e-11	-5.69598	81.1152	2.12934e-19	5.30194e-18	-0.814935		28.67	41.75	20.33	42.38	6.6	9.33	31.83	1.4	25.7	39.07	37.53	77.55	16.13	8.05	3.98	4.13		115.535	102.686	335.308	541.237	7.12627	6.67629	42.5567	1.95804	196.671	352.716	568.98	991.014	14.5255	9.04508	6.81586	4.69854
108177766	TRNAD-GUC	transfer RNA aspartic acid (anticodon GUC)	-	tRNA	-	-6.22771	100.678	1.08211e-23	2.42495e-21	-5.66045	81.0103	2.24539e-19	5.56148e-18	0.567262		11	61	14	23	1	3	3	1	14	20	9	25	3	3	6	1		44.328	150.032	230.906	293.734	1.07974	2.14672	4.011	1.3986	107.136	180.556	136.446	319.476	2.70158	3.37084	10.2752	1.13766
100008982	SPP1	secreted phosphoprotein 1	OPN	protein-coding	Ensembl:ENSOCUG00000022536	3.45451	69.1464	9.1419e-17	2.56082e-15	4.83378	80.7824	2.51988e-19	6.20868e-18	1.37928		3	7	0	4	131	243	163	134	1	0	5	1	274	264	156	291		12.0895	17.2168	1e-06	51.0842	141.446	173.884	217.931	187.412	7.65258	1e-06	75.8034	12.779	246.745	296.634	267.154	331.059
108177511	TRNAV-CAC	transfer RNA valine (anticodon CAC)	-	tRNA	-	-7.72575	65.4857	5.85381e-16	1.28683e-14	-7.65152	80.7024	2.62406e-19	6.43167e-18	0.0742308		777.29	2093.82	2015.95	1333.38	44.1	50.2	269.7	24.8	852.59	1368.68	679.64	2517.1	126.8	51	28.1	43.9		3132.34	5149.85	33249.6	17028.7	47.6164	35.9217	360.589	34.6852	6524.51	12356.2	10303.8	32166.1	114.187	57.3042	48.122	49.9433
100343399	LOC100343399	uncharacterized LOC100343399	-	protein-coding	-	3.60289	90.2705	2.07732e-21	2.50663e-19	3.26132	80.3535	3.13071e-19	7.63373e-18	-0.341563		15.58	14.65	7.65	9.9	940.54	1360.26	638.7	508.66	14.25	7.07	10.6	7.8	1198.64	932.61	611.51	756.04		62.7846	36.0324	126.173	126.433	1015.54	973.364	853.942	711.41	109.049	63.8266	160.703	99.6765	1079.41	1047.89	1047.23	860.117
100345823	RRM1	ribonucleotide reductase catalytic subunit M1	-	protein-coding	Ensembl:ENSOCUG00000013372	3.16391	91.7499	9.83544e-22	1.28571e-19	4.56679	80.0693	3.61504e-19	8.76926e-18	1.40288		14	15	3	2	373	665.5	247	242	1	7	0	1	374	277	179	296		56.4175	36.8932	49.4798	25.5421	402.742	476.213	330.239	338.46	7.65258	63.1946	1e-06	12.779	336.797	311.241	306.542	336.748
108177828	TRNAK-CUU	transfer RNA lysine (anticodon CUU)	-	tRNA	-	-7.03129	66.3643	3.74822e-16	8.52131e-15	-6.92115	79.9921	3.75903e-19	9.0718e-18	0.110137		277.03	985.09	702.54	477.91	26.2	36.45	120.28	12.6	309.1	489.7	252.7	732.76	63.9	34.12	17.1	28.65		1116.38	2422.88	11587.2	6103.41	28.2891	26.0826	160.814	17.6223	2365.41	4420.92	3831.1	9363.96	57.5437	38.3377	29.2842	32.594
108178027	TRNAV-AAC	transfer RNA valine (anticodon AAC)	-	tRNA	-	-7.63201	68.9075	1.0319e-16	2.85655e-15	-7.26124	79.9722	3.79708e-19	9.08268e-18	0.370774		177.7	660.51	515.39	391.78	8.9	17.6	77.25	9.6	231.23	381.49	186.65	734.51	39.6	19.85	12.15	14.35		716.099	1624.56	8500.46	5003.44	9.60966	12.5941	103.283	13.4265	1769.51	3444.02	2829.74	9386.33	35.6609	22.3037	20.8072	16.3254
108177535	TRNAS-GCU	transfer RNA serine (anticodon GCU)	-	tRNA	-	-5.28867	56.9018	4.58129e-14	7.33318e-13	-6.39397	79.9696	3.80214e-19	9.08268e-18	-1.1053		7.1	21.9	7	11.95	2.05	0.6	3.8	0.4	5.6	9.85	7.4	13.95	1.2	0.6	0.2	1.4		28.6117	53.8641	115.453	152.614	2.21346	0.429343	5.0806	0.559439	42.8544	88.9239	112.189	178.268	1.08063	0.674167	0.342506	1.59272
100009099	PSAT1	phosphoserine aminotransferase 1	-	protein-coding	Ensembl:ENSOCUG00000007765	4.20983	36.4299	1.58258e-09	1.54515e-08	6.15494	79.758	4.23193e-19	1.00583e-17	1.94511		56	2329	22	4	4656.5	8710.5	3869	4188	8	12	3	6	6683	6122.5	1835.5	4480		225.67	5728.29	362.852	51.0842	5027.8	6232.99	5172.86	5857.32	61.2206	108.334	45.482	76.6742	6018.23	6879.32	3143.34	5096.72
108177836	TRNAG-GCC	transfer RNA glycine (anticodon GCC)	-	tRNA	-	-6.20545	62.4907	2.677e-15	5.01911e-14	-6.67019	79.3425	5.22232e-19	1.23499e-17	-0.464741		132.15	446.99	143	232	18.55	29.4	116.55	7.05	143.4	225.5	148	439.29	55.2	15	11.4	12.35		532.541	1099.39	2358.54	2962.88	20.0291	21.0378	155.827	9.86011	1097.38	2035.77	2243.78	5613.7	49.7091	16.8542	19.5228	14.0501
108177873	TRNAV-CAC	transfer RNA valine (anticodon CAC)	-	tRNA	-	-7.68147	64.8487	8.08737e-16	1.70669e-14	-7.55792	78.9946	6.22807e-19	1.46547e-17	0.123557		696.37	2029.47	1862.69	1287.76	39.05	52.55	258.2	26.45	791.35	1282.1	650.59	2388.21	123.85	58.45	29.95	37.55		2806.25	4991.58	30721.8	16446	42.1638	37.6033	345.214	36.9929	6055.87	11574.6	9863.38	30519	111.53	65.6751	51.2902	42.7192
108177826	TRNAV-CAC	transfer RNA valine (anticodon CAC)	-	tRNA	-	-7.61885	63.8859	1.31835e-15	2.64006e-14	-7.56762	78.7536	7.03616e-19	1.64737e-17	0.0512311		711.59	1864.37	1869.47	1264.98	44.4	48.2	256.4	26	811.39	1329.78	635.19	2394.96	126.6	55.2	27.8	43.4		2867.58	4585.51	30833.6	16155.1	47.9403	34.4906	342.807	36.3635	6209.23	12005	9629.91	30605.3	114.007	62.0234	47.6083	49.3745
108178607	TRNAQ-UUG	transfer RNA glutamine (anticodon UUG)	-	tRNA	-	-7.38657	62.913	2.16041e-15	4.11614e-14	-7.415	78.6457	7.43117e-19	1.73124e-17	-0.0284349		330.57	939.18	775	569.23	22.42	37.23	131.38	9	411.8	548.17	350.17	962.7	64.17	17.88	20.75	27.53		1332.14	2309.96	12782.3	7269.66	24.2077	26.6407	175.655	12.5874	3151.33	4948.77	5308.81	12302.4	57.7869	20.0902	35.535	31.3198
108177302	TRNAV-CAC	transfer RNA valine (anticodon CAC)	-	tRNA	-	-7.70289	63.983	1.25496e-15	2.53469e-14	-7.61279	78.5361	7.85499e-19	1.82096e-17	0.0901016		740.04	1865.57	1912.62	1282.58	42.4	49.4	257.8	23.2	812.89	1323.51	647.47	2440.96	127.9	50.73	27.6	41.4		2982.23	4588.46	31545.3	16379.9	45.7809	35.3493	344.679	32.4475	6220.71	11948.4	9816.08	31193.1	115.178	57.0009	47.2658	47.0992
108177814	TRNAV-CAC	transfer RNA valine (anticodon CAC)	-	tRNA	-	-7.65947	63.337	1.74198e-15	3.37357e-14	-7.61555	78.4256	8.30695e-19	1.9163e-17	0.0439225		745.19	1899.09	1928.1	1271.7	44.25	52.38	265.73	22.6	820.05	1358.53	650.84	2421.5	130.8	53.2	26.83	41		3002.98	4670.9	31800.6	16240.9	47.7784	37.4817	355.281	31.6083	6275.5	12264.5	9867.18	30944.4	117.789	59.7762	45.9471	46.6441
108177510	TRNAA-CGC	transfer RNA alanine (anticodon CGC)	-	tRNA	-	-7.11988	60.2253	8.45993e-15	1.45833e-13	-7.51591	78.3405	8.6727e-19	1.99091e-17	-0.396034		145.38	365.15	503.95	251.53	11.75	23.5	53.73	1.5	172.8	228.5	142.13	588.25	25.03	8.5	6.33	10.5		585.855	898.104	8311.78	3212.3	12.6869	16.8159	71.837	2.09789	1322.37	2062.85	2154.79	7517.27	22.5402	9.5507	10.8403	11.9454
108177756	TRNAG-CCC	transfer RNA glycine (anticodon CCC)	-	tRNA	-	-5.11595	51.5281	7.05782e-13	1.00042e-11	-6.16992	78.3145	8.78763e-19	2.00751e-17	-1.05397		15.8	66.2	17.93	16.2	2.8	4.2	20.53	3.2	9.2	37.6	18.8	73.53	9.6	2.93	1	2.2		63.6712	162.822	295.724	206.891	3.02326	3.0054	27.4486	4.47551	70.4037	339.446	285.021	939.642	8.64507	3.29218	1.71253	2.50285
100356287	PLK1	polo like kinase 1	-	protein-coding	Ensembl:ENSOCUG00000008476	4.6081	115.113	7.43485e-27	4.30609e-24	5.22212	78.2492	9.08285e-19	2.06492e-17	0.614022		4	2	1	0	235	319	138	160	0	1	3	0	223	188	153	198		16.1193	4.9191	16.4933	1e-06	253.738	228.267	184.506	223.776	1e-06	9.02781	45.482	1e-06	200.818	211.239	262.017	225.257
108177861	TRNAV-CAC	transfer RNA valine (anticodon CAC)	-	tRNA	-	-7.72333	64.3418	1.04602e-15	2.14959e-14	-7.56239	78.0574	1.00091e-18	2.26456e-17	0.160939		696.84	2059.32	1901.39	1309.93	37.85	49.75	267	27.65	807.62	1295.46	647.74	2416.56	126.05	58.25	31.95	34.75		2808.14	5065	31360.1	16729.2	40.8681	35.5997	356.979	38.6712	6180.38	11695.2	9820.18	30881.3	113.512	65.4504	54.7153	39.5337
103351757	LOC103351757	dynein light chain 1, cytoplasmic-like	-	protein-coding	-	-4.90107	53.9552	2.05118e-13	3.11382e-12	-5.48576	77.9779	1.04202e-18	2.34629e-17	-0.584686		44	7	6	4.5	2	5	1.5	0.5	24.5	9	8.5	16.5	3.33	1.5	2.5	3.5		177.312	17.2168	98.9595	57.4697	2.15948	3.57786	2.0055	0.699298	187.488	81.2503	128.866	210.854	2.99876	1.68542	4.28132	3.98181
108177805	TRNAV-CAC	transfer RNA valine (anticodon CAC)	-	tRNA	-	-7.62522	62.4808	2.69051e-15	5.02442e-14	-7.61623	77.6263	1.245e-18	2.78999e-17	0.00898658		743.71	1904.07	1956.69	1309.85	46.25	51.45	267.13	25.4	816.85	1356.65	649.31	2408.86	132.8	51.6	28.83	37.8		2997.02	4683.15	32272.2	16728.2	49.9379	36.8162	357.153	35.5244	6251.01	12247.6	9843.98	30782.9	119.59	57.9784	49.3722	43.0036
108177854	TRNAV-CAC	transfer RNA valine (anticodon CAC)	-	tRNA	-	-7.7432	64.4823	9.74051e-16	2.01933e-14	-7.51839	77.2834	1.48108e-18	3.30329e-17	0.224809		687.34	2003.09	1865.72	1274.48	37.8	48.9	253	24.85	791.09	1294.61	618.12	2394.71	132.45	54.18	29.4	39.75		2769.86	4926.7	30771.8	16276.4	40.8141	34.9915	338.261	34.7551	6053.88	11687.5	9371.12	30602.1	119.275	60.8773	50.3483	45.222
100357416	CCNB2	cyclin B2	-	protein-coding	Ensembl:ENSOCUG00000001652	5.2488	114.595	9.65292e-27	4.54267e-24	7.13399	77.2483	1.50759e-18	3.34657e-17	1.88519		2	2	2	0	229	390	169	219	0	0	1	0	240	233	92	152		8.05964	4.9191	32.9865	1e-06	247.26	279.073	225.953	306.293	1e-06	1e-06	15.1607	1e-06	216.127	261.802	157.553	172.924
108177760	TRNAV-CAC	transfer RNA valine (anticodon CAC)	-	tRNA	-	-7.77829	64.3038	1.0664e-15	2.18194e-14	-7.54492	77.1291	1.60143e-18	3.52608e-17	0.233376		693.97	2051.52	1906.89	1323.91	39.6	47.03	268.1	25.05	787.75	1305.13	635.92	2453.41	127.05	58.25	29.55	38.75		2796.58	5045.81	31450.8	16907.7	42.7576	33.6534	358.45	35.0349	6028.32	11782.5	9640.98	31352.2	114.412	65.4504	50.6052	44.0843
108178754	TRNAV-UAC	transfer RNA valine (anticodon UAC)	-	tRNA	-	-7.14471	62.2008	3.10164e-15	5.72404e-14	-7.18369	77.1266	1.60344e-18	3.52608e-17	-0.0389767		1574.83	6022.36	2881.67	2904.33	143.5	237	770.83	55.83	1925.83	2573.17	1695.17	4447	401.5	127.5	100.83	114.5		6346.28	14812.3	47528.1	37091.3	154.942	169.591	1030.6	78.0837	14737.6	23230.1	25699.9	56828.4	361.562	143.261	172.674	130.262
108177866	TRNAG-CCC	transfer RNA glycine (anticodon CCC)	-	tRNA	-	-5.62928	54.0664	1.93828e-13	2.95196e-12	-6.64512	76.9114	1.78798e-18	3.9136e-17	-1.01584		107.4	231.35	88.38	117.25	15.45	22.25	89.58	7.4	68	210.63	111.1	368.87	45.35	19.43	5.95	5.5		432.803	569.016	1457.67	1497.4	16.6819	15.9215	119.769	10.3496	520.375	1901.53	1684.35	4713.8	40.8389	21.8318	10.1895	6.25713
108178750	TRNAH-GUG	transfer RNA histidin (anticodon GUG)	-	tRNA	-	-7.50672	63.0292	2.03668e-15	3.91209e-14	-7.47493	76.6577	2.03314e-18	4.42962e-17	0.0317886		528.24	1480.83	1092.27	979.47	37	49.1	192.5	17.1	576.42	908.54	496.49	1945.57	101.8	36.35	26	29.2		2128.71	3642.17	18015.1	12508.9	39.9503	35.1346	257.373	23.916	4411.1	8202.12	7527.12	24862.5	91.6737	40.8433	44.5257	33.2197
108177850	TRNAG-UCC	transfer RNA glycine (anticodon UCC)	-	tRNA	-	-7.17577	61.9352	3.5495e-15	6.4246e-14	-7.17028	76.6401	2.05129e-18	4.44856e-17	0.00548646		321.2	1087.62	692.83	572.23	24.6	32.2	185.03	19.4	381.87	573	294.57	1305.43	70.2	29.8	20.4	25		1294.38	2675.05	11427	7307.97	26.5615	23.0414	247.385	27.1328	2922.29	5172.93	4465.88	16682.1	63.2171	33.4836	34.9356	28.4415
108177842	TRNAG-GCC	transfer RNA glycine (anticodon GCC)	-	tRNA	-	-6.33812	62.8616	2.21756e-15	4.20799e-14	-6.67174	76.4466	2.2625e-18	4.8841e-17	-0.333618		133.6	443.49	151.3	226.4	15.4	29.2	121.6	6.4	140.4	218.85	149.6	447.99	58.8	15.6	10	13.2		538.384	1090.78	2495.43	2891.36	16.628	20.8947	162.579	8.95102	1074.42	1975.74	2268.04	5724.88	52.951	17.5284	17.1253	15.0171
108177564	TRNAL-CAA	transfer RNA leucine (anticodon CAA)	-	tRNA	-	-6.73762	57.1097	4.1217e-14	6.66554e-13	-7.28371	76.0584	2.75398e-18	5.9179e-17	-0.546087		321.92	1160.07	969.53	543.27	41.37	54.2	141.9	13.33	606.58	827.7	254	1521.55	66.25	21.45	32.08	44.98		1297.28	2853.25	15990.7	6938.13	44.6687	38.784	189.72	18.6433	4641.9	7472.32	3850.81	19443.9	59.66	24.1015	54.9379	51.172
108177844	TRNAG-UCC	transfer RNA glycine (anticodon UCC)	-	tRNA	-	-7.25668	62.1481	3.18572e-15	5.83347e-14	-7.17448	76.0051	2.82934e-18	6.0522e-17	0.0821944		318.2	1072.62	682.43	561.83	21.4	29.5	180.73	19.4	370.27	561.1	285.07	1263.13	70.1	28.4	19.1	24.4		1282.29	2638.16	11255.5	7175.16	23.1064	21.1094	241.636	27.1328	2833.52	5065.5	4321.85	16141.6	63.127	31.9106	32.7093	27.7589
100343200	NCALD	neurocalcin delta	-	protein-coding	Ensembl:ENSOCUG00000009431	3.90165	105.272	1.06454e-24	3.03223e-22	3.39651	75.9568	2.89944e-18	6.1741e-17	-0.505135		7	7	3	0	315	538	211	210	5	3	1	4	377	331	168	373		28.2087	17.2168	49.4798	1e-06	340.117	384.978	282.107	293.705	38.2629	27.0834	15.1607	51.1161	339.499	371.916	287.705	424.347
108178396	TRNAH-GUG	transfer RNA histidin (anticodon GUG)	-	tRNA	-	-7.35639	60.8747	6.08262e-15	1.06809e-13	-7.45822	75.7544	3.2123e-18	6.8095e-17	-0.101825		504.99	1422.78	1095.55	920.05	40.53	53.17	197.63	15.8	555.52	862.25	485.33	1901.7	97.8	35.25	26	29		2035.02	3499.4	18069.2	11750	43.7618	38.047	264.231	22.0978	4251.16	7784.23	7357.93	24301.9	88.0716	39.6073	44.5257	32.9922
108177552	TRNAS-UGA	transfer RNA serine (anticodon UGA)	-	tRNA	-	-7.40677	61.7341	3.93114e-15	7.08811e-14	-7.36134	75.7244	3.2615e-18	6.87605e-17	0.045434		321.4	1053.83	677	632.5	21.33	42.5	161.23	10.93	344.72	520.78	341.62	1067.57	62.5	21.15	20.18	23.2		1295.18	2591.95	11165.9	8077.69	23.0308	30.4118	215.565	15.2867	2638	4701.5	5179.19	13642.5	56.283	23.7644	34.5588	26.3937
100355758	PPP2R1B	protein phosphatase 2 scaffold subunit Abeta	-	protein-coding	Ensembl:ENSOCUG00000012930	2.25104	37.2112	1.06005e-09	1.0569e-08	4.07425	75.7175	3.27292e-18	6.87605e-17	1.82322		13	85	4	4	347	579	242	229	2	3	0	2	359	268	147	312		52.3877	209.062	65.973	51.0842	374.669	414.316	323.554	320.279	15.3052	27.0834	1e-06	25.5581	323.29	301.128	251.742	354.95
100351830	RYBP	RING1 and YY1 binding protein	-	protein-coding	-	2.71017	39.4064	3.44169e-10	3.60822e-09	3.82777	75.6599	3.36984e-18	7.04821e-17	1.1176		24	182	11	6	902.33	1522.87	662.5	640.33	11	5	4	8	1270	1281.7	382.4	795.7		96.7157	447.638	181.426	76.6263	974.28	1089.72	885.763	895.564	84.1784	45.139	60.6427	102.232	1143.67	1440.13	654.871	905.237
108178588	TRNAI-AAU	transfer RNA isoleucine (anticodon AAU)	-	tRNA	-	-4.9447	60.4438	7.57092e-15	1.31958e-13	-5.79223	75.3657	3.91117e-18	8.14424e-17	-0.847532		6.8	27.52	10.2	16.55	3.2	3.8	3.45	0.9	9.6	10.05	8.55	18.5	2.4	0.6	2.4	1.4		27.4028	67.6868	168.231	211.361	3.45516	2.71917	4.61265	1.25874	73.4648	90.7295	129.624	236.412	2.16127	0.674167	4.11007	1.59272
100339157	CFAP126	cilia and flagella associated protein 126	C13H1orf192	protein-coding	Ensembl:ENSOCUG00000014435	-4.40798	59.3977	1.28817e-14	2.18063e-13	-4.86975	75.2701	4.10526e-18	8.51073e-17	-0.461764		161	12	12	26	7	23	8	10	67	49	12	36	18	8	9	12		648.801	29.5146	197.919	332.047	7.55816	16.4582	10.696	13.986	512.723	442.363	181.928	460.045	16.2095	8.9889	15.4127	13.6519
108176768	TRNAI-UAU	transfer RNA isoleucine (anticodon UAU)	-	tRNA	-	-4.52675	51.2344	8.19698e-13	1.14807e-11	-5.46398	75.1172	4.43576e-18	9.15557e-17	-0.937224		13.3	27.2	32.4	21.05	8.5	5.2	7.5	1.4	24.53	26	12.4	39.65	8.7	2.5	3	6		53.5966	66.8997	534.381	268.83	9.17777	3.72098	10.0275	1.95804	187.718	234.723	187.992	506.689	7.83459	2.80903	5.13758	6.82596
108177304	TRNAA-UGC	transfer RNA alanine (anticodon UGC)	-	tRNA	-	-7.92452	60.9207	5.94207e-15	1.04732e-13	-7.86244	74.5775	5.83047e-18	1.19817e-16	0.0620723		736.45	1827.85	2605.42	1406.37	36.5	56.33	230.18	16.7	840.22	1346.28	719.63	3762.1	108.73	57.2	20.33	38.5		2967.76	4495.68	42971.9	17960.8	39.4104	40.3082	307.751	23.3566	6429.85	12154	10910.1	48076	97.9144	64.2706	34.8157	43.7999
108178385	TRNAH-GUG	transfer RNA histidin (anticodon GUG)	-	tRNA	-	-7.44746	61.452	4.53676e-15	8.11787e-14	-7.39919	74.5526	5.90433e-18	1.20808e-16	0.0482672		489.59	1369.18	1066.05	919.3	34.53	46.67	188.93	18.4	540.39	857.85	462.33	1857.96	103.4	34.65	26	28		1972.96	3367.56	17582.6	11740.4	37.2833	33.3957	252.6	25.7342	4135.38	7744.5	7009.24	23742.9	93.1146	38.9332	44.5257	31.8545
108177829	TRNAH-GUG	transfer RNA histidin (anticodon GUG)	-	tRNA	-	-7.51906	60.3118	8.09624e-15	1.40077e-13	-7.54433	74.4766	6.13605e-18	1.25005e-16	-0.0252621		489.76	1313.85	1062.83	909.62	33.75	44.2	191.3	15.85	540.08	844.27	445.63	1818.07	96.45	31.3	21.3	23.78		1973.65	3231.48	17529.5	11616.8	36.4411	31.6283	255.768	22.1678	4133.01	7621.91	6756.05	23233.2	86.8559	35.1691	36.4768	27.0536
108177761	TRNAH-GUG	transfer RNA histidin (anticodon GUG)	-	tRNA	-	-7.48033	61.329	4.82909e-15	8.57574e-14	-7.43061	74.2881	6.75077e-18	1.36936e-16	0.0497185		515.86	1495.94	1115.52	964.89	38.2	49.5	193	16.5	572.69	912.29	480.13	1941.15	107.8	37.5	26.6	26.8		2078.82	3679.34	18398.6	12322.7	41.246	35.4208	258.041	23.0769	4382.56	8235.98	7279.1	24806	97.0769	42.1355	45.5532	30.4893
103348456	IRX3	iroquois homeobox 3	-	ncRNA	-	-5.3426	24.613	7.00774e-07	4.60592e-06	-6.56887	73.501	1.00587e-17	2.0316e-16	-1.22627		36.5	4	1	0	0	0	1	0	13	6	3	8	1	1	0	0		147.088	9.83819	16.4933	1e-06	1e-06	1e-06	1.337	1e-06	99.4835	54.1668	45.482	102.232	0.900528	1.12361	1e-06	1e-06
108178382	TRNAH-GUG	transfer RNA histidin (anticodon GUG)	-	tRNA	-	-7.39362	59.2287	1.40369e-14	2.35921e-13	-7.48861	73.3128	1.10648e-17	2.22525e-16	-0.094993		479.21	1312.68	1078.62	926.72	36.33	55.52	184.13	14.65	542.79	852.74	440.24	1839.97	98.45	29.95	20.7	31.08		1931.13	3228.6	17790	11835.2	39.2269	39.7286	246.182	20.4894	4153.74	7698.37	6674.34	23513	88.657	33.6522	35.4493	35.3585
100339381	PCNA	proliferating cell nuclear antigen	-	protein-coding	Ensembl:ENSOCUG00000004059	2.98183	89.9546	2.43694e-21	2.66703e-19	3.23518	73.1879	1.17873e-17	2.36048e-16	0.253349		17.5	25.67	3.33	4	455.67	717.33	302	415.75	3.5	5.83	2	8.33	519.92	384.7	269.45	350.75		70.5219	63.1366	54.9225	51.0842	492.004	513.301	403.774	581.467	26.784	52.6321	30.3214	106.449	468.202	432.254	461.441	399.034
108178610	TRNAT-AGU	transfer RNA threonine (anticodon AGU)	-	tRNA	-	-5.87589	79.2503	5.47184e-19	2.50004e-17	-5.82052	72.9205	1.34976e-17	2.69152e-16	0.0553636		6.73	34.9	8.43	9.63	1.33	1	2	0.33	8.33	8.27	7.13	19.07	4.33	1	0.33	0.5		27.1207	85.8382	139.038	122.985	1.43605	0.715572	2.674	0.461537	63.746	74.66	108.096	243.696	3.89929	1.12361	0.565134	0.56883
108178375	TRNAL-UAG	transfer RNA leucine (anticodon UAG)	-	tRNA	-	-7.38249	59.5901	1.16824e-14	1.99918e-13	-7.22282	72.7426	1.47711e-17	2.93303e-16	0.159671		194.08	484.17	359.33	308.37	9.5	24.67	105.83	4	215.33	325	229.33	713.5	43.33	31	9	9		782.108	1190.84	5926.52	3938.21	10.2575	17.6532	141.495	5.59439	1647.83	2934.04	3476.8	9117.84	39.0199	34.832	15.4127	10.2389
100357971	MMP7	matrix metallopeptidase 7	-	protein-coding	Ensembl:ENSOCUG00000015329	-5.7874	49.3546	2.1363e-12	2.88064e-11	-6.7317	72.558	1.62192e-17	3.20704e-16	-0.944293		33	1	8	56	1	4	1	2	69	22	24	63	7	2	2	4		132.984	2.45955	131.946	715.178	1.07974	2.86229	1.337	2.79719	528.028	198.612	363.856	805.079	6.3037	2.24722	3.42505	4.55064
108177867	TRNAE-UUC	transfer RNA glutamic acid (anticodon UUC)	-	tRNA	-	-5.05788	48.2357	3.77939e-12	4.91321e-11	-5.64048	72.4834	1.68444e-17	3.31673e-16	-0.582605		26.72	41.08	22.73	44.38	5	9.57	31.58	1.73	21.5	40.22	38.93	77.43	17.23	8.1	4.75	3.97		107.677	101.038	374.892	566.779	5.39869	6.84802	42.2225	2.41957	164.53	363.098	590.205	989.48	15.5161	9.10126	8.13451	4.51651
100352863	CDK1	cyclin dependent kinase 1	-	protein-coding	Ensembl:ENSOCUG00000002858	4.41737	95.4398	1.52461e-22	2.56243e-20	5.35796	72.3434	1.80826e-17	3.5457e-16	0.940585		4	4	1	3	305	500	239	243.5	0	1	0	1	328.5	240	71	162		16.1193	9.83819	16.4933	38.3131	329.32	357.786	319.543	340.558	1e-06	9.02781	1e-06	12.779	295.823	269.667	121.589	184.301
100349822	MCM4	minichromosome maintenance complex component 4	-	protein-coding	Ensembl:ENSOCUG00000001710	3.80506	103.853	2.17908e-24	5.69709e-22	3.59603	71.9571	2.19922e-17	4.29441e-16	-0.209036		9	6	2	1	287	538	237	211	3	1	6	3	325	322	238	287		36.2684	14.7573	32.9865	12.771	309.885	384.978	316.869	295.104	22.9577	9.02781	90.9641	38.3371	292.672	361.803	407.582	326.509
108177757	TRNAV-AAC	transfer RNA valine (anticodon AAC)	-	tRNA	-	-6.43704	68.0808	1.56931e-16	4.08021e-15	-5.90169	71.5458	2.70899e-17	5.26798e-16	0.535348		80.2	358.9	139.7	172.4	15.9	9.7	78.8	8.9	96.4	124.5	72	211.1	46.6	18.7	8.5	9.9		323.192	882.732	2304.11	2201.73	17.1678	6.94105	105.356	12.4475	737.709	1123.96	1091.57	2697.65	41.9646	21.0115	14.5565	11.2628
108177502	TRNAQ-UUG	transfer RNA glutamine (anticodon UUG)	-	tRNA	-	-7.41834	49.2997	2.197e-12	2.94561e-11	-8.49089	70.9604	3.64476e-17	7.05854e-16	-1.07255		92.02	122.03	183.5	192.9	9.92	6.53	46.58	1	120.65	176.65	137.27	390.25	14.67	5.33	0.25	3.53		370.824	300.139	3026.51	2463.53	10.711	4.67269	62.2775	1.3986	923.284	1594.76	2081.11	4987.02	13.2107	5.98885	0.428132	4.01594
108177821	TRNAN-GUU	transfer RNA asparagine (anticodon GUU)	-	tRNA	-	-5.42211	55.2384	1.06764e-13	1.66367e-12	-6.60838	70.8902	3.77666e-17	7.28399e-16	-1.18627		4.3	25.1	7	5.9	1.8	0.2	1.8	0.5	5	8.5	6.7	17.9	1.5	0.4	0	0.6		17.3282	61.7346	115.453	75.3492	1.94353	0.143114	2.4066	0.699298	38.2629	76.7364	101.577	228.745	1.35079	0.449445	1e-06	0.682596
100350010	RRAGD	Ras related GTP binding D	-	protein-coding	Ensembl:ENSOCUG00000005294	-3.62684	88.9306	4.08918e-21	4.0091e-19	-3.30667	70.6129	4.34668e-17	8.34918e-16	0.320166		32	75	6	16	9	16	15	7	20	26	3	17	17	10	10	23		128.954	184.466	98.9595	204.337	9.71764	11.4492	20.055	9.79018	153.052	234.723	45.482	217.244	15.309	11.2361	17.1253	26.1662
108177555	TRNAS-GCU	transfer RNA serine (anticodon GCU)	-	tRNA	-	-5.42942	70.5323	4.52785e-17	1.37471e-15	-5.47478	70.4385	4.7484e-17	9.08373e-16	-0.0453592		13.9	85.57	42.57	34.85	9.05	9.2	7.9	0.65	25.4	33.25	14.6	63.85	6.05	2.35	6.5	7.65		56.0145	210.463	702.118	445.071	9.77163	6.58326	10.5623	0.909088	194.376	300.175	221.346	815.941	5.44819	2.64049	11.1314	8.7031
100008975	S100A11	S100 calcium binding protein A11	PCALG	protein-coding	-	-3.13685	90.5173	1.83365e-21	2.27083e-19	-2.79084	70.4187	4.79633e-17	9.13827e-16	0.346013		110	230	59	50	42	79	63	70	60	32	31	48	84	46	37	62		443.28	565.696	973.102	638.552	45.349	56.5302	84.231	97.9018	459.155	288.89	469.981	613.394	75.6443	51.6862	63.3635	70.535
108176774	TRNAL-CAG	transfer RNA leucine (anticodon CAG)	-	tRNA	-	-4.44334	59.5146	1.21389e-14	2.06976e-13	-5.4817	70.0397	5.81235e-17	1.10294e-15	-1.03836		32.3	90.15	38.9	35.3	17.9	21	15.3	1.5	34.2	41.4	14	73	6.4	3.2	16.1	7.7		130.163	221.728	641.588	450.818	19.3273	15.027	20.4561	2.09789	261.718	373.751	212.249	932.869	5.76338	3.59556	27.5717	8.75999
100343995	CENPF	centromere protein F	mitosin	protein-coding	Ensembl:ENSOCUG00000017492	3.82506	90.7405	1.63804e-21	2.08342e-19	3.98205	70.026	5.85272e-17	1.10614e-15	0.156993		9	8.5	1	0.5	305	565	270	181.5	2	0	3	6	374	296.83	308.33	316		36.2684	20.9062	16.4933	6.38552	329.32	404.298	360.99	253.845	15.3052	1e-06	45.482	76.6742	336.797	333.522	528.024	359.501
103351106	MUC15	mucin 15, cell surface associated	-	protein-coding	Ensembl:ENSOCUG00000021120	2.70371	37.1215	1.10993e-09	1.09965e-08	4.04875	69.9485	6.08737e-17	1.14589e-15	1.34504		6	84	1	1	197	323	167	140	2	1	1	4	333	226	204	313		24.1789	206.602	16.4933	12.771	212.708	231.13	223.279	195.804	15.3052	9.02781	15.1607	51.1161	299.876	253.936	349.356	356.088
108177865	TRNAN-GUU	transfer RNA asparagine (anticodon GUU)	-	tRNA	-	-4.84199	44.2126	2.94573e-11	3.48307e-10	-6.10511	69.3622	8.19454e-17	1.5364e-15	-1.26312		3.6	14	3.8	7.8	0.8	0.6	2.73	0.6	4.2	7.6	4.8	8.6	0.4	1.4	0.6	0.2		14.5074	34.4337	62.6744	99.6141	0.86379	0.429343	3.65001	0.839158	32.1408	68.6113	72.7712	109.9	0.360211	1.57306	1.02752	0.227532
103350067	LOC103350067	histone H3	-	protein-coding	-	3.9987	108.445	2.14734e-25	7.77337e-23	2.97008	69.3115	8.40769e-17	1.5701e-15	-1.02862		8	7.5	4	2.03	499.23	648.18	330.38	250.63	10.22	6.17	7	1.33	574.33	478.81	317.27	384.31		32.2386	18.4466	65.973	25.9252	539.037	463.82	441.718	350.53	78.2094	55.7016	106.125	16.9961	517.2	537.997	543.334	437.214
100343064	MTHFD1L	methylenetetrahydrofolate dehydrogenase (NADP+ dependent) 1 like	-	protein-coding	Ensembl:ENSOCUG00000002781	3.14253	52.5905	4.10865e-13	6.02346e-12	3.82428	69.0961	9.37819e-17	1.74442e-15	0.681754		5	36	1	1	261	396	160	205	1	3	2	2	321	262	133	341		20.1491	88.5437	16.4933	12.771	281.811	283.367	213.92	286.712	7.65258	27.0834	30.3214	25.5581	289.069	294.386	227.766	387.942
100338180	LOC100338180	interferon regulatory factor 2-binding protein-like	-	protein-coding	-	-2.97721	88.6027	4.82636e-21	4.54257e-19	-3.02772	68.7659	1.10873e-16	2.05421e-15	-0.0505067		33	38.2	8.2	9	10	19	12	13	15.5	8	9.7	12	15	12.5	9	13		132.984	93.9547	135.245	114.939	10.7974	13.5959	16.044	18.1818	118.615	72.2225	147.059	153.348	13.5079	14.0452	15.4127	14.7896
100339304	GAS2L3	growth arrest specific 2 like 3	-	protein-coding	Ensembl:ENSOCUG00000007182	3.86751	82.7188	9.45957e-20	5.36346e-18	5.78435	68.4917	1.27414e-16	2.35141e-15	1.91685		2	6	2	0	191	258	160.45	97.2	1	0	0	0	164.25	168	74	137		8.05964	14.7573	32.9865	1e-06	206.23	184.618	214.522	135.944	7.65258	1e-06	1e-06	1e-06	147.912	188.767	126.727	155.86
100348593	UNC119	unc-119 lipid binding chaperone	-	protein-coding	Ensembl:ENSOCUG00000013771	-2.7523	29.231	6.42442e-08	5.08979e-07	-3.8944	67.6433	1.95913e-16	3.59752e-15	-1.1421		55	9	5	8	12	15	8	14	21	21	7	15	15	6	5	12		221.64	22.1359	82.4663	102.168	12.9568	10.7336	10.696	19.5804	160.704	189.584	106.125	191.685	13.5079	6.74167	8.56264	13.6519
100354195	LOC100354195	histone H3.v1	-	protein-coding	-	4.02206	95.8432	1.24352e-22	2.16741e-20	3.08241	67.6378	1.96465e-16	3.59752e-15	-0.939646		20.5	8.2	6	2.87	1011.2	1346.14	696.1	508.3	19.2	7.83	10.7	6.83	1117.03	976.58	584.73	723.93		82.6113	20.1683	98.9595	36.6529	1091.83	963.26	930.686	710.907	146.93	70.6877	162.219	87.2808	1005.92	1097.3	1001.37	823.587
108177799	TRNAG-GCC	transfer RNA glycine (anticodon GCC)	-	tRNA	-	-6.56709	52.8204	3.65477e-13	5.39165e-12	-7.00979	67.492	2.11538e-16	3.85853e-15	-0.442697		465.5	1772.29	617.53	892.7	55.4	88.9	411.4	22.8	549.6	839.73	612.1	1810.74	183.8	56.5	34	34.7		1875.88	4359.03	10185.1	11400.7	59.8175	63.6144	550.042	31.888	4205.86	7580.92	9279.85	23139.5	165.517	63.4841	58.2259	39.4768
108178595	TRNAK-CUU	transfer RNA lysine (anticodon CUU)	-	tRNA	-	-6.68967	75.8301	3.09155e-18	1.17329e-16	-6.18354	67.4424	2.16931e-16	3.94162e-15	0.506128		5.4	86.67	15.6	9.6	1	1.4	4	0	7.2	9.73	6	13.6	2.2	1.2	0.6	0		21.761	213.169	257.295	122.602	1.07974	1.0018	5.348	1e-06	55.0986	87.8406	90.9641	173.795	1.98116	1.34834	1.02752	1e-06
100354301	IFT57	intraflagellar transport 57	-	protein-coding	Ensembl:ENSOCUG00000003973	-2.74662	36.6198	1.43568e-09	1.40464e-08	-3.61831	67.1892	2.46659e-16	4.46452e-15	-0.871687		72	27	3	11	8	23	17	11	24	16	6	20	20	11	7	10		290.147	66.4078	49.4798	140.481	8.6379	16.4582	22.729	15.3846	183.662	144.445	90.9641	255.581	18.0106	12.3597	11.9877	11.3766
100346201	LOC100346201	histone H2B type 1-like	-	pseudo	-	2.96665	71.9141	2.2477e-17	7.24497e-16	3.09297	67.1577	2.50635e-16	4.51911e-15	0.126319		7.3	10.5	3.25	5.13	273.4	402.01	217.83	157.96	6.6	4.2	1.6	2.45	387.91	295.76	220.6	220.23		29.4177	25.8253	53.6031	65.5155	295.2	287.667	291.239	220.922	50.507	37.9168	24.2571	31.3086	349.324	332.32	377.784	250.547
100348578	LOC100348578	histone H2B type 1	-	protein-coding	Ensembl:ENSOCUG00000024702	3.28272	84.8839	3.16407e-20	2.18972e-18	2.8955	67.14	2.52889e-16	4.54235e-15	-0.387228		9.23	11.2	4.5	4.87	411.1	545.23	319.83	230.26	11.05	5.35	4.97	3.15	567.78	436.58	306.35	314.5		37.1953	27.5469	74.2196	62.195	443.88	390.151	427.613	322.041	84.561	48.2988	75.3486	40.254	511.302	490.547	524.633	357.794
100340238	ZMYND10	zinc finger MYND-type containing 10	-	protein-coding	-	-4.47831	53.0701	3.21862e-13	4.80852e-12	-4.49628	67.0039	2.70965e-16	4.84852e-15	-0.0179786		91	10	4	13	7	6	3	3	54	31	13	13	15	5	9	11		366.714	24.5955	65.973	166.024	7.55816	4.29343	4.011	4.19579	413.239	279.862	197.089	166.127	13.5079	5.61806	15.4127	12.5143
103349871	LOC103349871	gamma-aminobutyric acid receptor-associated protein pseudogene	-	pseudo	-	-2.16131	60.7761	6.39509e-15	1.11878e-13	-2.28257	66.9105	2.84117e-16	5.06459e-15	-0.121264		51.33	55	14	18	47.33	57.33	26.5	28.5	37	22	16.5	26.5	59.33	56	28	46.33		206.851	135.275	230.906	229.879	51.104	41.0237	35.4305	39.86	283.145	198.612	250.151	338.644	53.4283	62.9223	47.9508	52.7078
100349592	DYNLT2B	dynein light chain Tctex-type 2B	TCTEX1D2	protein-coding	Ensembl:ENSOCUG00000024562	-3.56416	66.0185	4.46711e-16	9.96313e-15	-3.75373	66.7756	3.04247e-16	5.40296e-15	-0.189573		43	33	4	6	6	14	7	4	18	13	6	16	28	5	5	8		173.282	81.1651	65.973	76.6263	6.47842	10.018	9.359	5.59439	137.746	117.361	90.9641	204.465	25.2148	5.61806	8.56264	9.10129
108177566	TRNAA-CGC	transfer RNA alanine (anticodon CGC)	-	tRNA	-	-6.59388	51.8119	6.10808e-13	8.73696e-12	-6.8514	66.6174	3.29664e-16	5.81048e-15	-0.257519		11.77	24.17	13	27.38	0.33	0.5	7.37	1	10.4	22.68	19.43	60.9	6.2	0.33	1	1		47.431	59.4473	214.412	349.671	0.356313	0.357786	9.85369	1.3986	79.5868	204.751	294.572	778.243	5.58327	0.370792	1.71253	1.13766
100009267	TF	transferrin	TRF	protein-coding	Ensembl:ENSOCUG00000007617	-3.84273	41.3883	1.24799e-10	1.36901e-09	-4.42651	66.6213	3.29016e-16	5.81048e-15	-0.583783		16	9	6	5	6	6	1	1	18	20	16	2	10	6	4	4		64.4771	22.1359	98.9595	63.8552	6.47842	4.29343	1.337	1.3986	137.746	180.556	242.571	25.5581	9.00528	6.74167	6.85011	4.55064
100009025	MT3	metallothionein 3	GIF|MT-III	protein-coding	-	-4.39567	31.7316	1.77022e-08	1.49028e-07	-6.32054	66.5361	3.43541e-16	6.03248e-15	-1.92487		11	3	15	5	0	2	3	2	9	14	5	12	3	0	0	1		44.328	7.37864	247.399	63.8552	1e-06	1.43114	4.011	2.79719	68.8732	126.389	75.8034	153.348	2.70158	1e-06	1e-06	1.13766
100343141	LOC100343141	histone H2B type 1	-	protein-coding	-	3.65536	66.9093	2.8429e-16	6.65607e-15	3.87013	66.5146	3.47306e-16	6.07592e-15	0.21477		4.53	4.92	2.07	1.35	211.62	308.77	190.52	110.03	3.03	1.53	1.93	1.4	366.3	267.93	229.43	152.58		18.2551	12.101	34.141	17.2409	228.494	220.947	254.725	153.888	23.1873	13.8125	29.2601	17.8906	329.863	301.049	392.905	173.584
100358020	LOC100358020	translationally-controlled tumor protein pseudogene	-	pseudo	-	-1.82085	44.0403	3.21679e-11	3.77512e-10	-2.31983	66.4932	3.51098e-16	6.11951e-15	-0.498978		39.28	124.85	15.9	22.9	64.72	90	68.7	44.8	40.58	29.65	23.82	27.05	78.47	45.55	42.27	53.17		158.291	307.075	262.243	292.457	69.8806	64.4015	91.8519	62.6571	310.542	267.674	361.127	345.673	70.6644	51.1805	72.3885	60.4894
108177796	TRNAG-GCC	transfer RNA glycine (anticodon GCC)	-	tRNA	-	-6.52316	52.0198	5.49427e-13	7.90704e-12	-7.05341	66.347	3.78136e-16	6.56645e-15	-0.53025		466	1779.99	620.13	896	55.6	94.3	412.3	23.6	543.3	845.73	611.8	1829.54	189.3	56.7	31.4	34.1		1877.9	4377.97	10228	11442.9	60.0334	67.4784	551.245	33.0069	4157.65	7635.09	9275.3	23379.8	170.47	63.7088	53.7734	38.7942
100345554	TRPM6	transient receptor potential cation channel subfamily M member 6	-	protein-coding	Ensembl:ENSOCUG00000003734	1.72885	10.6295	0.00111295	0.00362209	9.55828	66.3128	3.84744e-16	6.65664e-15	7.82944		0	38	3	1	112.5	139	74	85	0	0	0	0	158	107	151	172.5		1e-06	93.4628	49.4798	12.771	121.47	99.4645	98.938	118.881	1e-06	1e-06	1e-06	1e-06	142.283	120.227	258.592	196.246
100351895	KCNK12	potassium two pore domain channel subfamily K member 12	-	protein-coding	Ensembl:ENSOCUG00000021648	-6.32437	61.9674	3.4919e-15	6.34474e-14	-6.32193	66.2694	3.93326e-16	6.78019e-15	0.00243982		205	10	2	44	4	6	2	2	98	59	24	56	7	4	3	11		826.113	24.5955	32.9865	561.926	4.31895	4.29343	2.674	2.79719	749.953	532.641	363.856	715.626	6.3037	4.49445	5.13758	12.5143
100358850	CKAP2L	cytoskeleton associated protein 2 like	-	protein-coding	Ensembl:ENSOCUG00000008765	4.35652	82.9415	8.45161e-20	4.93201e-18	5.78716	66.2601	3.95175e-16	6.7872e-15	1.43065		2	3	1	0	146.5	211	114	127	0	1	0	0	175	226.5	82.5	102.5		8.05964	7.37864	16.4933	1e-06	158.182	150.986	152.418	177.622	1e-06	9.02781	1e-06	1e-06	157.592	254.498	141.284	116.61
100359124	CALB2	calbindin 2	-	protein-coding	Ensembl:ENSOCUG00000015619	0.674335	0.934647	0.333658	0.44418	-3.50113	65.7549	5.10643e-16	8.73849e-15	-4.17547		42	1	0	2	18	37	8	17	25	14	9	13	21	13	7	7		169.252	2.45955	1e-06	25.5421	19.4353	26.4762	10.696	23.7761	191.314	126.389	136.446	166.127	18.9111	14.607	11.9877	7.96362
108178599	TRNAS-AGA	transfer RNA serine (anticodon AGA)	-	tRNA	-	-5.8231	55.3698	9.98609e-14	1.56257e-12	-6.10306	65.7263	5.18103e-16	8.83404e-15	-0.279963		18.33	46.23	60.6	52	5.43	7	12.53	1.53	37.33	25	28.53	62.85	7.27	2.4	6.53	3.6		73.8666	113.705	999.491	664.094	5.86297	5.00901	16.7526	2.13985	285.671	225.695	432.534	803.162	6.54684	2.69667	11.1828	4.09558
100349118	CCDC180	coiled-coil domain containing 180	-	protein-coding	-	-6.14819	72.9328	1.34139e-17	4.38373e-16	-5.16361	65.523	5.74396e-16	9.74195e-15	0.984584		179.5	12	8	21	0	5	4	1	59	54	15	20	10	3	8	12		723.353	29.5146	131.946	268.192	1e-06	3.57786	5.348	1.3986	451.502	487.502	227.41	255.581	9.00528	3.37084	13.7002	13.6519
100349693	DLGAP5	DLG associated protein 5	-	protein-coding	Ensembl:ENSOCUG00000002926	3.05134	60.3784	7.82655e-15	1.3591e-13	4.69719	65.5192	5.75491e-16	9.74195e-15	1.64585		6	19	1	0	202.5	341	207.5	174.5	0	2	1	0	242.5	293	92.5	150		24.1789	46.7314	16.4933	1e-06	218.647	244.01	277.428	244.055	1e-06	18.0556	15.1607	1e-06	218.378	329.218	158.409	170.649
100357422	SRSF1	serine and arginine rich splicing factor 1	-	protein-coding	-	2.58111	47.6865	5.00114e-12	6.39549e-11	3.36775	65.5117	5.77712e-16	9.74449e-15	0.78664		28.5	43.5	16	9	684.03	1194.17	567.2	510.2	4.2	12.4	1	7.5	781.75	823.07	238.07	500.45		114.85	106.99	263.892	114.939	738.573	854.515	758.347	713.564	32.1408	111.945	15.1607	95.8427	703.988	924.812	407.701	569.342
103349845	LOC103349845	60S ribosomal protein L7a pseudogene	-	pseudo	-	-1.37702	6.90585	0.00859143	0.0209055	-3.43017	65.4327	6.01317e-16	1.01064e-14	-2.05316		8.5	5	1	8	8.5	15.83	6.5	5	18.25	13.25	9	6	13	5.75	14.5	8		34.2535	12.2977	16.4933	102.168	9.17777	11.3275	8.6905	6.99299	139.66	119.618	136.446	76.6742	11.7069	6.46077	24.8317	9.10129
100356049	RSPH3	radial spoke head 3	-	protein-coding	-	-2.72078	31.7153	1.78514e-08	1.50015e-07	-3.47555	65.111	7.07966e-16	1.18565e-14	-0.754769		17	8	3	8	7	9	6	8	18	10	8	12	15	9	9	5		68.507	19.6764	49.4798	102.168	7.55816	6.44015	8.022	11.1888	137.746	90.2781	121.285	153.348	13.5079	10.1125	15.4127	5.6883
100342379	LOC100342379	histone H2B type 1	-	protein-coding	-	2.75714	72.967	1.31835e-17	4.33857e-16	2.68749	64.9021	7.8715e-16	1.31359e-14	-0.0696435		14.23	29.1	8	5.47	519.76	752.85	383.78	273.58	9.25	7.15	8.47	7.65	659.36	517.55	344.75	402.4		57.3444	71.5728	131.946	69.8576	561.204	538.718	513.114	382.628	70.7864	64.5488	128.411	97.7596	593.772	581.526	590.394	457.795
108177504	TRNAM-CAU	transfer RNA methionine (anticodon CAU)	-	tRNA	-	-1.88421	3.1219	0.0772468	0.133013	-6.13247	64.83	8.16462e-16	1.35769e-14	-4.24826		0	1.5	2.7	8.33	1	1.5	2.33	0.33	3.2	6	4.83	9.83	1.33	0	1	0		1e-06	3.68932	44.5318	106.383	1.07974	1.07336	3.11521	0.461537	24.4883	54.1668	73.2261	125.618	1.1977	1e-06	1.71253	1e-06
100339652	UNC5CL	unc-5 family C-terminal like	-	protein-coding	Ensembl:ENSOCUG00000011493	-2.2959	5.26296	0.0217839	0.0466402	-4.77242	64.7703	8.4158e-16	1.39453e-14	-2.47652		21	1	0	1	1	2	0	3	13	8	6	3	4	2	1	2		84.6262	2.45955	1e-06	12.771	1.07974	1.43114	1e-06	4.19579	99.4835	72.2225	90.9641	38.3371	3.60211	2.24722	1.71253	2.27532
100349119	CKS2	CDC28 protein kinase regulatory subunit 2	-	protein-coding	Ensembl:ENSOCUG00000033803	3.95628	82.7636	9.24764e-20	5.30724e-18	3.91694	64.0886	1.18949e-15	1.96412e-14	-0.0393416		4	4	1	2	240.93	272.82	135.73	188.53	2.5	1	1	1.33	272	274.65	108.57	162.28		16.1193	9.83819	16.4933	25.5421	260.141	195.222	181.471	263.677	19.1315	9.02781	15.1607	16.9961	244.944	308.6	185.929	184.62
100347135	HSPA9	heat shock protein family A (Hsp70) member 9	-	protein-coding	Ensembl:ENSOCUG00000006655	1.52544	27.8177	1.33299e-07	9.94147e-07	2.8099	64.0574	1.20847e-15	1.98849e-14	1.28446		49.33	75.67	7	4.33	360.92	739.12	373.08	299.67	7.5	9	4.5	4	455.25	409.42	292.92	397.5		198.791	186.114	115.453	55.2986	389.699	528.894	498.808	419.118	57.3944	81.2503	68.223	51.1161	409.965	460.029	501.634	452.22
100351252	RHOBTB3	Rho related BTB domain containing 3	-	protein-coding	Ensembl:ENSOCUG00000015845	2.87746	56.6759	5.13906e-14	8.19811e-13	3.48098	63.9505	1.27582e-15	2.09199e-14	0.60352		8.5	44.5	5	3	410	841	311.5	317	5.5	2	4.5	1.33	339.5	447.67	187	381.5		34.2535	109.45	82.4663	38.3131	442.692	601.796	416.476	443.355	42.0892	18.0556	68.223	16.9961	305.729	503.008	320.243	434.018
108178376	TRNAP-UGG	transfer RNA proline (anticodon UGG)	-	tRNA	-	-5.64786	51.1633	8.4994e-13	1.18338e-11	-6.08404	63.773	1.39611e-15	2.28129e-14	-0.436186		24.63	29.37	49.8	39.38	1.9	6.68	14.97	3.25	18.72	26.95	9.88	47.8	6.2	3.13	0.78	2		99.2545	72.2369	821.364	502.924	2.0515	4.78002	20.0149	4.54544	143.256	243.299	149.787	610.838	5.58327	3.51691	1.33577	2.27532
108177543	TRNAA-AGC	transfer RNA alanine (anticodon AGC)	-	tRNA	-	-6.94182	77.8394	1.11771e-18	4.82564e-17	-5.80982	63.4827	1.61784e-15	2.63445e-14	1.13199		13	37	19.83	21	0	2	4	0	10	10	5.5	26	2	1	1	2		52.3877	91.0033	327.061	268.192	1e-06	1.43114	5.348	1e-06	76.5258	90.2781	83.3837	332.255	1.80106	1.12361	1.71253	2.27532
108177500	TRNAA-UGC	transfer RNA alanine (anticodon UGC)	-	tRNA	-	-6.69735	52.7345	3.81816e-13	5.61508e-12	-7.02716	63.3738	1.70979e-15	2.77458e-14	-0.329813		11.83	17.07	14.65	26.82	0.45	1.2	3.9	0.2	7.98	12.8	12.58	53.22	1.5	1.2	0	1		47.6728	41.9845	241.626	342.519	0.485882	0.858686	5.2143	0.279719	61.0676	115.556	190.721	680.1	1.35079	1.34834	1e-06	1.13766
108177763	TRNAN-GUU	transfer RNA asparagine (anticodon GUU)	-	tRNA	-	-4.17606	39.4568	3.35399e-10	3.53107e-09	-5.89895	63.2982	1.77669e-15	2.87323e-14	-1.72289		3.4	15.8	4.4	7.6	3.8	1.4	2.6	0.4	4.8	6.8	4	9	0.8	0.8	1.2	0.2		13.7014	38.8609	72.5703	97.0599	4.103	1.0018	3.4762	0.559439	36.7324	61.3891	60.6427	115.011	0.720422	0.89889	2.05503	0.227532
108177562	TRNAL-CAA	transfer RNA leucine (anticodon CAA)	-	tRNA	-	-5.68137	47.8505	4.5999e-12	5.93072e-11	-6.37009	63.2261	1.8429e-15	2.9701e-14	-0.688719		433.07	660.68	759.13	512.07	85.83	84.2	170.65	27.33	474.23	557.5	398.1	1072.97	80.5	31.45	89.83	60.98		1745.19	1624.97	12520.5	6539.67	92.6739	60.2512	228.159	38.2237	3629.08	5033	6035.47	13711.5	72.4925	35.3376	153.836	69.3745
100349858	B4GALNT2	beta-1,4-N-acetyl-galactosaminyltransferase 2	-	protein-coding	Ensembl:ENSOCUG00000003531	-4.48603	28.6933	8.47958e-08	6.58497e-07	-6.35741	63.0497	2.01557e-15	3.23729e-14	-1.87138		29	2	1	4	0	3	2	0	12	10	7	6	1	1	1	0		116.865	4.9191	16.4933	51.0842	1e-06	2.14672	2.674	1e-06	91.831	90.2781	106.125	76.6742	0.900528	1.12361	1.71253	1e-06
100351171	FAM183A	family with sequence similarity 183 member A	-	protein-coding	Ensembl:ENSOCUG00000017914	-4.76418	56.4598	5.73577e-14	9.0579e-13	-4.96122	62.9943	2.0731e-15	3.31837e-14	-0.197035		96	7	14	13	2	13	7	5	30	23	10	33	13	4	4	7		386.863	17.2168	230.906	166.024	2.15948	9.30244	9.359	6.99299	229.577	207.64	151.607	421.708	11.7069	4.49445	6.85011	7.96362
100008870	DNAH11	dynein axonemal heavy chain 11	DNAHC11	protein-coding	Ensembl:ENSOCUG00000013961	-5.49115	68.4509	1.30075e-16	3.49789e-15	-4.8613	62.8185	2.2666e-15	3.6158e-14	0.629846		332	12	23	21.5	3	12	10	2	57	65	20	33	24	12	5	13		1337.9	29.5146	379.345	274.577	3.23921	8.58686	13.37	2.79719	436.197	586.807	303.214	421.708	21.6127	13.4833	8.56264	14.7896
100345425	LOC100345425	histone H3.1	-	protein-coding	Ensembl:ENSOCUG00000022410	3.74314	89.2964	3.39882e-21	3.40316e-19	2.9827	62.7044	2.40185e-15	3.81861e-14	-0.760439		7.2	4.5	4.2	3.4	363.31	515.53	282.63	177.75	4.2	4.57	4.83	3.93	445.13	337.26	213.25	281.55		29.0147	11.068	69.2717	43.4216	392.279	368.899	377.876	248.601	32.1408	41.2571	73.2261	50.2216	400.852	378.949	365.197	320.308
100354523	HSPB1	heat shock protein family B (small) member 1	-	protein-coding	Ensembl:ENSOCUG00000012690	-2.50501	47.7591	4.81954e-12	6.18004e-11	-2.90076	62.393	2.81319e-15	4.45753e-14	-0.395752		453	322.33	65	133.83	196.5	347.5	158	198.5	334.83	198	70.83	176.5	305.5	194	147.5	250		1825.51	792.786	1072.06	1709.15	212.168	248.661	211.246	277.621	2562.31	1787.51	1073.83	2255.5	275.111	217.981	252.598	284.415
100301542	NPY	neuropeptide Y	-	protein-coding	Ensembl:ENSOCUG00000010761	-5.25226	46.557	8.89923e-12	1.11382e-10	-6.46523	62.1996	3.1035e-15	4.90103e-14	-1.21298		40	7	5	9	3	1	3	1	27	95	6	16	4	6	0	0		161.193	17.2168	82.4663	114.939	3.23921	0.715572	4.011	1.3986	206.62	857.642	90.9641	204.465	3.60211	6.74167	1e-06	1e-06
100341552	ARHGAP11A	Rho GTPase activating protein 11A	-	protein-coding	Ensembl:ENSOCUG00000009489	5.43258	124.589	6.25957e-29	5.89151e-26	4.3641	62.0191	3.40143e-15	5.35355e-14	-1.06848		2	2	0	0	246	340.5	141	146.5	0	1	1	1	220	137	80	151		8.05964	4.9191	1e-06	1e-06	265.615	243.652	188.517	204.894	1e-06	9.02781	15.1607	12.779	198.116	153.935	137.002	171.787
100337884	CALCOCO1	calcium binding and coiled-coil domain 1	-	protein-coding	Ensembl:ENSOCUG00000008943	-2.99746	52.3027	4.75732e-13	6.93125e-12	-3.10085	61.9571	3.51017e-15	5.50629e-14	-0.103383		61	39	5	8	11	29	12	6	28	35	11	7	27	21	10	22		245.819	95.9224	82.4663	102.168	11.8771	20.7516	16.044	8.39158	214.272	315.973	166.767	89.4532	24.3143	23.5959	17.1253	25.0285
100342068	ATP10A	ATPase phospholipid transporting 10A (putative)	-	protein-coding	Ensembl:ENSOCUG00000006386	3.4929	64.3663	1.03308e-15	2.13231e-14	3.88176	61.5623	4.28946e-15	6.70637e-14	0.388857		3	16	0	2	256	492	173	160	9	1	2	1	380	240	330	357		12.0895	39.3528	1e-06	25.5421	276.413	352.061	231.301	223.776	68.8732	9.02781	30.3214	12.779	342.201	269.667	565.134	406.145
100358595	SPAG1	sperm associated antigen 1	-	protein-coding	Ensembl:ENSOCUG00000001879	-2.54517	35.4881	2.5662e-09	2.43479e-08	-3.27789	61.5424	4.3331e-15	6.75218e-14	-0.732712		45	26	3	7	10.5	27	7	12.5	26	19	5	6	15	12	10	11		181.342	63.9482	49.4798	89.3973	11.3372	19.3204	9.359	17.4825	198.967	171.528	75.8034	76.6742	13.5079	13.4833	17.1253	12.5143
100355272	GAREM2	GRB2 associated regulator of MAPK1 subtype 2	GAREML	protein-coding	-	-2.20624	13.958	0.000186941	0.000746812	-4.13915	61.4229	4.6043e-15	7.1511e-14	-1.93291		72	8	1	8	13	25	5	9	50	30	9	16	8	14	11	14		290.147	19.6764	16.4933	102.168	14.0366	17.8893	6.685	12.5874	382.629	270.834	136.446	204.465	7.20422	15.7306	18.8378	15.9272
103350963	NRIP3	nuclear receptor interacting protein 3	-	protein-coding	-	-3.14566	42.0216	9.02694e-11	1.01629e-09	-3.69935	61.3864	4.6904e-15	7.26086e-14	-0.553683		290.75	43.5	18.5	30	23.5	57.5	40.5	24.5	61.5	100	21	54	83	28	18	41.5		1171.67	106.99	305.125	383.131	25.3738	41.1454	54.1485	34.2656	470.634	902.781	318.374	690.068	74.7438	31.4611	30.8255	47.2129
100346776	WT1	WT1 transcription factor	-	protein-coding	-	-4.67946	44.6032	2.41302e-11	2.90426e-10	-5.2882	61.1594	5.26351e-15	8.12134e-14	-0.608743		145	9	11	18	3	11	15	4	59	54	13	26	21	3	4	8		584.324	22.1359	181.426	229.879	3.23921	7.87129	20.055	5.59439	451.502	487.502	197.089	332.255	18.9111	3.37084	6.85011	9.10129
103349783	LOC103349783	desmoplakin	-	protein-coding	-	-2.13011	8.91082	0.00283485	0.00809678	-4.60992	60.8423	6.18363e-15	9.50986e-14	-2.4798		40	4	0	3	4	6	4	5	12	17	4	9	6	0	3	5		161.193	9.83819	1e-06	38.3131	4.31895	4.29343	5.348	6.99299	91.831	153.473	60.6427	115.011	5.40317	1e-06	5.13758	5.6883
108177533	TRNAT-CGU	transfer RNA threonine (anticodon CGU)	-	tRNA	-	-4.29769	27.1907	1.84347e-07	1.33879e-06	-5.45696	60.7208	6.57723e-15	1.00822e-13	-1.15927		7	5.7	1	11.7	1	1	1	1	7	7.2	9.2	25.5	5	2	1	0		28.2087	14.0194	16.4933	149.421	1.07974	0.715572	1.337	1.3986	53.5681	65.0002	139.478	325.865	4.50264	2.24722	1.71253	1e-06
100349318	SPINT2	serine peptidase inhibitor, Kunitz type 2	-	protein-coding	Ensembl:ENSOCUG00000037643	-1.51626	13.5973	0.00022651	0.000880955	-2.90077	60.5328	7.23642e-15	1.10567e-13	-1.38451		68	25	4	13	41	58	33	24	53	59	22	13	61	32	34	43		274.028	61.4887	65.973	166.024	44.2692	41.5032	44.121	33.5663	405.587	532.641	333.535	166.127	54.9322	35.9556	58.2259	48.9194
108178604	TRNAR-UCU	transfer RNA arginine (anticodon UCU)	-	tRNA	-	-4.94033	52.9459	3.42862e-13	5.10605e-12	-5.33808	60.2154	8.50261e-15	1.29493e-13	-0.397753		12.53	35.4	13.2	14.42	4.33	4.2	13.27	0	23.33	10.87	6.53	34.53	4.93	1	9	2.33		50.4937	87.068	217.711	184.158	4.67526	3.0054	17.742	1e-06	178.535	98.1323	98.9992	441.26	4.4396	1.12361	15.4127	2.65075
108177779	TRNAG-GCC	transfer RNA glycine (anticodon GCC)	-	tRNA	-	-5.38109	52.9061	3.49874e-13	5.19402e-12	-5.32044	60.0392	9.29889e-15	1.41163e-13	0.0606494		7.7	33.6	14.3	21.65	2.65	4.1	10.05	0.2	11.55	16.45	9.75	36.2	5.35	2.65	3.5	2.15		31.0296	82.6408	235.854	276.493	2.8613	2.93385	13.4369	0.279719	88.3873	148.507	147.817	462.601	4.81783	2.97757	5.99385	2.44597
108177858	TRNAN-GUU	transfer RNA asparagine (anticodon GUU)	-	tRNA	-	-5.37694	51.8165	6.09373e-13	8.73696e-12	-5.69337	59.8185	1.04023e-14	1.57406e-13	-0.316426		4	15.6	3.6	6	0.4	0.8	2.53	0	4.4	4.4	4.8	9.4	1	1.2	0.6	0.4		16.1193	38.3689	59.3757	76.6263	0.431895	0.572458	3.38261	1e-06	33.6714	39.7223	72.7712	120.123	0.900528	1.34834	1.02752	0.455064
100347432	SLC16A11	solute carrier family 16 member 11	-	protein-coding	Ensembl:ENSOCUG00000007017	-1.86826	7.31428	0.0068409	0.0173082	-3.57107	59.7944	1.05302e-14	1.5883e-13	-1.70281		11	1	1	2	3	6	6	3	14	13	4	7	6	8	6	7		44.328	2.45955	16.4933	25.5421	3.23921	4.29343	8.022	4.19579	107.136	117.361	60.6427	89.4532	5.40317	8.9889	10.2752	7.96362
100353603	PDE12	phosphodiesterase 12	-	protein-coding	Ensembl:ENSOCUG00000000823	2.84466	63.828	1.35772e-15	2.70739e-14	3.03224	59.6143	1.15395e-14	1.73499e-13	0.187575		14	36	0	2	340	718	290.5	252	4	4	3	6	472	261	212	343		56.4175	88.5437	1e-06	25.5421	367.111	513.781	388.399	352.446	30.6103	36.1112	45.482	76.6742	425.049	293.263	363.056	390.218
100349912	HSPD1	heat shock protein family D (Hsp60) member 1	-	protein-coding	Ensembl:ENSOCUG00000012736	1.62857	24.8856	6.08351e-07	4.0551e-06	2.72768	59.3554	1.31621e-14	1.97263e-13	1.09911		69	181.25	27.33	11.5	838.92	1683	678.67	858.5	18.83	17.33	8	19.5	1210.25	1064	600	979.67		278.058	445.793	450.761	146.867	905.813	1204.31	907.382	1200.7	144.098	156.452	121.285	249.191	1089.86	1195.52	1027.52	1114.53
100345224	LOC100345224	protein GREB1	-	protein-coding	-	-6.00834	48.5755	3.17817e-12	4.17779e-11	-6.85658	59.0293	1.5534e-14	2.32073e-13	-0.848238		39	1	2	10	1	2	1	0	52.5	26	18	17	1	0	2	8		157.163	2.45955	32.9865	127.71	1.07974	1.43114	1.337	1e-06	401.76	234.723	272.892	217.244	0.900528	1e-06	3.42505	9.10129
108177871	TRNAG-GCC	transfer RNA glycine (anticodon GCC)	-	tRNA	-	-4.99487	46.937	7.33069e-12	9.24885e-11	-5.212	59.016	1.56397e-14	2.32912e-13	-0.217139		6.5	32.2	13.5	21.45	3.65	4.5	12.05	0.6	12.35	16.05	11.15	32.95	6.35	2.65	4.3	2.35		26.1938	79.1974	222.659	273.939	3.94104	3.22007	16.1109	0.839158	94.5094	144.896	169.042	421.069	5.71835	2.97757	7.36387	2.6735
100338072	TACSTD2	tumor associated calcium signal transducer 2	-	protein-coding	Ensembl:ENSOCUG00000013892	-2.12636	18.7228	1.51162e-05	7.66755e-05	-3.8953	58.7774	1.76555e-14	2.62104e-13	-1.76895		10	11	0	4	4	12	5	6	13	5	6	7	3	3	10	6		40.2982	27.055	1e-06	51.0842	4.31895	8.58686	6.685	8.39158	99.4835	45.139	90.9641	89.4532	2.70158	3.37084	17.1253	6.82596
108176968	TRNAK-CUU	transfer RNA lysine (anticodon CUU)	-	tRNA	-	-6.22824	62.1757	3.14146e-15	5.77489e-14	-5.73081	58.622	1.91068e-14	2.82756e-13	0.497437		6.8	25.5	16	16.63	0.6	1.8	3.6	0.2	8.1	7.8	7	13.6	2.8	1.4	1.2	0.4		27.4028	62.7185	263.892	212.382	0.647843	1.28803	4.8132	0.279719	61.9859	70.4169	106.125	173.795	2.52148	1.57306	2.05503	0.455064
100340497	PNRC1	proline rich nuclear receptor coactivator 1	-	protein-coding	Ensembl:ENSOCUG00000008863	-2.09399	51.4375	7.39127e-13	1.04454e-11	-2.2186	58.5175	2.01489e-14	2.97243e-13	-0.124606		133.2	457.5	33	51.4	140	251	107.5	108.5	111.2	65	47	44.7	198.33	129.2	61.7	135		536.772	1125.24	544.277	656.432	151.163	179.609	143.728	151.748	850.967	586.807	712.552	571.223	178.602	145.171	105.663	153.584
108177801	TRNAG-GCC	transfer RNA glycine (anticodon GCC)	-	tRNA	-	-5.22717	50.6124	1.12535e-12	1.55304e-11	-5.24994	58.4677	2.06654e-14	3.03911e-13	-0.0227704		6.9	33.4	15.1	21.1	3.45	4.3	11.45	0.4	11.95	15.9	9.95	32.75	6.35	2.45	3.1	2.75		27.8058	82.1489	249.048	269.469	3.72509	3.07696	15.3087	0.559439	91.4483	143.542	150.849	418.513	5.71835	2.75285	5.30884	3.12857
100353005	TMEM64	transmembrane protein 64	-	protein-coding	Ensembl:ENSOCUG00000006890	2.82764	76.7266	1.96338e-18	7.57348e-17	2.98593	58.1345	2.44795e-14	3.5888e-13	0.158288		9	19	3	2	297	388	239	178	3	6	1	2	284	233	160	174		36.2684	46.7314	49.4798	25.5421	320.682	277.642	319.543	248.95	22.9577	54.1668	15.1607	25.5581	255.75	261.802	274.004	197.953
100347246	CCDC170	coiled-coil domain containing 170	-	protein-coding	-	-1.45102	5.09882	0.0239421	0.0504124	-3.66405	57.9423	2.6992e-14	3.94485e-13	-2.21303		48	4	1	2	8	13	7	2	12	12	7	8	11	5	6	5		193.431	9.83819	16.4933	25.5421	8.6379	9.30244	9.359	2.79719	91.831	108.334	106.125	102.232	9.90581	5.61806	10.2752	5.6883
108177567	TRNAA-UGC	transfer RNA alanine (anticodon UGC)	-	tRNA	-	-6.30154	48.8968	2.69793e-12	3.58657e-11	-6.29111	57.8996	2.75837e-14	4.01884e-13	0.0104227		22.57	19.52	20	37.28	1.83	1.5	12.67	1	22	18.28	25.07	92.07	10.5	0.33	2	3		90.9531	48.0104	329.865	476.105	1.97592	1.07336	16.9398	1.3986	168.357	165.028	380.078	1176.57	9.45554	0.370792	3.42505	3.41298
108176591	TRNAY-GUA	transfer RNA tyrosine (anticodon GUA)	-	tRNA	-	-3.61759	37.3021	1.01174e-09	1.01088e-08	-4.68637	57.8088	2.88877e-14	4.19584e-13	-1.06878		7.1	19.9	9.1	12.2	9.2	6.2	5.8	2	11.4	9.6	8.7	13	6.4	0.2	1.2	7.53		28.6117	48.945	150.089	155.807	9.93359	4.43655	7.7546	2.79719	87.2394	86.6669	131.898	166.127	5.76338	0.224722	2.05503	8.56658
100339969	JADE2	jade family PHD finger 2	PHF15	protein-coding	Ensembl:ENSOCUG00000009800	-2.91525	33.6781	6.50285e-09	5.75234e-08	-3.6351	57.7735	2.94105e-14	4.25864e-13	-0.719845		29	15	3	9	11	22	6	1	22	27	8	12.5	21	5	8	15		116.865	36.8932	49.4798	114.939	11.8771	15.7426	8.022	1.3986	168.357	243.751	121.285	159.738	18.9111	5.61806	13.7002	17.0649
108177532	TRNAA-AGC	transfer RNA alanine (anticodon AGC)	-	tRNA	-	-5.77099	38.7532	4.80912e-10	4.96309e-09	-7.19132	57.5362	3.31813e-14	4.78992e-13	-1.42033		6.4	16.58	10	20.4	0	3	7	0	6.6	8	8.6	29.8	1	1	0	0		25.7909	40.7793	164.933	260.529	1e-06	2.14672	9.359	1e-06	50.507	72.2225	130.382	380.815	0.900528	1.12361	1e-06	1e-06
108177823	TRNAG-GCC	transfer RNA glycine (anticodon GCC)	-	tRNA	-	-5.2576	52.2317	4.93234e-13	7.12012e-12	-4.99741	57.484	3.40743e-14	4.90378e-13	0.260188		7.3	36.2	13.5	21.7	3.05	4.3	12.65	0.2	12.95	15.3	9.75	35	7.15	2.85	4.3	2.95		29.4177	89.0356	222.659	277.132	3.2932	3.07696	16.9131	0.279719	99.1009	138.125	147.817	447.266	6.43877	3.20229	7.36387	3.3561
108176971	TRNAK-CUU	transfer RNA lysine (anticodon CUU)	-	tRNA	-	-6.08561	51.2263	8.23065e-13	1.14936e-11	-6.39135	57.2462	3.84528e-14	5.50113e-13	-0.30574		5	33.4	14.2	20.4	0.8	2.2	5.8	0.6	7.8	9.6	9.9	21.2	4	0.8	0	0.6		20.1491	82.1489	234.204	260.529	0.86379	1.57426	7.7546	0.839158	59.6901	86.6669	150.091	270.915	3.60211	0.89889	1e-06	0.682596
100359075	TBX2	T-box transcription factor 2	-	protein-coding	Ensembl:ENSOCUG00000023498	-5.52363	44.4979	2.54634e-11	3.04913e-10	-5.57653	57.2459	3.84588e-14	5.50113e-13	-0.0528939		38	3	2	7	2	0	2	0	20	25	5	9	5	1	1	3		153.133	7.37864	32.9865	89.3973	2.15948	1e-06	2.674	1e-06	153.052	225.695	75.8034	115.011	4.50264	1.12361	1.71253	3.41298
100009040	CDK6	cyclin dependent kinase 6	-	protein-coding	Ensembl:ENSOCUG00000011078	2.61204	58.8144	1.73272e-14	2.88133e-13	2.66466	57.1612	4.01508e-14	5.72575e-13	0.0526193		31	60	5.5	13	837	1323	705	358	23	13	11	6	754	784	635.2	699		124.924	147.573	90.7129	166.024	903.74	946.702	942.585	500.698	176.009	117.361	166.767	76.6742	678.998	880.912	1087.8	795.225
100339986	CFAP53	cilia and flagella associated protein 53	CCDC11	protein-coding	Ensembl:ENSOCUG00000017123	-4.68314	41.4009	1.24e-10	1.36343e-09	-5.07405	57.088	4.16733e-14	5.92492e-13	-0.390905		90	6	5	9	1	10	2	2	46	31	9	21	14	1	4	8		362.684	14.7573	82.4663	114.939	1.07974	7.15572	2.674	2.79719	352.019	279.862	136.446	268.36	12.6074	1.12361	6.85011	9.10129
100340090	DHRS7	dehydrogenase/reductase 7	-	protein-coding	Ensembl:ENSOCUG00000002249	-2.24599	28.4751	9.49122e-08	7.28641e-07	-2.89581	56.877	4.63932e-14	6.5761e-13	-0.64982		69	15	11	11	23	45	21	34	35	47	19	31	58	46	18	42		278.058	36.8932	181.426	140.481	24.834	32.2007	28.077	47.5523	267.84	424.307	288.053	396.15	52.2306	51.6862	30.8255	47.7817
100343740	PAICS	phosphoribosylaminoimidazole carboxylase and phosphoribosylaminoimidazolesuccinocarboxamide synthase	-	protein-coding	Ensembl:ENSOCUG00000012216	1.8116	40.7358	1.74267e-10	1.87666e-09	2.83897	56.7432	4.96593e-14	7.01792e-13	1.02738		22	26	5	5	211	370.5	187.5	214	3	5	2	3	262.5	251.5	129	204		88.6561	63.9482	82.4663	63.8552	227.825	265.119	250.688	299.3	22.9577	45.139	30.3214	38.3371	236.389	282.588	220.916	232.083
100354660	BARX2	BARX homeobox 2	-	protein-coding	Ensembl:ENSOCUG00000021468	-5.26918	41.774	1.02456e-10	1.14255e-09	-5.48612	56.7154	5.03686e-14	7.09684e-13	-0.216939		34	5	5	2	0	1	2	1	11	21	3	11	3	1	3	1		137.014	12.2977	82.4663	25.5421	1e-06	0.715572	2.674	1.3986	84.1784	189.584	45.482	140.569	2.70158	1.12361	5.13758	1.13766
100338658	HIVEP1	HIVEP zinc finger 1	-	protein-coding	Ensembl:ENSOCUG00000012379	-2.32647	33.5322	7.00956e-09	6.15429e-08	-2.78788	56.662	5.17533e-14	7.27019e-13	-0.461411		54	29	3	12	22	43	14	9	39	29	12	14	28	29	28	28		217.61	71.3269	49.4798	153.253	23.7542	30.7696	18.718	12.5874	298.451	261.806	181.928	178.906	25.2148	32.5848	47.9508	31.8545
108176726	LOC108176726	uncharacterized LOC108176726	-	ncRNA	-	-4.11779	57.4805	3.4135e-14	5.53928e-13	-3.94893	56.4588	5.73893e-14	8.03792e-13	0.168864		53	21	24	11	3	11	12	9	49	34	9	20	38	10	6	16		213.581	51.6505	395.838	140.481	3.23921	7.87129	16.044	12.5874	374.976	306.945	136.446	255.581	34.2201	11.2361	10.2752	18.2026
100354262	DRC1	dynein regulatory complex subunit 1	-	protein-coding	Ensembl:ENSOCUG00000015559	-4.95206	38.7256	4.87771e-10	5.02287e-09	-6.6726	56.4358	5.80637e-14	8.10825e-13	-1.72055		114	5	2	9	1	6	1	1	34	24	13	10	15	0	0	2		459.4	12.2977	32.9865	114.939	1.07974	4.29343	1.337	1.3986	260.188	216.667	197.089	127.79	13.5079	1e-06	1e-06	2.27532
100350922	PLEKHG5	pleckstrin homology and RhoGEF domain containing G5	-	protein-coding	Ensembl:ENSOCUG00000001297	-2.5296	7.09848	0.00771495	0.0192098	-4.97917	56.3314	6.12309e-14	8.52523e-13	-2.44957		16	0	1	1	4	4	0	0	18	11	6	4	4	2	1	3		64.4771	1e-06	16.4933	12.771	4.31895	2.86229	1e-06	1e-06	137.746	99.3059	90.9641	51.1161	3.60211	2.24722	1.71253	3.41298
100344553	SYNPO	synaptopodin	-	protein-coding	Ensembl:ENSOCUG00000009270	-6.05539	53.3142	2.84252e-13	4.26015e-12	-5.24789	56.0834	6.94595e-14	9.64238e-13	0.807494		51	9	4	15	2	1	6	0	30	37	19	8	11	0	4	6		205.521	22.1359	65.973	191.566	2.15948	0.715572	8.022	1e-06	229.577	334.029	288.053	102.232	9.90581	1e-06	6.85011	6.82596
100339303	HOXC4	homeobox C4	-	protein-coding	Ensembl:ENSOCUG00000015516	-5.14618	49.8596	1.65147e-12	2.23972e-11	-5.48069	55.674	8.55411e-14	1.18399e-12	-0.334509		49	5	8	7	0	6	2	3	14	20	5	14	6	2	2	0		197.461	12.2977	131.946	89.3973	1e-06	4.29343	2.674	4.19579	107.136	180.556	75.8034	178.906	5.40317	2.24722	3.42505	1e-06
100354305	PRELP	proline and arginine rich end leucine rich repeat protein	-	protein-coding	Ensembl:ENSOCUG00000009707	-4.78876	33.68	6.49668e-09	5.75234e-08	-6.3034	55.6405	8.70131e-14	1.20083e-12	-1.51464		110	2	5	16	3	5	6	4	83	87	12	41	10	0	7	5		443.28	4.9191	82.4663	204.337	3.23921	3.57786	8.022	5.59439	635.164	785.419	181.928	523.94	9.00528	1e-06	11.9877	5.6883
100337990	HEY2	hes related family bHLH transcription factor with YRPW motif 2	-	protein-coding	Ensembl:ENSOCUG00000029649	-3.23238	30.679	3.04444e-08	2.50037e-07	-3.8571	55.5614	9.05871e-14	1.2465e-12	-0.624719		25.5	8.5	3	3	3.5	6	5	2	19.5	7	3	8	5.5	7.5	3.5	5		102.76	20.9062	49.4798	38.3131	3.77908	4.29343	6.685	2.79719	149.225	63.1946	45.482	102.232	4.9529	8.42709	5.99385	5.6883
100356784	PANK3	pantothenate kinase 3	-	protein-coding	Ensembl:ENSOCUG00000011991	3.09311	44.9312	2.04082e-11	2.47529e-10	3.30101	55.4144	9.7621e-14	1.33937e-12	0.207904		53	298	19	17	2613.33	3705	2068.17	1647.33	21.33	30	11	22.33	2906.17	2484.67	730.33	1827		213.581	732.945	313.372	217.108	2821.71	2651.19	2765.14	2303.95	163.23	270.834	166.767	285.356	2617.09	2791.81	1250.71	2078.51
100350666	PINK1	PTEN induced kinase 1	-	protein-coding	Ensembl:ENSOCUG00000006306	-2.34899	34.0541	5.35999e-09	4.77729e-08	-2.78217	55.357	1.00513e-13	1.37504e-12	-0.433174		49	31	11	33	26	57	31	22	62	21	21	32	37	44	36	52		197.461	76.246	181.426	421.444	28.0732	40.7876	41.447	30.7691	474.46	189.584	318.374	408.929	33.3195	49.4389	61.651	59.1584
103350304	CAMK2N1	calcium/calmodulin dependent protein kinase II inhibitor 1	-	protein-coding	-	-4.51166	54.7583	1.36299e-13	2.08933e-12	-3.87212	55.2437	1.06477e-13	1.45241e-12	0.639533		30	7	3	13	2	4	8	2	16	18	11	8	8	6	8	9		120.895	17.2168	49.4798	166.024	2.15948	2.86229	10.696	2.79719	122.441	162.501	166.767	102.232	7.20422	6.74167	13.7002	10.2389
100354553	BTG2	BTG anti-proliferation factor 2	-	protein-coding	-	-2.54758	63.4035	1.68418e-15	3.2887e-14	-2.51471	55.0879	1.15257e-13	1.56763e-12	0.0328778		48	63	4	11	24	45	18	13	25	19	6	18	36	16	22	30		193.431	154.952	65.973	140.481	25.9137	32.2007	24.066	18.1818	191.314	171.528	90.9641	230.023	32.419	17.9778	37.6756	34.1298
100346279	XPC	XPC complex subunit, DNA damage recognition and repair factor	-	protein-coding	Ensembl:ENSOCUG00000011079	-1.46008	12.5622	0.00039363	0.00144608	-2.66863	54.9464	1.23862e-13	1.67981e-12	-1.20855		50	19	2	6	22	39	18	13	28	15	12	9	28	17	16	27		201.491	46.7314	32.9865	76.6263	23.7542	27.9073	24.066	18.1818	214.272	135.417	181.928	115.011	25.2148	19.1014	27.4004	30.7168
100355481	ARL4D	ADP ribosylation factor like GTPase 4D	-	protein-coding	Ensembl:ENSOCUG00000004788	2.71804	40.9918	1.52866e-10	1.66525e-09	3.86205	54.9366	1.24479e-13	1.68333e-12	1.14401		2	19	0	3	148	256	101	147	3	2	0	0	235	207	89	138		8.05964	46.7314	1e-06	38.3131	159.801	183.186	135.037	205.594	22.9577	18.0556	1e-06	1e-06	211.624	232.588	152.415	156.997
100344462	POMC	proopiomelanocortin	-	protein-coding	-	-4.91474	46.671	8.39638e-12	1.05369e-10	-5.0577	54.6904	1.41091e-13	1.9025e-12	-0.142962		27	4	9	4	0	5	1	3	17	17	3	15	3	5	1	4		108.805	9.83819	148.439	51.0842	1e-06	3.57786	1.337	4.19579	130.094	153.473	45.482	191.685	2.70158	5.61806	1.71253	4.55064
100341862	LOC100341862	ADP-ribosylation factor 4 pseudogene	-	pseudo	-	1.79278	24.7325	6.58655e-07	4.35954e-06	3.69257	54.5851	1.48861e-13	2.00154e-12	1.89979		18.18	86.63	2.7	7.17	273.63	386.57	250.18	295.8	2.03	1.5	0.9	5.57	339.55	278.17	120.92	212.95		73.2622	213.071	44.5318	91.5684	295.449	276.619	334.491	413.705	15.5347	13.5417	13.6446	71.1792	305.774	312.555	207.079	242.265
100347232	PLBD1	phospholipase B domain containing 1	-	protein-coding	Ensembl:ENSOCUG00000026751	-1.11355	7.83738	0.00511768	0.0134246	-2.64913	54.4794	1.57089e-13	2.10616e-12	-1.53558		16	11	2	12	24	25.5	18	14.5	19	16	7	9.5	16	22	14.5	18.5		64.4771	27.055	32.9865	153.253	25.9137	18.2471	24.066	20.2797	145.399	144.445	106.125	121.401	14.4084	24.7195	24.8317	21.0467
100101590	CASP2	caspase 2	-	protein-coding	Ensembl:ENSOCUG00000002158	2.01175	44.4599	2.59627e-11	3.10103e-10	2.78438	54.4727	1.57625e-13	2.10734e-12	0.772632		16	35	2	3	268	398	195	165	4	7	2	2	282	296	140	216		64.4771	86.0842	32.9865	38.3131	289.37	284.798	260.715	230.768	30.6103	63.1946	30.3214	25.5581	253.949	332.589	239.754	245.735
108177872	TRNAG-CCC	transfer RNA glycine (anticodon CCC)	-	tRNA	-	-5.37646	42.6404	6.57881e-11	7.47823e-10	-5.44892	54.2712	1.7464e-13	2.3282e-12	-0.0724624		2.8	14.6	5.6	6.93	1.3	0.2	3.4	0	5.8	6.8	6.4	14	1.7	0.6	2.8	1.1		11.2835	35.9094	92.3622	88.5033	1.40366	0.143114	4.5458	1e-06	44.385	61.3891	97.0283	178.906	1.5309	0.674167	4.79508	1.25143
108178397	TRNAS-GCU	transfer RNA serine (anticodon GCU)	-	tRNA	-	-4.93195	49.3195	2.17492e-12	2.92433e-11	-5.36623	54.2645	1.75239e-13	2.32959e-12	-0.434286		18.53	88.03	51.63	43.32	17.85	12.45	13.4	0.25	31.58	36.45	23.25	67.6	7.05	3.75	12.7	9.65		74.6726	216.514	851.547	553.242	19.2733	8.90887	17.9158	0.349649	241.668	329.064	352.486	863.863	6.34872	4.21355	21.7491	10.9784
108177522	TRNAA-UGC	transfer RNA alanine (anticodon UGC)	-	tRNA	-	-5.25478	41.8892	9.65943e-11	1.08296e-09	-6.76026	54.2428	1.77181e-13	2.34878e-12	-1.50548		26.95	45.48	36.18	68.2	8	7.33	17.83	4	14.58	30.48	25.07	132.15	11.87	3	1	0		108.604	111.86	596.726	870.985	8.6379	5.24514	23.8387	5.59439	111.575	275.168	380.078	1688.75	10.6893	3.37084	1.71253	1e-06
108177831	TRNAE-CUC	transfer RNA glutamic acid (anticodon CUC)	-	tRNA	-	-4.81616	35.7143	2.28478e-09	2.19881e-08	-6.23337	54.1722	1.83665e-13	2.42108e-12	-1.41721		3.5	9.53	11	14.92	2	3.33	3	0	10.25	6.5	7.78	9	1	1.33	1	0		14.1044	23.4395	181.426	190.544	2.15948	2.38286	4.011	1e-06	78.4389	58.6807	117.95	115.011	0.900528	1.4944	1.71253	1e-06
100344914	LOC100344914	histone H2B type 1	-	protein-coding	Ensembl:ENSOCUG00000023928	2.62574	55.3681	9.99431e-14	1.56257e-12	2.58435	54.1753	1.83381e-13	2.42108e-12	-0.0413993		18.63	10.7	6.25	4.2	350.73	534.81	278.96	218.31	11.83	6.2	5.13	4.95	487.71	390.56	307.08	300.36		75.0756	26.3172	103.083	53.6384	378.696	382.695	372.97	305.328	90.53	55.9724	77.7743	63.2562	439.196	438.838	525.883	341.708
100344052	PKHD1L1	PKHD1 like 1	-	protein-coding	Ensembl:ENSOCUG00000004688	-5.67842	55.1899	1.09429e-13	1.69959e-12	-5.19412	54.1065	1.89916e-13	2.49649e-12	0.484296		53	18	5	17	3	2	6	0	28	53	3	17	14	5	2	2		213.581	44.2719	82.4663	217.108	3.23921	1.43114	8.022	1e-06	214.272	478.474	45.482	217.244	12.6074	5.61806	3.42505	2.27532
100354197	LOC100354197	espin	ESPN	protein-coding	-	-2.92962	20.599	5.66248e-06	3.09496e-05	-4.06211	53.8862	2.12442e-13	2.78483e-12	-1.13249		10	1	2	6	3	6	3	3	13	7	5	7	5	2	5	4		40.2982	2.45955	32.9865	76.6263	3.23921	4.29343	4.011	4.19579	99.4835	63.1946	75.8034	89.4532	4.50264	2.24722	8.56264	4.55064
100349005	LOC100349005	guanylate-binding protein 4	-	protein-coding	-	-3.35912	30.5882	3.19033e-08	2.61563e-07	-4.35465	53.6671	2.37513e-13	3.10482e-12	-0.995535		48.2	3	5	7.53	6	15.73	9.2	2	13.1	19.5	13.23	10.2	9.73	6	3	6.4		194.237	7.37864	82.4663	96.166	6.47842	11.2559	12.3004	2.79719	100.249	176.042	200.576	130.346	8.76214	6.74167	5.13758	7.28103
100346871	SPEF1	sperm flagellar 1	-	protein-coding	Ensembl:ENSOCUG00000003498	-5.63584	45.9209	1.23127e-11	1.51685e-10	-5.82506	53.4238	2.68815e-13	3.50427e-12	-0.189218		27	4	4	3	0	2	0	1	8	4	7	9	2	1	0	1		108.805	9.83819	65.973	38.3131	1e-06	1.43114	1e-06	1.3986	61.2206	36.1112	106.125	115.011	1.80106	1.12361	1e-06	1.13766
100339179	ARHGAP27	Rho GTPase activating protein 27	-	protein-coding	Ensembl:ENSOCUG00000001336	-2.82214	21.1302	4.29106e-06	2.39262e-05	-4.04335	53.3761	2.75424e-13	3.58051e-12	-1.22121		44	7	2	5	5	13	5	3	18	18	3	8	8	3	7	5		177.312	17.2168	32.9865	63.8552	5.39869	9.30244	6.685	4.19579	137.746	162.501	45.482	102.232	7.20422	3.37084	11.9877	5.6883
100353598	ERMN	ermin	-	protein-coding	Ensembl:ENSOCUG00000009198	6.13287	89.4624	3.12528e-21	3.19729e-19	8.94142	53.2655	2.91386e-13	3.77759e-12	2.80855		0	2	0	0	262	296	112	90	0	0	0	0	148	133	45	91		1e-06	4.9191	1e-06	1e-06	282.891	211.809	149.744	125.874	1e-06	1e-06	1e-06	1e-06	133.278	149.44	77.0637	103.527
100338825	KIFC1	kinesin family member C1	-	protein-coding	Ensembl:ENSOCUG00000010708	4.49922	80.5622	2.81701e-19	1.4568e-17	4.49444	53.1154	3.14523e-13	4.06634e-12	-0.0047866		2	2	0	0	92	209	86.5	76	1	1	0	0	140	91	83.25	103		8.05964	4.9191	1e-06	1e-06	99.3359	149.555	115.651	106.293	7.65258	9.02781	1e-06	1e-06	126.074	102.249	142.568	117.179
108177503	TRNAI-UAU	transfer RNA isoleucine (anticodon UAU)	-	tRNA	-	-5.74673	52.2704	4.83598e-13	7.0241e-12	-5.34497	52.8871	3.5329e-13	4.55502e-12	0.401759		3	17.3	5.4	4.3	0.2	0.2	1.2	0.4	5.7	5	5.2	18.4	1.2	1.7	0.2	2.2		12.0895	42.5502	89.0636	54.9155	0.215948	0.143114	1.6044	0.559439	43.6197	45.139	78.8355	235.134	1.08063	1.91014	0.342506	2.50285
100345168	LOC100345168	histone H2A type 1	-	protein-coding	Ensembl:ENSOCUG00000024086	3.39856	81.4404	1.80625e-19	9.88399e-18	2.56781	52.8594	3.58307e-13	4.60708e-12	-0.830753		5.8	7.2	2.4	6.4	232.45	397.08	222.5	184.13	7.4	3.8	5	3.5	330.36	317.75	192.5	209.55		23.373	17.7087	39.5838	81.7347	250.985	284.139	297.483	257.524	56.6291	34.3057	75.8034	44.7266	297.498	357.028	329.662	238.397
100340142	CCDC146	coiled-coil domain containing 146	-	protein-coding	Ensembl:ENSOCUG00000015899	-4.83225	65.0275	7.38614e-16	1.57281e-14	-4.34733	52.8274	3.64186e-13	4.66992e-12	0.484915		93	18	9	16	2	11	7	3	32	25	8	11	23	3	4	8		374.773	44.2719	148.439	204.337	2.15948	7.87129	9.359	4.19579	244.883	225.695	121.285	140.569	20.7121	3.37084	6.85011	9.10129
108177526	TRNAT-AGU	transfer RNA threonine (anticodon AGU)	-	tRNA	-	-6.02619	45.3616	1.63815e-11	1.99719e-10	-6.24064	52.6342	4.01832e-13	5.13864e-12	-0.214445		7.43	9	13.27	12.47	1	0.33	2.67	0.33	7.87	9.77	5.93	27.23	1.67	0.67	0	2		29.9416	22.1359	218.865	159.255	1.07974	0.236139	3.56979	0.461537	60.2258	88.2017	89.9028	347.973	1.50388	0.75282	1e-06	2.27532
100346820	MYCBPAP	MYCBP associated protein	-	protein-coding	Ensembl:ENSOCUG00000002706	-4.88985	44.7657	2.22084e-11	2.67982e-10	-5.08345	52.569	4.15395e-13	5.29769e-12	-0.193602		36	4	4	7	1	4	1	3	27	19	4	5	3	4	4	1		145.074	9.83819	65.973	89.3973	1.07974	2.86229	1.337	4.19579	206.62	171.528	60.6427	63.8952	2.70158	4.49445	6.85011	1.13766
100347247	WDR86	WD repeat domain 86	-	protein-coding	Ensembl:ENSOCUG00000004055	-4.91546	34.4925	4.27901e-09	3.87996e-08	-5.80661	52.5294	4.23855e-13	5.37645e-12	-0.891149		18	0	1	8	2	2	0	1	16	15	4	9	2	1	1	2		72.5368	1e-06	16.4933	102.168	2.15948	1.43114	1e-06	1.3986	122.441	135.417	60.6427	115.011	1.80106	1.12361	1.71253	2.27532
100009148	FKBP4	FKBP prolyl isomerase 4	FKBP-4|FKBP-52|FKBP52|P59	protein-coding	Ensembl:ENSOCUG00000014603	2.24943	34.5126	4.23502e-09	3.84749e-08	2.89531	52.5342	4.22829e-13	5.37645e-12	0.645877		172	353	28	22	2310.5	4085.5	1860.5	2389.5	49	43	26	31	3211	2968.5	1531	2377		693.129	868.22	461.811	280.963	2494.73	2923.47	2487.49	3341.95	374.976	388.196	394.178	396.15	2891.6	3335.44	2621.88	2704.22
100352277	TBC1D9	TBC1 domain family member 9	-	protein-coding	Ensembl:ENSOCUG00000005559	-3.06299	31.3557	2.14831e-08	1.79572e-07	-3.82829	52.5107	4.27907e-13	5.41325e-12	-0.765296		146	17	6	18	10	33.5	17	15	38	44	15	9	32.33	11	9	13		588.354	41.8123	98.9595	229.879	10.7974	23.9717	22.729	20.979	290.798	397.223	227.41	115.011	29.1141	12.3597	15.4127	14.7896
100342639	PIM1	Pim-1 proto-oncogene, serine/threonine kinase	-	protein-coding	Ensembl:ENSOCUG00000012028	-3.07509	31.1115	2.43625e-08	2.02205e-07	-3.77923	52.4466	4.42099e-13	5.5778e-12	-0.70414		25	3	4.5	5	6	9	5	7.5	22	7.5	11	7	8	9	5	8		100.746	7.37864	74.2196	63.8552	6.47842	6.44015	6.685	10.4895	168.357	67.7085	166.767	89.4532	7.20422	10.1125	8.56264	9.10129
108177540	TRNAL-AAG	transfer RNA leucine (anticodon AAG)	-	tRNA	-	-6.3871	62.9163	2.15678e-15	4.11614e-14	-5.2282	52.3998	4.5276e-13	5.69703e-12	1.1589		86.08	1081.78	102.72	112.65	18.53	19.2	53.63	4	190.87	138.7	92.57	197.16	19.93	12.53	57	58.07		346.887	2660.69	1694.19	1438.66	20.0075	13.739	71.7033	5.59439	1460.65	1252.16	1403.42	2519.51	17.9475	14.0789	97.6141	66.064
100349513	SMC4	structural maintenance of chromosomes 4	-	protein-coding	Ensembl:ENSOCUG00000014835	2.81671	81.2451	1.9939e-19	1.06628e-17	2.5924	52.3924	4.5448e-13	5.70342e-12	-0.224316		16	19	0.5	2	338.5	508.5	214	196	4	6.5	3	4	317.33	240	165	234.5		64.4771	46.7314	8.24663	25.5421	365.491	363.868	286.118	274.125	30.6103	58.6807	45.482	51.1161	285.765	269.667	282.567	266.781
100358085	LRP3	LDL receptor related protein 3	-	protein-coding	Ensembl:ENSOCUG00000009440	-2.48923	12.8112	0.000344556	0.00128587	-4.2207	52.2762	4.82175e-13	6.03489e-12	-1.73147		22	2	0	5	6	6	6	3	36	11	12	13	7	4	11	10		88.6561	4.9191	1e-06	63.8552	6.47842	4.29343	8.022	4.19579	275.493	99.3059	181.928	166.127	6.3037	4.49445	18.8378	11.3766
100345238	CAVIN2	caveolae associated protein 2	SDPR	protein-coding	Ensembl:ENSOCUG00000017723	-4.53669	46.7309	8.14328e-12	1.02466e-10	-4.86886	52.2407	4.90982e-13	6.12881e-12	-0.332169		41	3	14	9	5	9	5	2	17	25	11	4	3	4	3	6		165.223	7.37864	230.906	114.939	5.39869	6.44015	6.685	2.79719	130.094	225.695	166.767	51.1161	2.70158	4.49445	5.13758	6.82596
100346304	C18H10orf53	chromosome 18 open reading frame, human C10orf53	-	protein-coding	Ensembl:ENSOCUG00000028010	-5.24864	48.8384	2.77951e-12	3.67426e-11	-5.44367	52.1246	5.20886e-13	6.48489e-12	-0.195035		70	3	5	12	1	5	3	2	19	19	10	13	9	1	0	4		282.087	7.37864	82.4663	153.253	1.07974	3.57786	4.011	2.79719	145.399	171.528	151.607	166.127	8.10475	1.12361	1e-06	4.55064
100348921	PAK6	p21 (RAC1) activated kinase 6	-	protein-coding	Ensembl:ENSOCUG00000026281	-2.27006	11.401	0.000734034	0.00248694	-4.06716	51.8937	5.85868e-13	7.27466e-12	-1.7971		45	3	0	6	3	17	8	4	27	26	8	10	12	6	8	9		181.342	7.37864	1e-06	76.6263	3.23921	12.1647	10.696	5.59439	206.62	234.723	121.285	127.79	10.8063	6.74167	13.7002	10.2389
108177501	TRNAA-AGC	transfer RNA alanine (anticodon AGC)	-	tRNA	-	-5.13711	35.7652	2.22591e-09	2.14654e-08	-6.0354	51.796	6.15757e-13	7.62567e-12	-0.898291		8.17	7.17	6.8	9.58	1.33	1.5	5.17	0	8.4	5.48	6.63	27.1	3.2	1.33	0	0		32.9236	17.635	112.154	122.347	1.43605	1.07336	6.91229	1e-06	64.2817	49.4724	100.515	346.312	2.88169	1.4944	1e-06	1e-06
100134866	CCNA2	cyclin A2	-	protein-coding	Ensembl:ENSOCUG00000028042	5.32141	96.662	8.22334e-23	1.54796e-20	6.01748	51.7861	6.1889e-13	7.64435e-12	0.696066		0	1.5	1	0.5	155.33	208.83	110	109.5	0	0	0	1	144	132	48.83	84		1e-06	3.68932	16.4933	6.38552	167.716	149.433	147.07	153.146	1e-06	1e-06	1e-06	12.779	129.676	148.317	83.6227	95.5635
108177817	TRNAV-AAC	transfer RNA valine (anticodon AAC)	-	tRNA	-	-5.08282	25.1248	5.37373e-07	3.60753e-06	-7.40718	51.7223	6.39334e-13	7.87619e-12	-2.32436		11.17	5	9.53	44.17	3	0.33	13.83	1	10	20.33	30	36.33	5.17	0.33	1	0		45.0131	12.2977	157.181	564.097	3.23921	0.236139	18.4907	1.3986	76.5258	183.535	454.82	464.262	4.65573	0.370792	1.71253	1e-06
108177195	TRNAR-ACG	transfer RNA arginine (anticodon ACG)	-	tRNA	-	-3.54852	39.6244	3.07806e-10	3.24783e-09	-4.28579	51.6562	6.61215e-13	8.12449e-12	-0.737264		20.05	67.35	96.98	39.18	31.53	21.4	20.7	21.53	39.88	29.42	25.12	48.37	16.33	9.53	30.2	18.4		80.7979	165.651	1599.52	500.37	34.0441	15.3132	27.6759	30.1118	305.185	265.598	380.836	618.122	14.7056	10.708	51.7183	20.933
100354694	TAPBP	TAP binding protein	-	protein-coding	Ensembl:ENSOCUG00000010563	-2.35651	19.5808	9.64352e-06	5.08772e-05	-3.69564	51.618	6.74202e-13	8.26248e-12	-1.33913		35	9	2	10	15	23	12	10	30	31	22	8	9	10	15	25		141.044	22.1359	32.9865	127.71	16.1961	16.4582	16.044	13.986	229.577	279.862	333.535	102.232	8.10475	11.2361	25.6879	28.4415
108175366	LOC108175366	proline-rich protein 29-like	-	protein-coding	-	-4.37046	43.5623	4.10673e-11	4.76016e-10	-4.48438	51.2054	8.31898e-13	1.01686e-11	-0.113912		74.5	6	8	11.5	5	3.5	6.5	7.5	50.5	37	6	19.5	9	5.5	10.5	14		300.222	14.7573	131.946	146.867	5.39869	2.5045	8.6905	10.4895	386.455	334.029	90.9641	249.191	8.10475	6.17987	17.9815	15.9272
100358523	CHCHD6	coiled-coil-helix-coiled-coil-helix domain containing 6	-	protein-coding	Ensembl:ENSOCUG00000008144	-4.04457	35.5584	2.47521e-09	2.35797e-08	-4.65614	51.104	8.7599e-13	1.06798e-11	-0.611567		13	4	2	6	5	2	1	1	9	6	6	8	3	1	6	2		52.3877	9.83819	32.9865	76.6263	5.39869	1.43114	1.337	1.3986	68.8732	54.1668	90.9641	102.232	2.70158	1.12361	10.2752	2.27532
108177545	TRNAT-AGU	transfer RNA threonine (anticodon AGU)	-	tRNA	-	-6.11498	42.2169	8.16922e-11	9.26369e-10	-6.36084	51.0814	8.86133e-13	1.07756e-11	-0.24586		12.23	11	13.27	19.47	2	0.33	4.67	0.33	9.87	11.57	13.83	45.33	4.67	2.67	0	0		49.2847	27.055	218.865	248.652	2.15948	0.236139	6.24379	0.461537	75.531	104.452	209.672	579.274	4.20547	3.00005	1e-06	1e-06
100342030	KCNH3	potassium voltage-gated channel subfamily H member 3	-	protein-coding	Ensembl:ENSOCUG00000023146	-4.81646	27.2636	1.77523e-07	1.29322e-06	-6.03168	50.7581	1.04482e-12	1.26725e-11	-1.21523		25	2	2	2	0	2	1	0	9	17	4	5	0	0.25	1	3		100.746	4.9191	32.9865	25.5421	1e-06	1.43114	1.337	1e-06	68.8732	153.473	60.6427	63.8952	1e-06	0.280903	1.71253	3.41298
100344669	PHGDH	phosphoglycerate dehydrogenase	-	protein-coding	Ensembl:ENSOCUG00000005759	2.6626	23.4923	1.25414e-06	7.80685e-06	3.87984	50.6932	1.07993e-12	1.30646e-11	1.21724		248	1401.5	42	29	4204.5	7791	3635	5399.5	99	46	19	22	6316	5981	4006.5	5238.5		999.396	3447.06	692.717	370.36	4539.76	5575.02	4860	7551.72	757.605	415.279	288.053	281.139	5687.73	6720.33	6861.24	5959.64
108177527	TRNAA-AGC	transfer RNA alanine (anticodon AGC)	-	tRNA	-	-6.11974	46.3874	9.70378e-12	1.2113e-10	-6.60861	50.6583	1.0993e-12	1.32649e-11	-0.488862		20.27	22.33	41.62	54.07	6.33	1.5	8.37	1.5	15.9	29.13	26.67	108	6.03	0.83	3.67	2		81.6845	54.9217	686.449	690.53	6.83474	1.07336	11.1907	2.09789	121.676	262.98	404.335	1380.14	5.43018	0.932598	6.28498	2.27532
100349859	CCDC88C	coiled-coil domain containing 88C	-	protein-coding	-	-3.11618	26.6569	2.42981e-07	1.74575e-06	-4.31126	50.595	1.13534e-12	1.36647e-11	-1.19508		113	52	1	18	22	62	8	8	130	110	25	37	22	15	46	41		455.37	127.896	16.4933	229.879	23.7542	44.3655	10.696	11.1888	994.835	993.059	379.017	472.824	19.8116	16.8542	78.7763	46.6441
100346873	KRT82	keratin 82	-	protein-coding	Ensembl:ENSOCUG00000000501	-3.91926	23.5	1.24913e-06	7.78597e-06	-4.15767	50.5819	1.14297e-12	1.37214e-11	-0.238403		34	3	1	3	1	4	1	0.2	14	9	10.5	17	13	8	3	3		137.014	7.37864	16.4933	38.3131	1.07974	2.86229	1.337	0.279719	107.136	81.2503	159.187	217.244	11.7069	8.9889	5.13758	3.41298
100341512	PLCB1	phospholipase C beta 1	-	protein-coding	Ensembl:ENSOCUG00000007339	2.26862	27.5972	1.49394e-07	1.10542e-06	3.26714	50.5725	1.14843e-12	1.37519e-11	0.998521		14	616.5	6	2	406	545.5	289	254	5	2	2	4	388	270	199	280		56.4175	1516.31	98.9595	25.5421	438.373	390.345	386.393	355.244	38.2629	18.0556	30.3214	51.1161	349.405	303.375	340.793	318.545
100357089	TACC2	transforming acidic coiled-coil containing protein 2	-	protein-coding	Ensembl:ENSOCUG00000000821	-2.0666	25.4539	4.53092e-07	3.0992e-06	-2.76577	50.3927	1.25863e-12	1.50333e-11	-0.699174		104	35	9	16	39.5	80	24	24	80	33	24	16	59	35	37	44		419.101	86.0842	148.439	204.337	42.6496	57.2458	32.088	33.5663	612.206	297.918	363.856	204.465	53.1311	39.3264	63.3635	50.0571
100349624	DNAI1	dynein axonemal intermediate chain 1	-	protein-coding	Ensembl:ENSOCUG00000015336	-5.1242	51.7615	6.26682e-13	8.91798e-12	-4.93269	50.2471	1.35555e-12	1.61499e-11	0.191515		118	9	13	17	0	10	8	4	31	12	9	24	7	4	2	9		475.519	22.1359	214.412	217.108	1e-06	7.15572	10.696	5.59439	237.23	108.334	136.446	306.697	6.3037	4.49445	3.42505	10.2389
100345939	LOC100345939	histone H2A type 1-E	-	protein-coding	-	2.89275	68.1813	1.49132e-16	3.89898e-15	2.67148	50.232	1.36604e-12	1.62338e-11	-0.221269		7.8	12.2	2.8	1.4	219.12	341.6	186.23	130.42	6.13	3	5.9	2	317.98	261.73	176.4	184.23		31.4326	30.0065	46.1811	17.8795	236.592	244.439	248.99	182.405	46.9103	27.0834	89.448	25.5581	286.35	294.083	302.09	209.591
100354666	SLC15A3	solute carrier family 15 member 3	-	protein-coding	Ensembl:ENSOCUG00000015723	-3.1616	11.9189	0.000555669	0.00195586	-6.49255	50.0624	1.48934e-12	1.76545e-11	-3.33095		3	0	8	5	1	2	2	2	5	7	3	3	1	0	0	0		12.0895	1e-06	131.946	63.8552	1.07974	1.43114	2.674	2.79719	38.2629	63.1946	45.482	38.3371	0.900528	1e-06	1e-06	1e-06
100342287	HIBCH	3-hydroxyisobutyryl-CoA hydrolase	-	protein-coding	Ensembl:ENSOCUG00000005515	2.74609	52.2611	4.85901e-13	7.03585e-12	3.53866	50.0368	1.50886e-12	1.78409e-11	0.792576		3	19	2	3	186	261	191	191	2	3	1	0	264.5	153	78	160		12.0895	46.7314	32.9865	38.3131	200.831	186.764	255.367	267.132	15.3052	27.0834	15.1607	1e-06	238.19	171.913	133.577	182.026
100357252	INAVA	innate immunity activator	C16H1orf106	protein-coding	Ensembl:ENSOCUG00000021508	-1.7015	17.5879	2.74323e-05	0.000132599	-2.7708	50.021	1.5211e-12	1.79406e-11	-1.0693		34	47	2	1	17	44	16	33	47	19	18	12	37	26	28	28		137.014	115.599	32.9865	12.771	18.3555	31.4852	21.392	46.1537	359.671	171.528	272.892	153.348	33.3195	29.2139	47.9508	31.8545
100350008	H1-1	H1.1 linker histone, cluster member	-	protein-coding	Ensembl:ENSOCUG00000007397	3.30117	76.7305	1.95954e-18	7.57348e-17	2.80375	49.9389	1.5861e-12	1.86604e-11	-0.497423		4.35	15.7	3.65	3.9	336.25	621.9	264.3	179	10	1.75	8.25	2.4	422.3	339.45	250	298.3		17.5297	38.6149	60.2004	49.8071	363.062	445.014	353.369	250.349	76.5258	15.7987	125.076	30.6697	380.293	381.41	428.132	339.364
100358905	TCN2	transcobalamin 2	-	protein-coding	Ensembl:ENSOCUG00000009352	-3.51128	35.2602	2.88471e-09	2.6989e-08	-4.06855	49.9128	1.60736e-12	1.88635e-11	-0.557269		9	17	1	1	1	4	4	1	12	3	8	3	4	2	4	3		36.2684	41.8123	16.4933	12.771	1.07974	2.86229	5.348	1.3986	91.831	27.0834	121.285	38.3371	3.60211	2.24722	6.85011	3.41298
100303772	THRA	thyroid hormone receptor alpha	-	protein-coding	Ensembl:ENSOCUG00000009728	-1.92605	13.2705	0.000269618	0.00103225	-3.61847	49.8276	1.6787e-12	1.96516e-11	-1.69241		25	8	2	4	10	16	8	7	13	14	9	5	10	3	21	7		100.746	19.6764	32.9865	51.0842	10.7974	11.4492	10.696	9.79018	99.4835	126.389	136.446	63.8952	9.00528	3.37084	35.9631	7.96362
103348924	CATIP	ciliogenesis associated TTC17 interacting protein	-	protein-coding	-	-5.61058	38.5169	5.42804e-10	5.57738e-09	-5.41929	49.8118	1.69219e-12	1.97604e-11	0.191285		50	1	3	4	2	1	0	0	20	19	6	5	3	1	2	3		201.491	2.45955	49.4798	51.0842	2.15948	0.715572	1e-06	1e-06	153.052	171.528	90.9641	63.8952	2.70158	1.12361	3.42505	3.41298
100347600	TC2N	tandem C2 domains, nuclear	-	protein-coding	Ensembl:ENSOCUG00000014292	2.09641	25.1436	5.32172e-07	3.58284e-06	3.05431	49.7642	1.73379e-12	2.0196e-11	0.957901		20	377	8	7	567	768	386	341	9	4	3	5	632	435	175.5	390.5		80.5964	927.249	131.946	89.3973	612.211	549.559	516.082	476.922	68.8732	36.1112	45.482	63.8952	569.134	488.771	300.549	444.256
100345407	KIF20A	kinesin family member 20A	-	protein-coding	Ensembl:ENSOCUG00000015790	3.90677	79.8189	4.10352e-19	1.95062e-17	3.54938	49.7384	1.75676e-12	2.04131e-11	-0.35739		4	3	0	0	121.5	233	92.5	81.5	2	1	0	1.5	137	119.5	91	126.5		16.1193	7.37864	1e-06	1e-06	131.188	166.728	123.673	113.986	15.3052	9.02781	1e-06	19.1685	123.372	134.272	155.84	143.914
100354472	POLA1	DNA polymerase alpha 1, catalytic subunit	-	protein-coding	Ensembl:ENSOCUG00000015209	1.87595	28.9946	7.2579e-08	5.71165e-07	4.54082	49.7133	1.7794e-12	2.06253e-11	2.66486		8	24	1	2	148	267	114	72	0	1	0	4	151	140	101	137		32.2386	59.0291	16.4933	25.5421	159.801	191.058	152.418	100.699	1e-06	9.02781	1e-06	51.1161	135.98	157.306	172.965	155.86
100346716	LOC100346716	histone H2B type 1-H	-	protein-coding	Ensembl:ENSOCUG00000014451	3.44245	73.4801	1.01655e-17	3.44164e-16	2.86262	49.5916	1.89325e-12	2.1891e-11	-0.579832		5.03	5.8	0.9	3.13	214.67	312.71	182.65	105.4	4.3	3.8	5.27	1.1	314.21	237.93	171.5	183.17		20.27	14.2654	14.8439	39.9734	231.787	223.767	244.203	147.412	32.9061	34.3057	79.8968	14.0569	282.955	267.341	293.699	208.385
108178088	LOC108178088	elongation factor 1-alpha 1 pseudogene	-	pseudo	-	-1.39338	15.6047	7.8062e-05	0.000337027	-2.40292	49.5255	1.95812e-12	2.25856e-11	-1.00954		29.77	19.87	3.95	8.3	29.32	50.8	28.88	13.02	20.27	23.38	10.6	15.42	36.07	23.7	25.4	30.92		119.968	48.8712	65.1484	106	31.6579	36.3511	38.6126	18.2097	155.118	211.07	160.703	197.053	32.482	26.6296	43.4982	35.1765
108177546	TRNAW-CCA	transfer RNA tryptophan (anticodon CCA)	-	tRNA	-	-5.47631	48.4609	3.36938e-12	4.41679e-11	-5.01255	49.2554	2.2471e-12	2.58554e-11	0.463761		5.8	42.83	12.28	19.47	3.2	1.2	7.9	1.2	8.5	14.15	10.77	23.33	7.6	1.7	5.53	1		23.373	105.342	202.537	248.652	3.45516	0.858686	10.5623	1.67832	65.0469	127.743	163.28	298.135	6.84401	1.91014	9.47028	1.13766
100348397	LRRC23	leucine rich repeat containing 23	-	protein-coding	Ensembl:ENSOCUG00000026502	-4.96647	36.1772	1.80164e-09	1.74455e-08	-5.26008	48.8686	2.73704e-12	3.14159e-11	-0.293613		37	2	3	5	1	2	3	0	18	19	6	4	6	1	1	2		149.103	4.9191	49.4798	63.8552	1.07974	1.43114	4.011	1e-06	137.746	171.528	90.9641	51.1161	5.40317	1.12361	1.71253	2.27532
100347067	CFAP45	cilia and flagella associated protein 45	CCDC19	protein-coding	Ensembl:ENSOCUG00000002349	-4.95862	41.2004	1.37395e-10	1.50019e-09	-4.7568	48.4661	3.3604e-12	3.8477e-11	0.201819		61	1	3	9	1	3	3	2	38	32	6	11	10	5	4	7		245.819	2.45955	49.4798	114.939	1.07974	2.14672	4.011	2.79719	290.798	288.89	90.9641	140.569	9.00528	5.61806	6.85011	7.96362
100345841	ABCC1	ATP binding cassette subfamily C member 1	MRP1	protein-coding	Ensembl:ENSOCUG00000017956	-2.89911	32.6072	1.12798e-08	9.75783e-08	-3.6387	48.3319	3.59847e-12	4.1103e-11	-0.739588		17	12	1	5	8	10	3	2	14	6	7	3	3	5	6	6		68.507	29.5146	16.4933	63.8552	8.6379	7.15572	4.011	2.79719	107.136	54.1668	106.125	38.3371	2.70158	5.61806	10.2752	6.82596
100345323	NOL4L	nucleolar protein 4 like	-	protein-coding	Ensembl:ENSOCUG00000010835	-3.46251	50.2303	1.36717e-12	1.87032e-11	-3.14327	48.282	3.69123e-12	4.20604e-11	0.319239		38	16	2	9	7	13	4	2	19	9	8	8	12	9	9	13		153.133	39.3528	32.9865	114.939	7.55816	9.30244	5.348	2.79719	145.399	81.2503	121.285	102.232	10.8063	10.1125	15.4127	14.7896
100348480	BICD1	BICD cargo adaptor 1	-	protein-coding	Ensembl:ENSOCUG00000017857	-2.9037	27.9403	1.25116e-07	9.37575e-07	-3.70894	48.265	3.72336e-12	4.23239e-11	-0.805241		41	8	9	18	22	30	18	1	24	39.5	19	15	26	22	7	14		165.223	19.6764	148.439	229.879	23.7542	21.4672	24.066	1.3986	183.662	356.598	288.053	191.685	23.4137	24.7195	11.9877	15.9272
100342561	TFRC	transferrin receptor	-	protein-coding	Ensembl:ENSOCUG00000017033	1.80889	17.316	3.16518e-05	0.000151375	3.4474	48.0495	4.15585e-12	4.71264e-11	1.63851		10	49	3.5	2	194.33	255	186.17	128	3	4	2	1.67	235.33	158.5	283.33	342.33		40.2982	120.518	57.7264	25.5421	209.825	182.471	248.909	179.02	22.9577	36.1112	30.3214	21.341	211.921	178.093	485.21	389.455
103349694	LOC103349694	histone H2B type 1-B	-	protein-coding	Ensembl:ENSOCUG00000027227	3.53678	58.3319	2.21428e-14	3.65627e-13	3.0322	48.0384	4.17961e-12	4.72818e-11	-0.504584		3.37	5.08	1.47	4.05	189.48	266.2	207.92	93.07	5.27	3.03	5.32	0.8	329.96	250.2	219.25	194.43		13.5805	12.4945	24.2451	51.7227	204.589	190.485	277.989	130.167	40.3291	27.3543	80.6548	10.2232	297.138	281.128	375.472	221.195
100346729	ALDH4A1	aldehyde dehydrogenase 4 family member A1	-	protein-coding	Ensembl:ENSOCUG00000015315	2.13306	44.5241	2.5124e-11	3.01617e-10	2.15765	47.8861	4.51718e-12	5.09781e-11	0.0245932		49	34	5	12	423.5	821.5	430	412	28	17	10	10	772.5	644	454	662		197.461	83.6246	82.4663	153.253	457.269	587.842	574.91	576.222	214.272	153.473	151.607	127.79	695.658	723.606	777.488	753.131
100349301	GAB2	GRB2 associated binding protein 2	-	protein-coding	Ensembl:ENSOCUG00000017463	-3.75247	46.2989	1.01519e-11	1.26389e-10	-3.59346	47.8399	4.62472e-12	5.20668e-11	0.159004		13	9	2	3	4	2	2	1	9	7	4	4	4	6	2	5		52.3877	22.1359	32.9865	38.3131	4.31895	1.43114	2.674	1.3986	68.8732	63.1946	60.6427	51.1161	3.60211	6.74167	3.42505	5.6883
100340819	MAK16	MAK16 homolog	-	protein-coding	Ensembl:ENSOCUG00000008735	1.9365	32.3274	1.3026e-08	1.12272e-07	4.23507	47.7517	4.83775e-12	5.43352e-11	2.29857		12	14	0	1	107	209	103	73	1	0	0	2	116	113	87	106		48.3579	34.4337	1e-06	12.771	115.532	149.555	137.711	102.098	7.65258	1e-06	1e-06	25.5581	104.461	126.968	148.99	120.592
100339676	JDP2	Jun dimerization protein 2	-	protein-coding	Ensembl:ENSOCUG00000008466	-3.73965	26.2896	2.93868e-07	2.09537e-06	-4.07294	47.5889	5.25653e-12	5.88982e-11	-0.333293		8	1	5	3	2	3	0	2	9	7	6	4	3	4	3	3		32.2386	2.45955	82.4663	38.3131	2.15948	2.14672	1e-06	2.79719	68.8732	63.1946	90.9641	51.1161	2.70158	4.49445	5.13758	3.41298
100342635	LOC100342635	histone H2A type 1-E	-	protein-coding	-	3.21784	80.079	3.59744e-19	1.74531e-17	2.54907	47.58	5.28053e-12	5.90266e-11	-0.668769		4.13	10.03	2.73	4	230.07	354.8	216.25	165	5.53	2.9	7.03	4.3	319.51	293.33	178.23	198.13		16.6432	24.6693	45.0266	51.0842	248.415	253.885	289.126	230.768	42.3188	26.1806	106.58	54.9498	287.728	329.589	305.224	225.405
100009338	EIF4E	eukaryotic translation initiation factor 4E	EIF-4E	protein-coding	Ensembl:ENSOCUG00000001456	2.4095	45.5676	1.47464e-11	1.8072e-10	2.69944	47.4023	5.78147e-12	6.4473e-11	0.289945		25	44.5	11.5	8.58	601.42	813.17	446.42	518.25	9	13	2	6.33	701.08	591.92	141	363.25		100.746	109.45	189.672	109.576	649.376	581.882	596.864	724.823	68.8732	117.361	30.3214	80.8913	631.342	665.089	241.466	413.255
100349085	LOC100349085	RLA class I histocompatibility antigen, alpha chain 11/11	RLA-A2	protein-coding	Ensembl:ENSOCUG00000011016	-3.59683	25.4581	4.52099e-07	3.09691e-06	-4.36714	47.3278	6.00546e-12	6.68126e-11	-0.770308		24.4	0.83	5.78	9.15	2.7	25.48	5.5	1.43	26.85	52.83	63.62	20.03	22.2	12.5	13.9	18.78		98.3276	2.04142	95.331	116.855	2.91529	18.2328	7.3535	1.99999	205.472	476.939	964.522	255.964	19.9917	14.0452	23.8041	21.3653
100340408	ANKRD66	ankyrin repeat domain 66	-	protein-coding	-	-4.38028	39.1717	3.88119e-10	4.05886e-09	-4.82117	47.1739	6.4961e-12	7.21006e-11	-0.440888		59.5	5	5.5	7	2	10.5	1	3	14.5	10.5	6.5	15	10	2	2	2		239.774	12.2977	90.7129	89.3973	2.15948	7.51351	1.337	4.19579	110.962	94.792	98.5444	191.685	9.00528	2.24722	3.42505	2.27532
100356958	NTN4	netrin 4	-	protein-coding	Ensembl:ENSOCUG00000015665	-4.35694	89.5357	3.01157e-21	3.14944e-19	-3.08495	47.1335	6.6313e-12	7.3428e-11	1.27198		69	31	12	16	4	19	7	6	21	23	9	6	18	10	16	14		278.058	76.246	197.919	204.337	4.31895	13.5959	9.359	8.39158	160.704	207.64	136.446	76.6742	16.2095	11.2361	27.4004	15.9272
100346131	CMTM5	CKLF like MARVEL transmembrane domain containing 5	-	protein-coding	Ensembl:ENSOCUG00000011032	2.70114	31.3344	2.17201e-08	1.81232e-07	4.03626	47.0303	6.98969e-12	7.72148e-11	1.33512		3	13	0	0	97	95	98	89	1	1	2	0	151	136	141	125		12.0895	31.9741	1e-06	1e-06	104.735	67.9793	131.026	124.475	7.65258	9.02781	30.3214	1e-06	135.98	152.811	241.466	142.208
100356069	IQCD	IQ motif containing D	-	protein-coding	Ensembl:ENSOCUG00000016029	-2.35877	7.07321	0.00782448	0.0193979	-4.82478	46.9832	7.15973e-12	7.8908e-11	-2.46601		46	2	0	2	1	6	3	2	25	22	7	1	4	2	4	5		185.372	4.9191	1e-06	25.5421	1.07974	4.29343	4.011	2.79719	191.314	198.612	106.125	12.779	3.60211	2.24722	6.85011	5.6883
100353077	LOC100353077	vitamin D 25-hydroxylase	-	protein-coding	Ensembl:ENSOCUG00000021933	-5.85229	41.6301	1.10283e-10	1.22404e-09	-6.29996	46.7674	7.99305e-12	8.77974e-11	-0.447673		463.84	714.29	6133.51	1641.69	146.8	485.78	176	71.25	3322.53	984.14	1094.97	890.54	204.4	80.95	237.95	109.45		1869.19	1756.83	101162	20966.1	158.505	347.611	235.312	99.65	25425.9	8884.63	16600.5	11380.2	184.068	90.9564	407.496	124.517
100343959	MSX2	msh homeobox 2	-	protein-coding	Ensembl:ENSOCUG00000009161	2.71715	42.136	8.51418e-11	9.63166e-10	2.66217	46.7648	8.00363e-12	8.77974e-11	-0.0549775		61	280	7	8	1306.5	1841	945.5	1055	38	17	14	16	1658.33	1369	662	1161		245.819	688.673	115.453	102.168	1410.68	1317.37	1264.13	1475.52	290.798	153.473	212.249	204.465	1493.37	1538.23	1133.69	1320.82
100356547	NLRC5	NLR family CARD domain containing 5	-	protein-coding	Ensembl:ENSOCUG00000000557	-3.69504	20.4006	6.28104e-06	3.42509e-05	-4.84872	46.703	8.26011e-12	9.04002e-11	-1.15368		8	1	2	2	1	1	2	1	7	11	8	3	3	0	5	2		32.2386	2.45955	32.9865	25.5421	1.07974	0.715572	2.674	1.3986	53.5681	99.3059	121.285	38.3371	2.70158	1e-06	8.56264	2.27532
100342370	ITM2C	integral membrane protein 2C	-	protein-coding	Ensembl:ENSOCUG00000011364	-4.28965	30.4061	3.50429e-08	2.85809e-07	-5.41904	46.6912	8.31012e-12	9.07365e-11	-1.12939		68	2	1	29	6	7	8	6	72	53	26	23	8	2	10	12		274.028	4.9191	16.4933	370.36	6.47842	5.00901	10.696	8.39158	550.986	478.474	394.178	293.918	7.20422	2.24722	17.1253	13.6519
100342695	LOC100342695	40S ribosomal protein S14 pseudogene	-	pseudo	Ensembl:ENSOCUG00000025799	-1.19234	13.7451	0.00020937	0.000827286	-2.17694	46.6554	8.46346e-12	9.19839e-11	-0.984603		12.82	24.68	6.52	6.27	23.25	33.52	21.8	27.13	15.43	15.1	11.62	10.35	28.67	28.92	21.17	24.67		51.6623	60.7016	107.536	80.0744	25.1039	23.986	29.1466	37.9439	118.079	136.32	176.167	132.263	25.8181	32.4949	36.2542	28.0661
100340261	SEPHS1	selenophosphate synthetase 1	-	protein-coding	Ensembl:ENSOCUG00000015261	0.985581	12.4623	0.000415245	0.00151367	2.85935	46.6599	8.44408e-12	9.19839e-11	1.87377		19.58	66.82	6	9.67	259.35	331.73	163.4	160.18	1.5	2	3.53	5.83	233.08	207.33	136.1	198.8		78.9039	164.347	98.9595	123.496	280.03	237.377	218.466	224.027	11.4789	18.0556	53.5172	74.5018	209.895	232.959	233.075	226.167
100352234	BUB1	BUB1 mitotic checkpoint serine/threonine kinase	-	protein-coding	Ensembl:ENSOCUG00000014003	3.99037	86.6916	1.26834e-20	9.94805e-19	4.18943	46.6278	8.58352e-12	9.30738e-11	0.199056		3	3	0	0	104	184	96	85	0	0	2	1	113	105	72	85		12.0895	7.37864	1e-06	1e-06	112.293	131.665	128.352	118.881	1e-06	1e-06	30.3214	12.779	101.76	117.979	123.302	96.7012
100352129	CCDC82	coiled-coil domain containing 82	-	protein-coding	Ensembl:ENSOCUG00000007312	-1.65649	24.7529	6.51719e-07	4.3197e-06	-2.38042	46.5894	8.75318e-12	9.46953e-11	-0.723931		20	22	4	10	22	32	14	19	14	14	11	6	28	24	11	15		80.5964	54.11	65.973	127.71	23.7542	22.8983	18.718	26.5733	107.136	126.389	166.767	76.6742	25.2148	26.9667	18.8378	17.0649
100347974	CAND1	cullin associated and neddylation dissociated 1	-	protein-coding	Ensembl:ENSOCUG00000005019	1.42632	17.7351	2.539e-05	0.000123308	2.84177	46.4939	9.19029e-12	9.91961e-11	1.41545		47	155.33	14	17	567	1093.25	564	445	7	12	4	21	779	800	252	539		189.402	382.042	230.906	217.108	612.211	782.299	754.068	622.376	53.5681	108.334	60.6427	268.36	701.511	898.89	431.557	613.199
100337986	NIM1K	NIM1 serine/threonine protein kinase	-	protein-coding	Ensembl:ENSOCUG00000017808	-2.98429	16.0054	6.31621e-05	0.000278838	-4.76214	46.3476	9.90267e-12	1.06641e-10	-1.77785		12	5	1	1	2	1	6	2	6	10	4	1	1	2	1	2		48.3579	12.2977	16.4933	12.771	2.15948	0.715572	8.022	2.79719	45.9155	90.2781	60.6427	12.779	0.900528	2.24722	1.71253	2.27532
100345669	C4H12orf56	chromosome 4 open reading frame, human C12orf56	-	protein-coding	Ensembl:ENSOCUG00000014374	-4.3701	32.5998	1.13229e-08	9.77717e-08	-4.87403	46.3163	1.00623e-11	1.08112e-10	-0.503921		34	2	2	6	1	3	3	2	9	13	3	15	5	3	1	3		137.014	4.9191	32.9865	76.6263	1.07974	2.14672	4.011	2.79719	68.8732	117.361	45.482	191.685	4.50264	3.37084	1.71253	3.41298
100358903	DNAH9	dynein axonemal heavy chain 9	-	protein-coding	-	-4.93267	42.8849	5.80567e-11	6.63142e-10	-4.99873	46.2825	1.02372e-11	1.09741e-10	-0.0660637		696	36	26	58	5	43	22	7	287	258	28	61	78	18	20	47		2804.76	88.5437	428.825	740.721	5.39869	30.7696	29.414	9.79018	2196.29	2329.17	424.499	779.521	70.2412	20.225	34.2506	53.47
100008811	OVGP1	oviductal glycoprotein 1	-	protein-coding	Ensembl:ENSOCUG00000015946	-7.03314	47.4223	5.72271e-12	7.27867e-11	-6.34272	46.051	1.15213e-11	1.22946e-10	0.690423		2583.5	247.5	35	517	21	32	60.5	9	1130.5	1823.5	178	504	207	85	29	78		10411	608.738	577.264	6602.63	22.6745	22.8983	80.8885	12.5874	8651.24	16462.2	2698.6	6440.63	186.409	95.507	49.6633	88.7375
100355717	NUCKS1	nuclear casein kinase and cyclin dependent kinase substrate 1	-	protein-coding	-	1.7988	24.3059	8.21883e-07	5.34224e-06	2.5774	46.0531	1.15091e-11	1.22946e-10	0.778599		338.5	582	69	73.2	4269.03	6313.13	3253.67	2538.5	86	76.5	38	63.5	4666.87	4293.33	2208	3109		1364.09	1431.46	1138.03	934.84	4609.43	4517.5	4350.16	3550.34	658.122	690.627	576.106	811.469	4202.65	4824.04	3781.26	3536.99
100347971	LACTB2	lactamase beta 2	-	protein-coding	-	2.56556	58.1829	2.38846e-14	3.93011e-13	2.87873	45.9974	1.18408e-11	1.26069e-10	0.313172		12	23	3	2	235.83	370	191.5	276	4	4	1	2	253	222	89	182		48.3579	56.5696	49.4798	25.5421	254.635	264.762	256.036	386.013	30.6103	36.1112	15.1607	25.5581	227.834	249.442	152.415	207.054
100347933	SAT1	spermidine/spermine N1-acetyltransferase 1	-	protein-coding	Ensembl:ENSOCUG00000009645	-2.57536	53.7845	2.23735e-13	3.38551e-12	-2.3165	45.8324	1.28818e-11	1.36843e-10	0.258855		235	1275.17	50	73	148	192	151	155	83	112	53	117	212.5	191	92	177		947.008	3136.34	824.663	932.286	159.801	137.39	201.887	216.783	635.164	1011.11	803.516	1495.15	191.362	214.61	157.553	201.366
100328967	LOC100328967	MHC RLA region class I 19-1	RLA-A1	protein-coding	Ensembl:ENSOCUG00000010972	-3.24894	32.1164	1.45207e-08	1.23571e-07	-3.82574	45.7613	1.33577e-11	1.41579e-10	-0.576797		60.6	9.5	18.53	37.8	20.7	69.43	15.5	13.9	53.83	150.92	40.27	31.63	35.7	23	28.4	58.03		244.207	23.3657	305.62	482.745	22.3506	49.6822	20.7235	19.4405	411.938	1362.48	610.52	404.201	32.1488	25.8431	48.6358	66.0184
100340520	EFS	embryonal Fyn-associated substrate	-	protein-coding	Ensembl:ENSOCUG00000021587	2.28456	47.0122	7.05458e-12	8.92442e-11	2.2958	45.7156	1.36732e-11	1.44598e-10	0.0112404		33	27	7	5	431	703	343	291	20	14	8	5	490	484	484	496		132.984	66.4078	115.453	63.8552	465.367	503.047	458.591	406.992	153.052	126.389	121.285	63.8952	441.259	543.828	828.863	564.28
100359077	FUNDC1	FUN14 domain containing 1	-	protein-coding	Ensembl:ENSOCUG00000029753	2.60521	33.5768	6.85064e-09	6.03728e-08	4.71615	45.6779	1.39387e-11	1.47076e-10	2.11094		4.5	29.5	2	1.5	214.83	270.83	149.5	162.33	0	1	0	4	250.5	191.5	46	143.5		18.1342	72.5567	32.9865	19.1566	231.96	193.798	199.882	227.034	1e-06	9.02781	1e-06	51.1161	225.582	215.172	78.7763	163.254
100327263	KIT	KIT proto-oncogene, receptor tyrosine kinase	C-KIT	protein-coding	Ensembl:ENSOCUG00000007086	-2.584	13.609	0.000225109	0.000876957	-4.34385	45.654	1.41099e-11	1.48548e-10	-1.75985		27	4	0	4	6	6	4	1	16	12	6	5	4	2	15	4		108.805	9.83819	1e-06	51.0842	6.47842	4.29343	5.348	1.3986	122.441	108.334	90.9641	63.8952	3.60211	2.24722	25.6879	4.55064
100347651	VWA3A	von Willebrand factor A domain containing 3A	-	protein-coding	Ensembl:ENSOCUG00000008047	-4.38945	32.2334	1.36719e-08	1.17623e-07	-5.12573	45.6484	1.41501e-11	1.48639e-10	-0.736279		76	4	6	5	1	4	4	4	20	33	4	22	15	2	3	3		306.266	9.83819	98.9595	63.8552	1.07974	2.86229	5.348	5.59439	153.052	297.918	60.6427	281.139	13.5079	2.24722	5.13758	3.41298
100339544	FZD3	frizzled class receptor 3	-	protein-coding	Ensembl:ENSOCUG00000025264	0.450699	1.56604	0.210784	0.305873	8.56056	45.6417	1.41985e-11	1.48815e-10	8.10986		13	35	1	4	64	126	67	60	0	0	0	0	74	58	60	125		52.3877	86.0842	16.4933	51.0842	69.1032	90.1621	89.579	83.9158	1e-06	1e-06	1e-06	1e-06	66.6391	65.1695	102.752	142.208
100357892	LOC100357892	translationally-controlled tumor protein	tctp	protein-coding	-	-2.1527	43.5929	4.04294e-11	4.69779e-10	-2.20197	45.5939	1.45495e-11	1.52156e-10	-0.0492698		74.62	389.69	61.88	52.43	151.31	202.88	149.95	132.9	68.45	71.7	40.32	74.07	201.35	126.15	72.75	123.58		300.705	958.461	1020.6	669.586	163.375	145.175	200.483	185.874	523.819	647.294	611.278	946.543	181.321	141.744	124.586	140.592
100338405	LOC100338405	40S ribosomal protein S24 pseudogene	-	pseudo	Ensembl:ENSOCUG00000025551	-1.06542	8.40689	0.00373802	0.0102251	-2.27718	45.5541	1.4848e-11	1.54933e-10	-1.21176		12.25	28.5	10	12.83	35.87	50.08	24	40.17	19.83	26.67	13.08	21.17	49.08	30.33	38.37	32		49.3653	70.0971	164.933	163.852	38.7302	35.8359	32.088	56.1816	151.751	240.772	198.302	270.532	44.1979	34.0792	65.7097	36.4051
100356534	LOC100356534	armadillo repeat-containing protein 4	-	protein-coding	-	-4.65494	45.1808	1.79654e-11	2.18464e-10	-4.60805	45.5403	1.49531e-11	1.55685e-10	0.0468909		116	10	13	20	2	22	9	4	38	25	9	33	19	4	2	15		467.459	24.5955	214.412	255.421	2.15948	15.7426	12.033	5.59439	290.798	225.695	136.446	421.708	17.11	4.49445	3.42505	17.0649
100344410	LOC100344410	histone H3.1-like	-	protein-coding	Ensembl:ENSOCUG00000026507	3.41373	67.6153	1.98721e-16	4.97437e-15	2.68547	45.4568	1.5604e-11	1.62102e-10	-0.728262		6.1	5.35	5.05	4.35	280.87	466.47	211.05	145.17	13.05	2.9	4.7	1.5	396.1	311.02	205.78	229.9		24.5819	13.1586	83.2909	55.554	303.266	333.793	282.174	203.034	99.8662	26.1806	71.2552	19.1685	356.699	349.466	352.404	261.548
100340719	LOC100340719	guanine nucleotide-binding protein G(q) subunit alpha	GNAQ	protein-coding	Ensembl:ENSOCUG00000016559	1.79281	18.4287	1.76384e-05	8.81173e-05	2.81326	45.3591	1.64025e-11	1.70023e-10	1.02045		65	500	36	25	1550.25	2573.87	1219	991.5	21	27	14	18	1819	1731	571.5	1200.2		261.938	1229.77	593.757	319.276	1673.86	1841.79	1629.8	1386.71	160.704	243.751	212.249	230.023	1638.06	1944.97	978.71	1365.42
100345691	LOC100345691	protein S100-A13	-	protein-coding	Ensembl:ENSOCUG00000002748	-4.64716	59.6897	1.11057e-14	1.90742e-13	-3.91104	45.2993	1.6911e-11	1.74908e-10	0.736125		63	8	16	27	6	11	9	7	35	10	7	21	18	6	5	14		253.879	19.6764	263.892	344.818	6.47842	7.87129	12.033	9.79018	267.84	90.2781	106.125	268.36	16.2095	6.74167	8.56264	15.9272
108177825	TRNAV-AAC	transfer RNA valine (anticodon AAC)	-	tRNA	-	-5.38139	62.3393	2.89102e-15	5.35635e-14	-4.15952	45.1803	1.79707e-11	1.85461e-10	1.22187		20.6	241.67	45.5	45.97	10.5	11.5	75.9	5.9	18.1	33.37	19.03	35.6	46.4	12.03	8.4	7.03		83.0143	594.399	750.443	587.085	11.3372	8.22908	101.478	8.25172	138.512	301.258	288.508	454.934	41.7845	13.5171	14.3852	7.99775
100344127	DYNC2H1	dynein cytoplasmic 2 heavy chain 1	-	protein-coding	Ensembl:ENSOCUG00000016257	-3.94814	46.141	1.1004e-11	1.36275e-10	-3.8634	45.0985	1.87373e-11	1.92949e-10	0.0847389		169	39	27	48	8	72	36.5	8	46.5	90	22	45	57	17	22.5	29		681.04	95.9224	445.318	613.01	8.6379	51.5212	48.8005	11.1888	355.845	812.503	333.535	575.056	51.3301	19.1014	38.5319	32.9922
100353414	KIZ	kizuna centrosomal protein	PLK1S1	protein-coding	Ensembl:ENSOCUG00000013848	-2.28274	22.8556	1.74642e-06	1.05233e-05	-2.92863	45.0854	1.88625e-11	1.93814e-10	-0.645891		36	16	4	4	16	13	13	6	22	12	4	13	25	17	9	8		145.074	39.3528	65.973	51.0842	17.2758	9.30244	17.381	8.39158	168.357	108.334	60.6427	166.127	22.5132	19.1014	15.4127	9.10129
100359030	DNAL4	dynein axonemal light chain 4	-	protein-coding	-	-2.18677	16.7721	4.21484e-05	0.000195035	-3.06424	45.0432	1.92736e-11	1.97606e-10	-0.877463		28	7	4	3	9	13	12	5	19	16	7	4	13	10	11	12		112.835	17.2168	65.973	38.3131	9.71764	9.30244	16.044	6.99299	145.399	144.445	106.125	51.1161	11.7069	11.2361	18.8378	13.6519
100347720	NCAPG	non-SMC condensin I complex subunit G	-	protein-coding	Ensembl:ENSOCUG00000006792	5.48466	92.4605	6.86815e-22	9.23472e-20	5.01144	44.9778	1.99279e-11	2.03872e-10	-0.473221		0	2	0	0	120.5	201	72	82	0	1	0	0	110	94	45	70.5		1e-06	4.9191	1e-06	1e-06	130.108	143.83	96.264	114.685	1e-06	9.02781	1e-06	1e-06	99.0581	105.62	77.0637	80.2051
100346627	WDR82	WD repeat domain 82	WDR82P1	protein-coding	Ensembl:ENSOCUG00000008564	1.33607	25.2301	5.08814e-07	3.44034e-06	2.5251	44.973	1.9977e-11	2.0393e-10	1.18903		24	50	5	6	257	361	197	168.5	5	5	4	0	281	183	111	192		96.7157	122.977	82.4663	76.6263	277.493	258.322	263.389	235.664	38.2629	45.139	60.6427	1e-06	253.048	205.621	190.091	218.431
100346440	ZNF704	zinc finger protein 704	-	protein-coding	Ensembl:ENSOCUG00000016504	-2.31153	20.2452	6.81234e-06	3.69768e-05	-3.28888	44.8489	2.12836e-11	2.16798e-10	-0.97735		34	21	1	3	16	10	8	7	11	17	16	9	14	6	9	25		137.014	51.6505	16.4933	38.3131	17.2758	7.15572	10.696	9.79018	84.1784	153.473	242.571	115.011	12.6074	6.74167	15.4127	28.4415
100358261	PRR15	proline rich 15	-	protein-coding	Ensembl:ENSOCUG00000009403	-2.56234	61.5614	4.29139e-15	7.70812e-14	-2.24331	44.7957	2.187e-11	2.2229e-10	0.319027		35	80	3	11.5	17.5	47	13	21	29.5	22	7	12	42.5	41.5	17	29.5		141.044	196.764	49.4798	146.867	18.8954	33.6319	17.381	29.3705	225.751	198.612	106.125	153.348	38.2724	46.6299	29.113	33.561
100009342	NXPE1	neurexophilin and PC-esterase domain family, member 1	FAM55A	protein-coding	Ensembl:ENSOCUG00000001714	3.54652	25.0714	5.52462e-07	3.69302e-06	8.51123	44.7166	2.27714e-11	2.30953e-10	4.96471		0	28.5	0	0	65.5	90.5	55.83	49	0	0	0	0	101	47	52	99		1e-06	70.0971	1e-06	1e-06	70.7228	64.7593	74.6447	68.5313	1e-06	1e-06	1e-06	1e-06	90.9533	52.8098	89.0514	112.628
100358019	LOC100358019	uncharacterized LOC100358019	-	protein-coding	-	-4.87806	27.2024	1.8323e-07	1.33274e-06	-5.24517	44.7008	2.29566e-11	2.32331e-10	-0.367104		47.5	1	3	2.5	0	2	3	0	11	20.5	5	8	2	1.5	1	5		191.417	2.45955	49.4798	31.9276	1e-06	1.43114	4.011	1e-06	84.1784	185.07	75.8034	102.232	1.80106	1.68542	1.71253	5.6883
100351747	FAM216B	family with sequence similarity 216 member B	-	protein-coding	-	-4.34867	40.0026	2.53622e-10	2.69423e-09	-4.51928	44.4312	2.63455e-11	2.66055e-10	-0.170609		88	13	19	26	0	22	10	14	45	35	17	67.5	36.5	8	7	15		354.624	31.9741	313.372	332.047	1e-06	15.7426	13.37	19.5804	344.366	315.973	257.732	862.585	32.8693	8.9889	11.9877	17.0649
100346713	TSHZ1	teashirt zinc finger homeobox 1	-	protein-coding	Ensembl:ENSOCUG00000008235	-2.62864	24.6734	6.79167e-07	4.48269e-06	-3.56632	44.4261	2.64146e-11	2.66182e-10	-0.937676		36	14	3	9	15	19	8	9	30	24	3	2	12	10	8	10		145.074	34.4337	49.4798	114.939	16.1961	13.5959	10.696	12.5874	229.577	216.667	45.482	25.5581	10.8063	11.2361	13.7002	11.3766
100350679	B2M	beta-2-microglobulin	-	protein-coding	Ensembl:ENSOCUG00000017117	-2.53541	19.3921	1.06445e-05	5.54742e-05	-3.66191	44.115	3.09637e-11	3.11357e-10	-1.1265		28	11	13	47	16	51.2	27	8	24	44	33.2	16	37	14	10	29		112.835	27.055	214.412	600.239	17.2758	36.6373	36.099	11.1888	183.662	397.223	503.334	204.465	33.3195	15.7306	17.1253	32.9922
100356268	KCNIP3	potassium voltage-gated channel interacting protein 3	-	protein-coding	Ensembl:ENSOCUG00000023638	-2.04911	12.4905	0.000409036	0.00149683	-3.03031	43.8755	3.49935e-11	3.51128e-10	-0.981196		3.5	7.95	5.75	4.7	4	6	5	9	5.4	13.9	8.4	8.53	8.4	11.6	8.4	11.65		14.1044	19.5534	94.8362	60.0239	4.31895	4.29343	6.685	12.5874	41.3239	125.487	127.35	109.005	7.56443	13.0339	14.3852	13.2537
100344939	HELLS	helicase, lymphoid specific	-	protein-coding	Ensembl:ENSOCUG00000026731	4.25714	73.8112	8.59592e-18	3.00848e-16	3.58763	43.7633	3.70581e-11	3.71054e-10	-0.669512		3	1	3	2	169	348	137	155	1	2	3	0	222.5	184	65	125		12.0895	2.45955	49.4798	25.5421	182.476	249.019	183.169	216.783	7.65258	18.0556	45.482	1e-06	200.367	206.745	111.314	142.208
100349434	MAPK1IP1L	mitogen-activated protein kinase 1 interacting protein 1 like	-	protein-coding	Ensembl:ENSOCUG00000004003	1.92916	25.4612	4.51363e-07	3.09637e-06	2.61601	43.7338	3.76217e-11	3.75897e-10	0.686847		35	180.5	6.83	6	558.5	848.83	375.5	372	13.5	9.5	2	5	575.5	528.5	177	378.67		141.044	443.948	112.649	76.6263	603.033	607.399	502.044	520.278	103.31	85.7642	30.3214	63.8952	518.254	593.829	303.117	430.798
100342740	DNAL1	dynein axonemal light chain 1	-	protein-coding	Ensembl:ENSOCUG00000007284	-2.09044	16.5781	4.66862e-05	0.000212893	-3.2732	43.6787	3.86968e-11	3.8582e-10	-1.18276		32	10	2	5	9	20	8	7	15	11	2	6	8	10	2	10		128.954	24.5955	32.9865	63.8552	9.71764	14.3114	10.696	9.79018	114.789	99.3059	30.3214	76.6742	7.20422	11.2361	3.42505	11.3766
100008988	CD63	CD63 molecule	TSP29FA	protein-coding	-	-2.33285	29.668	5.12731e-08	4.1176e-07	-2.6007	43.492	4.25686e-11	4.23526e-10	-0.267853		21	26	17	21	15	27	27	17	24	25	10	12	35	17	20	30		84.6262	63.9482	280.385	268.192	16.1961	19.3204	36.099	23.7761	183.662	225.695	151.607	153.348	31.5185	19.1014	34.2506	34.1298
100340370	TRIM29	tripartite motif containing 29	-	protein-coding	Ensembl:ENSOCUG00000021297	-3.63023	23.1173	1.52412e-06	9.31497e-06	-4.55055	43.4575	4.33268e-11	4.3016e-10	-0.920321		61	6	0	5	1	5	3	2	16	13	3	7	4	3	0	8		245.819	14.7573	1e-06	63.8552	1.07974	3.57786	4.011	2.79719	122.441	117.361	45.482	89.4532	3.60211	3.37084	1e-06	9.10129
100343390	MCM6	minichromosome maintenance complex component 6	-	protein-coding	Ensembl:ENSOCUG00000027277	3.9925	103.252	2.95121e-24	7.30968e-22	2.62602	43.4114	4.43595e-11	4.39486e-10	-1.36648		5	6	2	1	256	469	225.5	171.5	3	5	6	2	301.5	243.5	104.5	212.5		20.1491	14.7573	32.9865	12.771	276.413	335.603	301.494	239.859	22.9577	45.139	90.9641	25.5581	271.509	273.6	178.959	241.753
100350024	LOC100350024	40S ribosomal protein S2 pseudogene	-	pseudo	-	-0.587704	1.94404	0.16323	0.247794	-2.41138	43.2893	4.72166e-11	4.66809e-10	-1.82368		6.98	10.63	2.53	3.62	13.27	30.35	17.2	16.5	20.62	10.95	8.3	5.63	24.52	10.43	16.7	21.95		28.1282	26.145	41.7279	46.2312	14.3281	21.7176	22.9964	23.0769	157.796	98.8545	125.834	71.946	22.0809	11.7193	28.5992	24.9717
100339477	DNER	delta/notch like EGF repeat containing	-	protein-coding	Ensembl:ENSOCUG00000016712	-5.69364	34.2601	4.82157e-09	4.33021e-08	-5.20381	43.2657	4.77899e-11	4.71487e-10	0.489828		46	3	1	4	0	2	0	0	9	12	4	12	6	0	1	2		185.372	7.37864	16.4933	51.0842	1e-06	1.43114	1e-06	1e-06	68.8732	108.334	60.6427	153.348	5.40317	1e-06	1.71253	2.27532
103347892	LOC103347892	uncharacterized LOC103347892	-	protein-coding	-	-1.48988	24.1416	8.95042e-07	5.76206e-06	-2.09194	42.9983	5.47874e-11	5.39392e-10	-0.602056		73	100	11	14	63	116.5	67	67	40	39	10	37	91	103	31	57		294.177	245.955	181.426	178.795	68.0235	83.3641	89.579	93.706	306.103	352.084	151.607	472.824	81.948	115.732	53.0884	64.8467
100353431	PEX6	peroxisomal biogenesis factor 6	-	protein-coding	Ensembl:ENSOCUG00000003860	-2.1936	17.5768	2.75932e-05	0.000133183	-3.27189	42.9752	5.54368e-11	5.44647e-10	-1.07829		256	24	11	20	38	100.33	33	23	86	83	14	40	46	27	48	61		1031.63	59.0291	181.426	255.421	41.03	71.7933	44.121	32.1677	658.122	749.308	212.249	511.161	41.4243	30.3375	82.2013	69.3973
100349316	PA2G4	proliferation-associated 2G4	-	protein-coding	Ensembl:ENSOCUG00000017342	2.19304	57.0793	4.1859e-14	6.74618e-13	1.96908	42.8058	6.04522e-11	5.92684e-10	-0.223961		29	75.5	8	8.5	542.5	933.5	462.5	525	20	16.5	14.5	11.5	616.2	667.5	393	525		116.865	185.696	131.946	108.554	585.758	667.987	618.363	734.263	153.052	148.959	219.83	146.959	554.905	750.011	673.023	597.272
108177343	CD109	CD109 molecule	-	protein-coding	Ensembl:ENSOCUG00000006444	-4.27048	50.5125	1.18406e-12	1.62929e-11	-3.58635	42.7644	6.17472e-11	6.04122e-10	0.684133		138	38	8	16	11	10	13	1	43	52	3	25	34	32	7	19		556.115	93.4628	131.946	204.337	11.8771	7.15572	17.381	1.3986	329.061	469.446	45.482	319.476	30.618	35.9556	11.9877	21.6156
100353956	LOC100353956	translationally-controlled tumor protein	tpt1	protein-coding	-	-2.08571	41.5828	1.12983e-10	1.24812e-09	-2.17402	42.7451	6.23589e-11	6.0884e-10	-0.08831		38.55	207.96	27.97	24.13	80.05	110.67	69	69.3	31.37	36.55	20.38	40.68	105.6	66.6	33.2	62.97		155.35	511.488	461.316	308.165	86.433	79.1924	92.253	96.9228	240.061	329.966	308.975	519.851	95.0958	74.8326	56.8559	71.6385
100328925	ALDOB	aldolase, fructose-bisphosphate B	ALDB	protein-coding	Ensembl:ENSOCUG00000014944	-5.24825	38.2524	6.2161e-10	6.35934e-09	-5.84281	42.6091	6.68463e-11	6.51302e-10	-0.594561		19	1	4	8	0	2	2	1	8	4	3	9	1	1	1	0		76.5666	2.45955	65.973	102.168	1e-06	1.43114	2.674	1.3986	61.2206	36.1112	45.482	115.011	0.900528	1.12361	1.71253	1e-06
100351600	DNAH2	dynein axonemal heavy chain 2	-	protein-coding	Ensembl:ENSOCUG00000012688	-4.83973	34.9888	3.31608e-09	3.07195e-08	-5.23784	42.524	6.982e-11	6.7887e-10	-0.398113		679	16	7	43	4	29	9	6	256	267	29	67	56	7	22	47		2736.25	39.3528	115.453	549.155	4.31895	20.7516	12.033	8.39158	1959.06	2410.42	439.66	856.195	50.4296	7.86529	37.6756	53.47
103349397	BCL2	BCL2 apoptosis regulator	-	protein-coding	Ensembl:ENSOCUG00000025312	-2.62256	28.6458	8.69027e-08	6.72639e-07	-3.08194	42.4944	7.08833e-11	6.87787e-10	-0.459375		31	10	10	8	8	27	18.5	9	26	22	6	10	13	22	7	22		124.924	24.5955	164.933	102.168	8.6379	19.3204	24.7345	12.5874	198.967	198.612	90.9641	127.79	11.7069	24.7195	11.9877	25.0285
100343813	GATA6	GATA binding protein 6	-	protein-coding	-	-4.39492	27.9661	1.23457e-07	9.26618e-07	-5.04409	42.3281	7.71747e-11	7.47293e-10	-0.649167		16	1	1	5	1	2	5	0	11	6	5	4	1	1	2	2		64.4771	2.45955	16.4933	63.8552	1.07974	1.43114	6.685	1e-06	84.1784	54.1668	75.8034	51.1161	0.900528	1.12361	3.42505	2.27532
108178393	TRNAL-AAG	transfer RNA leucine (anticodon AAG)	-	tRNA	-	-4.71851	40.0805	2.43715e-10	2.60073e-09	-4.5003	42.2482	8.03948e-11	7.76874e-10	0.218213		10.03	37.2	5.83	14.87	1	7.17	14.17	0	4.33	10.5	10.17	34.5	9.33	2.5	3	3.5		40.4191	91.4952	96.1557	189.905	1.07974	5.13065	18.9453	1e-06	33.1357	94.792	154.184	440.877	8.40193	2.80903	5.13758	3.98181
100354605	SHISA2	shisa family member 2	-	protein-coding	Ensembl:ENSOCUG00000015248	-2.706	12.4709	0.000413339	0.00150906	-4.45844	42.1764	8.34021e-11	8.04283e-10	-1.75245		17	0	0	19	3	10	6	3	44	13	31	20	18	15	2	13		68.507	1e-06	1e-06	242.65	3.23921	7.15572	8.022	4.19579	336.714	117.361	469.981	255.581	16.2095	16.8542	3.42505	14.7896
100347238	NUP155	nucleoporin 155	-	protein-coding	Ensembl:ENSOCUG00000000170	1.57011	26.1541	3.15235e-07	2.22413e-06	2.78413	42.1293	8.54332e-11	8.22185e-10	1.21402		24	32	4	1	207	391	148	137	2	9	3	1	227	186	144	201		96.7157	78.7055	65.973	12.771	223.506	279.789	197.876	191.608	15.3052	81.2503	45.482	12.779	204.42	208.992	246.604	228.67
100354210	EGLN3	egl-9 family hypoxia inducible factor 3	-	protein-coding	-	-3.82865	30.8693	2.76e-08	2.2827e-07	-4.17831	42.1017	8.66471e-11	8.32166e-10	-0.349661		55	8.5	5	5.5	1	7.5	9	3	18.5	7	3	16.5	9	6	3.5	3		221.64	20.9062	82.4663	70.2407	1.07974	5.36679	12.033	4.19579	141.573	63.1946	45.482	210.854	8.10475	6.74167	5.99385	3.41298
100343548	CCDC69	coiled-coil domain containing 69	-	protein-coding	-	-2.41065	25.8337	3.72133e-07	2.59062e-06	-2.89531	42.0322	8.97816e-11	8.60513e-10	-0.484663		61	26	3	9	21	24	8	16	26	34	7	15	24	12	28	29		245.819	63.9482	49.4798	114.939	22.6745	17.1737	10.696	22.3776	198.967	306.945	106.125	191.685	21.6127	13.4833	47.9508	32.9922
100355624	JMY	junction mediating and regulatory protein, p53 cofactor	-	protein-coding	Ensembl:ENSOCUG00000010050	-2.32884	30.7482	2.93769e-08	2.41692e-07	-2.78614	42.0014	9.12077e-11	8.72405e-10	-0.457302		58	46	9	11	36	56	17	17	52	23	16	18	26	10	34	52		233.73	113.139	148.439	140.481	38.8706	40.072	22.729	23.7761	397.934	207.64	242.571	230.023	23.4137	11.2361	58.2259	59.1584
108177248	DNAH5	dynein axonemal heavy chain 5	-	protein-coding	Ensembl:ENSOCUG00000010205	-3.63526	25.4454	4.55084e-07	3.10381e-06	-4.33309	41.7278	1.04907e-10	1.0014e-09	-0.697832		179	9	2	9	2	15	7	1	35	31	14	11	21	2	5	12		721.338	22.1359	32.9865	114.939	2.15948	10.7336	9.359	1.3986	267.84	279.862	212.249	140.569	18.9111	2.24722	8.56264	13.6519
100347895	EMP2	epithelial membrane protein 2	-	protein-coding	Ensembl:ENSOCUG00000022309	-1.1622	3.21627	0.0729097	0.127173	-3.27746	41.601	1.11935e-10	1.06633e-09	-2.11526		27	4	1	2	15	13	4	6	24	13	5	8	9	11	18	9		108.805	9.83819	16.4933	25.5421	16.1961	9.30244	5.348	8.39158	183.662	117.361	75.8034	102.232	8.10475	12.3597	30.8255	10.2389
100348594	ITGA3	integrin subunit alpha 3	-	protein-coding	Ensembl:ENSOCUG00000009990	-3.49392	20.7993	5.10015e-06	2.7941e-05	-4.48632	41.5561	1.14539e-10	1.08674e-09	-0.992399		13	0	0	5	3	2	3	1	11	10	5	7	2	2	3	5		52.3877	1e-06	1e-06	63.8552	3.23921	1.43114	4.011	1.3986	84.1784	90.2781	75.8034	89.4532	1.80106	2.24722	5.13758	5.6883
100356324	SELENOM	selenoprotein M	SELM	protein-coding	-	-3.23616	42.0505	8.89475e-11	1.00381e-09	-3.10655	41.559	1.14364e-10	1.08674e-09	0.12961		11	21	6	15	1	11	5	8	8	11	4	10	15	7	3	10		44.328	51.6505	98.9595	191.566	1.07974	7.87129	6.685	11.1888	61.2206	99.3059	60.6427	127.79	13.5079	7.86529	5.13758	11.3766
100340214	WWC2	WW and C2 domain containing 2	-	protein-coding	Ensembl:ENSOCUG00000016984	-2.16447	67.4417	2.17015e-16	5.34697e-15	-1.8313	41.4957	1.18133e-10	1.11858e-09	0.333168		75.5	146	10	23.5	56.5	96.5	56	43	38	30	19.5	11.5	79	49.5	49.5	65.5		304.252	359.094	164.933	300.12	61.0052	69.0527	74.872	60.1397	290.798	270.834	295.633	146.959	71.1417	55.6188	84.7701	74.5168
100349988	VWA3B	von Willebrand factor A domain containing 3B	-	protein-coding	-	-5.24695	40.005	2.53315e-10	2.69423e-09	-4.65329	41.4771	1.19261e-10	1.12699e-09	0.593659		169	10	9	16	0	11	14	0	28	35	9	22	16	4	5	8		681.04	24.5955	148.439	204.337	1e-06	7.87129	18.718	1e-06	214.272	315.973	136.446	281.139	14.4084	4.49445	8.56264	9.10129
100357517	GTF2A1	general transcription factor IIA subunit 1	-	protein-coding	-	1.63442	19.355	1.08535e-05	5.65008e-05	2.68181	41.4694	1.1973e-10	1.12916e-09	1.04739		76.33	169	9	19	941	1513.5	563	546	20	15	4	21	1200.33	1172.5	287.2	788.03		307.596	415.664	148.439	242.65	1016.03	1083.02	752.731	763.634	153.052	135.417	60.6427	268.36	1080.93	1317.44	491.838	896.511
100342815	PLCL2	phospholipase C like 2	-	protein-coding	Ensembl:ENSOCUG00000008317	3.51242	37.8234	7.7446e-10	7.83787e-09	3.84669	41.4494	1.20961e-10	1.13848e-09	0.334268		1	26	0	0	116	190.5	67	63	1	0	1	1	113	90	69	125		4.02982	63.9482	1e-06	1e-06	125.25	136.316	89.579	88.1116	7.65258	1e-06	15.1607	12.779	101.76	101.125	118.164	142.208
100349405	NARS1	asparaginyl-tRNA synthetase 1	NARS	protein-coding	Ensembl:ENSOCUG00000003025	1.52014	24.4013	7.82153e-07	5.10515e-06	2.46797	41.2227	1.35836e-10	1.27593e-09	0.947829		36.5	45.5	4	4	254.5	511.5	223	198	13.5	7	3	0	438	255.5	161	329		147.088	111.909	65.973	51.0842	274.793	366.015	298.151	276.922	103.31	63.1946	45.482	1e-06	394.431	287.083	275.717	374.29
100345475	CREB3L1	cAMP responsive element binding protein 3 like 1	-	protein-coding	Ensembl:ENSOCUG00000004418	-2.4882	20.151	7.15617e-06	3.86203e-05	-3.39894	41.2074	1.36903e-10	1.28339e-09	-0.910738		48	5	2	20	16	35	15	16	48	66	17	18	39	17	31	28		193.431	12.2977	32.9865	255.421	17.2758	25.045	20.055	22.3776	367.324	595.835	257.732	230.023	35.1206	19.1014	53.0884	31.8545
100351029	GLUD1	glutamate dehydrogenase 1	-	protein-coding	Ensembl:ENSOCUG00000008518	1.0938	13.1681	0.000284759	0.00107983	2.11887	40.9637	1.55082e-10	1.45093e-09	1.02507		49.5	134	25	23	686.5	961.5	397.5	432.5	20.5	14.5	10.5	16	1004	572.5	282	677.5		199.476	329.579	412.331	293.734	741.24	688.023	531.458	604.893	156.878	130.903	159.187	204.465	904.13	643.268	482.933	770.765
100339892	MGAT3	beta-1,4-mannosyl-glycoprotein 4-beta-N-acetylglucosaminyltransferase	-	protein-coding	-	-4.93109	27.3983	1.65574e-07	1.21369e-06	-6.04459	40.8489	1.64467e-10	1.53568e-09	-1.1135		19	1	0	7.5	1	0	2	1	17	9	7	5.5	0	0	2	2		76.5666	2.45955	1e-06	95.7828	1.07974	1e-06	2.674	1.3986	130.094	81.2503	106.125	70.2847	1e-06	1e-06	3.42505	2.27532
100356322	TEKT3	tektin 3	-	protein-coding	-	-5.74328	49.5388	1.94482e-12	2.62998e-11	-4.50828	40.8108	1.67703e-10	1.56171e-09	1.235		45	3	6	11	0	9	2	0	16	8	10	9	7	6	2	2		181.342	7.37864	98.9595	140.481	1e-06	6.44015	2.674	1e-06	122.441	72.2225	151.607	115.011	6.3037	6.74167	3.42505	2.27532
100352292	ZCCHC12	zinc finger CCHC-type containing 12	-	protein-coding	Ensembl:ENSOCUG00000016135	-4.05447	34.6759	3.89422e-09	3.57934e-08	-4.19663	40.8083	1.67919e-10	1.56171e-09	-0.142162		132	7	4	15	1	19	6	5	28	25	9	19	13	4	10	10		531.936	17.2168	65.973	191.566	1.07974	13.5959	8.022	6.99299	214.272	225.695	136.446	242.802	11.7069	4.49445	17.1253	11.3766
100343289	GPX3	glutathione peroxidase 3	-	protein-coding	Ensembl:ENSOCUG00000037867	-4.67817	25.9165	3.56504e-07	2.48918e-06	-6.79449	40.6022	1.866e-10	1.73203e-09	-2.11632		170.5	5	11.5	5	1	7.5	7	3	38.5	83.5	4	69	25.5	2	0	4		687.085	12.2977	189.672	63.8552	1.07974	5.36679	9.359	4.19579	294.624	753.822	60.6427	881.753	22.9635	2.24722	1e-06	4.55064
100348514	TEKT1	tektin 1	-	protein-coding	Ensembl:ENSOCUG00000026874	-5.56708	41.6131	1.11246e-10	1.23182e-09	-5.2529	40.5439	1.92244e-10	1.78091e-09	0.314178		95	2	8	13	0	5	4	2	42	28	4	12	10	3	3	2		382.833	4.9191	131.946	166.024	1e-06	3.57786	5.348	2.79719	321.408	252.779	60.6427	153.348	9.00528	3.37084	5.13758	2.27532
100358973	CSRP1	cysteine and glycine rich protein 1	-	protein-coding	Ensembl:ENSOCUG00000010299	-2.57967	27.6191	1.47716e-07	1.09473e-06	-3.05286	40.5138	1.95234e-10	1.80505e-09	-0.473186		119	11	18	54	64	98	51	36	165	75	42.5	55	101	55	61	123		479.549	27.055	296.879	689.636	69.1032	70.1261	68.187	50.3495	1262.68	677.085	644.329	702.847	90.9533	61.7987	104.464	139.932
100351262	AGAP3	ArfGAP with GTPase domain, ankyrin repeat and PH domain 3	-	protein-coding	-	-1.78122	21.5424	3.4609e-06	1.96466e-05	-2.38195	40.4785	1.98787e-10	1.8343e-09	-0.600722		25	25	8	7	20	45	16	19	34	23	13	5	28	25	36	38		100.746	61.4887	131.946	89.3973	21.5948	32.2007	21.392	26.5733	260.188	207.64	197.089	63.8952	25.2148	28.0903	61.651	43.2311
100352918	CFAP221	cilia and flagella associated protein 221	-	protein-coding	Ensembl:ENSOCUG00000010082	-3.62325	20.5963	5.67057e-06	3.09579e-05	-4.83615	40.4626	2.00413e-10	1.84568e-09	-1.2129		83	5	1	6	0	8	7	1	21	9	3	9	5	3	1	3		334.475	12.2977	16.4933	76.6263	1e-06	5.72458	9.359	1.3986	160.704	81.2503	45.482	115.011	4.50264	3.37084	1.71253	3.41298
100008570	TTN	titin	UNC-22	protein-coding	-	-2.99382	36.2093	1.77223e-09	1.72317e-08	-3.08484	40.2569	2.22669e-10	2.04664e-09	-0.091018		43	33	19	36	15	42	36	15	37	38	19	37	48	12	41	34		173.282	81.1651	313.372	459.758	16.1961	30.054	48.132	20.979	283.145	343.057	288.053	472.824	43.2253	13.4833	70.2136	38.6805
100008656	EIF5B	eukaryotic translation initiation factor 5B	-	protein-coding	Ensembl:ENSOCUG00000021154	1.41483	26.1982	3.08103e-07	2.18693e-06	2.05126	40.1806	2.31534e-10	2.12397e-09	0.636432		33	50	11	8	281	557.5	245	262	7	10	7	7	366	364	179	272		132.984	122.977	181.426	102.168	303.406	398.931	327.565	366.432	53.5681	90.2781	106.125	89.4532	329.593	408.995	306.542	309.444
100354882	MAD2L1	mitotic arrest deficient 2 like 1	-	protein-coding	Ensembl:ENSOCUG00000008243	4.40202	80.7369	2.57855e-19	1.3483e-17	3.3691	40.1536	2.34759e-10	2.14937e-09	-1.03291		4	4	1	1	250.5	339	224	210	1	2	1	4	293.83	247.33	68	117.5		16.1193	9.83819	16.4933	12.771	270.474	242.579	299.488	293.705	7.65258	18.0556	15.1607	51.1161	264.602	277.903	116.452	133.675
100357705	SLC46A2	solute carrier family 46 member 2	-	protein-coding	Ensembl:ENSOCUG00000009840	-2.9617	28.6387	8.72234e-08	6.74012e-07	-3.45508	40.1184	2.39022e-10	2.18415e-09	-0.49338		42	254	1	5	11	26	17	10	51	18	8	14	26	8	18	10		169.252	624.725	16.4933	63.8552	11.8771	18.6049	22.729	13.986	390.282	162.501	121.285	178.906	23.4137	8.9889	30.8255	11.3766
100352685	SGO1	shugoshin 1	SGOL1	protein-coding	Ensembl:ENSOCUG00000006050	6.28067	96.9588	7.07839e-23	1.38795e-20	4.973	40.0346	2.49499e-10	2.27547e-09	-1.30767		0	1	0	0	97.5	156	111	70	0	2	0	0	107	95	51	74		1e-06	2.45955	1e-06	1e-06	105.274	111.629	148.407	97.9018	1e-06	18.0556	1e-06	1e-06	96.3565	106.743	87.3389	84.1869
100338344	GPHN	gephyrin	-	protein-coding	Ensembl:ENSOCUG00000000898	1.49008	14.2167	0.000162919	0.00065811	2.96783	40.0011	2.53822e-10	2.31042e-09	1.47776		11	90.5	7	1	203	309	157	145	1	2	3	5	204	191	143	195		44.328	222.589	115.453	12.771	219.187	221.112	209.909	202.797	7.65258	18.0556	45.482	63.8952	183.708	214.61	244.891	221.844
100359232	PHLDA3	pleckstrin homology like domain family A member 3	-	protein-coding	Ensembl:ENSOCUG00000024503	-4.2719	46.1572	1.09136e-11	1.35513e-10	-3.86326	39.9707	2.57797e-10	2.34207e-09	0.408641		20	6	2	7	3	5	2	0	9	9	3	5	4	2	2	7		80.5964	14.7573	32.9865	89.3973	3.23921	3.57786	2.674	1e-06	68.8732	81.2503	45.482	63.8952	3.60211	2.24722	3.42505	7.96362
100347682	NID2	nidogen 2	-	protein-coding	Ensembl:ENSOCUG00000003689	2.22055	16.859	4.02614e-05	0.000187594	3.6646	39.8521	2.73945e-10	2.48398e-09	1.44405		1	45	1	2	115	186	91	76	2	0	2	1	141	110	170	161		4.02982	110.68	16.4933	25.5421	124.17	133.096	121.667	106.293	15.3052	1e-06	30.3214	12.779	126.974	123.597	291.13	183.163
100339093	EIF2S1	eukaryotic translation initiation factor 2 subunit alpha	EIF2A|eIF-2A|eIF-2alpha	protein-coding	Ensembl:ENSOCUG00000012023	1.69691	24.8656	6.14703e-07	4.09164e-06	2.68867	39.7963	2.81876e-10	2.55098e-09	0.991756		17	54	2	4	213	348	174.83	202	4	2	2	4	246	188.5	79	212		68.507	132.816	32.9865	51.0842	229.984	249.019	233.748	282.517	30.6103	18.0556	30.3214	51.1161	221.53	211.801	135.29	241.184
100345686	LOC100345686	60S ribosomal protein L28 pseudogene	-	pseudo	-	-0.992031	11.5352	0.000682892	0.00233553	-1.78426	39.7925	2.82433e-10	2.55111e-09	-0.792233		50.92	97.33	20	34.33	111.58	166.75	122.92	114.42	87.32	46.87	37.17	39.12	152.95	119.33	123.95	127.92		205.199	239.388	329.865	438.43	120.477	119.322	164.344	160.027	668.223	423.133	563.522	499.916	137.736	134.081	212.268	145.53
100350329	MAP3K19	mitogen-activated protein kinase kinase kinase 19	YSK4	protein-coding	Ensembl:ENSOCUG00000000666	-4.73811	44.0712	3.16642e-11	3.72529e-10	-4.16975	39.6525	3.03413e-10	2.73537e-09	0.568362		112.5	5	8	12	3	13	3	2	25	29	4	20	14	4	6	13		453.355	12.2977	131.946	153.253	3.23921	9.30244	4.011	2.79719	191.314	261.806	60.6427	255.581	12.6074	4.49445	10.2752	14.7896
100341332	ESCO2	establishment of sister chromatid cohesion N-acetyltransferase 2	-	protein-coding	Ensembl:ENSOCUG00000009932	5.78382	62.5037	2.65951e-15	5.00626e-14	8.22474	39.5311	3.22869e-10	2.90521e-09	2.44092		0	1	0	0	80	127.5	61	47	0	0	0	0	79	91	26	59		1e-06	2.45955	1e-06	1e-06	86.379	91.2354	81.557	65.7341	1e-06	1e-06	1e-06	1e-06	71.1417	102.249	44.5257	67.122
100340171	LPL	lipoprotein lipase	-	protein-coding	Ensembl:ENSOCUG00000008236	3.90477	37.4826	9.22343e-10	9.27468e-09	3.37784	39.5169	3.25235e-10	2.92091e-09	-0.526931		0	3	24	6	185	180	91	97	7	1	2	0	130	211	175	222		1e-06	7.37864	395.838	76.6263	199.751	128.803	121.667	135.664	53.5681	9.02781	30.3214	1e-06	117.069	237.082	299.692	252.561
108177489	LOC108177489	nesprin-1-like	-	protein-coding	Ensembl:ENSOCUG00000023878	-3.44034	30.1116	4.07892e-08	3.30385e-07	-3.89376	39.4889	3.2993e-10	2.95743e-09	-0.453428		244	19	21	35	39	44	38	15	163	135	13	23	40	39	40	46		983.276	46.7314	346.358	446.987	42.1098	31.4852	50.806	20.979	1247.37	1218.75	197.089	293.918	36.0211	43.8209	68.5011	52.3324
100009009	RARA	retinoic acid receptor alpha	RARALPHA	protein-coding	Ensembl:ENSOCUG00000004903	-2.30989	25.4458	4.54989e-07	3.10381e-06	-2.75455	39.4487	3.36792e-10	3.0132e-09	-0.444657		37	8	6	7	17.5	25.5	17	9	22	13	8	9	24	9	13	21		149.103	19.6764	98.9595	89.3973	18.8954	18.2471	22.729	12.5874	168.357	117.361	121.285	115.011	21.6127	10.1125	22.2629	23.8909
100356569	NOS1AP	carboxyl-terminal PDZ ligand of neuronal nitric oxide synthase protein	NOS1AP	protein-coding	Ensembl:ENSOCUG00000027759	-0.648736	1.00415	0.316308	0.426029	-2.92119	39.3888	3.47283e-10	3.10117e-09	-2.27245		17	2	1	2	9	25	7	7	19	9	6	11	14	9	18	13		68.507	4.9191	16.4933	25.5421	9.71764	17.8893	9.359	9.79018	145.399	81.2503	90.9641	140.569	12.6074	10.1125	30.8255	14.7896
100353372	KPNB1	karyopherin subunit beta 1	-	protein-coding	Ensembl:ENSOCUG00000015425	1.85091	30.3871	3.53874e-08	2.8812e-07	2.13068	39.3723	3.50228e-10	3.12154e-09	0.279773		102.17	218	12.5	15.5	1118.67	1973.42	910.67	811.5	41	38.5	23	19	1491.92	1330.08	849.42	1058.42		411.727	536.181	206.166	197.951	1207.87	1412.12	1217.57	1134.96	313.756	347.571	348.696	242.802	1343.52	1494.49	1454.66	1204.12
100354434	DSP	desmoplakin	-	protein-coding	Ensembl:ENSOCUG00000013150	-2.51388	23.9098	1.00955e-06	6.41154e-06	-2.99365	39.2521	3.72467e-10	3.31348e-09	-0.479778		38	19	2	9	7	24	16	9	45	38	9	9	26	13	27	33		153.133	46.7314	32.9865	114.939	7.55816	17.1737	21.392	12.5874	344.366	343.057	136.446	115.011	23.4137	14.607	46.2382	37.5428
100355869	LOC100355869	E3 ubiquitin-protein ligase TRIM39	TRIM39	protein-coding	Ensembl:ENSOCUG00000014141	-1.63618	17.3192	3.15971e-05	0.000151267	-2.23144	39.1203	3.98486e-10	3.53825e-09	-0.595262		74	30	2	5	21	48	13	19	18	19	9	14	30	31	21	31		298.207	73.7864	32.9865	63.8552	22.6745	34.3475	17.381	26.5733	137.746	171.528	136.446	178.906	27.0158	34.832	35.9631	35.2675
100353764	UBE2N	ubiquitin conjugating enzyme E2 N	-	protein-coding	Ensembl:ENSOCUG00000011287	1.54825	27.9699	1.23218e-07	9.263e-07	2.28087	39.0766	4.07507e-10	3.61154e-09	0.73262		20.45	42.22	3	1.42	229.92	336.03	161.12	161.78	9.37	5.03	2.75	0.75	264.85	227.95	110.87	184.27		82.4098	103.842	49.4798	18.1349	248.253	240.454	215.418	226.265	71.7047	45.4099	41.6919	9.58427	238.505	256.127	189.868	209.637
100340891	CAT	catalase	-	protein-coding	Ensembl:ENSOCUG00000014198	1.77191	28.2993	1.03933e-07	7.91435e-07	2.22458	38.9291	4.39469e-10	3.88749e-09	0.452675		25	20	7	4	222	367	165	214	18	7	2	7	425	389	162	380		100.746	49.191	115.453	51.0842	239.702	262.615	220.605	299.3	137.746	63.1946	30.3214	89.4532	382.724	437.085	277.429	432.311
100353848	ARF4	ADP ribosylation factor 4	-	protein-coding	Ensembl:ENSOCUG00000000824	2.0798	29.7101	5.01715e-08	4.04145e-07	2.3487	38.9023	4.45554e-10	3.93392e-09	0.268905		38.93	255.63	8.7	21.17	830.13	1278.4	764.35	800.02	20.03	17.5	6.9	22.57	1119.55	890.33	411.17	667.12		156.881	628.734	143.491	270.363	896.323	914.787	1021.94	1118.91	153.281	157.987	104.609	288.423	1008.19	1000.39	704.14	758.956
100346286	LOC100346286	ubiquitin-60S ribosomal protein L40 pseudogene	-	pseudo	-	-1.16646	15.9809	6.39862e-05	0.000281947	-1.76215	38.8935	4.47562e-10	3.94424e-09	-0.595694		115	81.2	18.2	40.95	134	242	124.25	135	95.65	90.25	41.4	56.5	201.5	186	153	181.2		463.429	199.715	300.177	522.974	144.685	173.168	166.122	188.811	731.969	814.76	627.652	722.015	181.456	208.992	262.017	206.144
100352912	LOC100352912	homeobox protein Nkx-2.2	NKX2-2	protein-coding	Ensembl:ENSOCUG00000007166	-2.79422	22.7426	1.8522e-06	1.10896e-05	-3.28949	38.8778	4.51182e-10	3.96871e-09	-0.495264		8	9	2	7	3	2	7	5	5	9	6	7	4	7	7	6		32.2386	22.1359	32.9865	89.3973	3.23921	1.43114	9.359	6.99299	38.2629	81.2503	90.9641	89.4532	3.60211	7.86529	11.9877	6.82596
100354448	RBP1	retinol binding protein 1	-	protein-coding	-	-4.89079	35.6267	2.38994e-09	2.29064e-08	-5.30206	38.7569	4.80005e-10	4.21438e-09	-0.411267		97	3	3	20	5	10	4	1	23	32	11	44	6	18	1	6		390.893	7.37864	49.4798	255.421	5.39869	7.15572	5.348	1.3986	176.009	288.89	166.767	562.277	5.40317	20.225	1.71253	6.82596
100008823	DBI	diazepam binding inhibitor, acyl-CoA binding protein	ACBP|EP	protein-coding	Ensembl:ENSOCUG00000004566	2.38179	32.2236	1.3741e-08	1.18002e-07	2.82315	38.6438	5.08633e-10	4.45741e-09	0.441358		22	90	17	15	880	1382.5	510.5	946	12	13	3	13.5	737	1385.33	229	745.5		88.6561	221.359	280.385	191.566	950.169	989.278	682.539	1323.07	91.831	117.361	45.482	172.517	663.689	1556.57	392.169	848.126
100354956	LOC100354956	histone H4	-	protein-coding	Ensembl:ENSOCUG00000031190	3.45944	65.4772	5.87904e-16	1.28683e-14	2.52533	38.6055	5.18724e-10	4.53738e-09	-0.934116		4	6	4	1	238	276	139	94	3	4	4	3	274.4	166.2	134	166		16.1193	14.7573	65.973	12.771	256.978	197.498	185.843	131.468	22.9577	36.1112	60.6427	38.3371	247.105	186.744	229.479	188.852
100340035	PHF24	PHD finger protein 24	KIAA1045	protein-coding	Ensembl:ENSOCUG00000017140	-4.42327	25.7397	3.90704e-07	2.70788e-06	-5.28586	38.5798	5.25604e-10	4.58904e-09	-0.862597		142	2	6	3	3	7	2	0	29	47	6	15	16	1	3	4		572.235	4.9191	98.9595	38.3131	3.23921	5.00901	2.674	1e-06	221.925	424.307	90.9641	191.685	14.4084	1.12361	5.13758	4.55064
100348143	DLX1	distal-less homeobox 1	-	protein-coding	Ensembl:ENSOCUG00000003707	-3.5666	43.3683	4.53465e-11	5.24326e-10	-3.22458	38.5358	5.37585e-10	4.68496e-09	0.342025		32	41	28	33	17	9	23	22	30	32	24	52	42	29	35	25		128.954	100.841	461.811	421.444	18.3555	6.44015	30.751	30.7691	229.577	288.89	363.856	664.51	37.8222	32.5848	59.9385	28.4415
100348485	LOC100348485	histone H2A type 1-E	-	protein-coding	Ensembl:ENSOCUG00000025069	3.25334	71.623	2.60505e-17	8.22776e-16	2.41492	38.4019	5.7575e-10	5.00828e-09	-0.838414		8.8	7.6	0.4	1.6	215.92	346.16	181.83	118.47	7.13	3.2	8.6	2.8	250.7	226.61	198.73	220.52		35.4624	18.6926	6.5973	20.4337	233.137	247.702	243.107	165.692	54.5629	28.889	130.382	35.7813	225.762	254.622	340.331	250.877
100351344	PLEKHO2	pleckstrin homology domain containing O2	-	protein-coding	Ensembl:ENSOCUG00000022486	-2.56862	32.1916	1.39694e-08	1.19625e-07	-3.11186	38.3867	5.80271e-10	5.03829e-09	-0.543241		8	26	2	3	9	11	4	5	8	9	8	2	7	7	14	5		32.2386	63.9482	32.9865	38.3131	9.71764	7.87129	5.348	6.99299	61.2206	81.2503	121.285	25.5581	6.3037	7.86529	23.9754	5.6883
103351573	CAVIN1	caveolae associated protein 1	PTRF	protein-coding	-	-2.97475	34.8138	3.62801e-09	3.34773e-08	-3.01881	38.3569	5.89182e-10	5.10624e-09	-0.0440625		119	12	34	78	68	120	45	27	118	71	58	41	73	88	57	89		479.549	29.5146	560.771	996.141	73.4222	85.8686	60.165	37.7621	903.004	640.974	879.319	523.94	65.7385	98.8779	97.6141	101.252
100351184	LOC100351184	40S ribosomal protein S14	-	protein-coding	-	-1.17627	14.7825	0.00012065	0.000500245	-1.81457	38.1814	6.44652e-10	5.57671e-09	-0.6383		25.65	34.13	13.27	11.52	40.58	61.85	39.38	43.38	21.02	25.77	16.45	17.18	70.12	57.42	42.78	35.92		103.365	83.9444	218.865	147.122	43.8157	44.2581	52.6511	60.6711	160.857	232.647	249.393	219.544	63.145	64.5178	73.2619	40.8648
100349133	TMSB10	thymosin beta 10	-	protein-coding	Ensembl:ENSOCUG00000017506	-2.3108	36.2688	1.7189e-09	1.67477e-08	-2.31696	38.177	6.4608e-10	5.57881e-09	-0.00615541		165	139	101.5	100.5	177	205.5	146	166.33	130	93.5	62	137.5	272	169.5	127	202		664.921	341.877	1674.07	1283.49	191.114	147.05	195.202	232.629	994.835	844.1	939.962	1757.12	244.944	190.452	217.491	229.807
100351787	ERCC6L	ERCC excision repair 6 like, spindle assembly checkpoint helicase	-	protein-coding	-	4.49795	89.991	2.39249e-21	2.66703e-19	3.52258	38.12	6.65255e-10	5.73386e-09	-0.97537		1	2	0	1	129	169.5	80	77	0	2	0	1	92.5	90	55.5	78.5		4.02982	4.9191	1e-06	12.771	139.286	121.289	106.96	107.692	1e-06	18.0556	1e-06	12.779	83.2988	101.125	95.0453	89.3064
100350576	POU2F1	POU class 2 homeobox 1	-	protein-coding	Ensembl:ENSOCUG00000015479	1.31556	23.5758	1.20088e-06	7.49516e-06	1.83654	38.0928	6.74602e-10	5.8038e-09	0.52098		53	88.5	6	19	471.7	811.5	383	294.5	23.5	15	7	12	520	483	332.5	458.5		213.581	217.67	98.9595	242.65	509.312	580.687	512.071	411.887	179.836	135.417	106.125	153.348	468.275	542.705	569.415	521.617
100347748	SRSF3	serine and arginine rich splicing factor 3	SFRS3	protein-coding	Ensembl:ENSOCUG00000006684	1.82018	33.8993	5.80395e-09	5.16321e-08	1.99663	37.943	7.28411e-10	6.2553e-09	0.176453		70.13	73.68	23.15	24.78	973.98	1488.52	735.48	588.53	26.83	30.4	12.45	16.28	1164.3	950.87	373.68	676.15		282.611	181.219	381.819	316.466	1051.64	1065.14	983.337	823.116	205.319	274.445	188.75	208.043	1048.48	1068.41	639.937	769.229
100343370	CCDC81	coiled-coil domain containing 81	-	protein-coding	Ensembl:ENSOCUG00000007318	-4.32969	31.7403	1.76228e-08	1.48893e-07	-4.48995	37.921	7.36672e-10	6.31472e-09	-0.16026		56	3	6	4	1	6	3	3	6	11	8	16	6	1	3	7		225.67	7.37864	98.9595	51.0842	1.07974	4.29343	4.011	4.19579	45.9155	99.3059	121.285	204.465	5.40317	1.12361	5.13758	7.96362
108177524	TRNAA-AGC	transfer RNA alanine (anticodon AGC)	-	tRNA	-	-5.33345	37.8716	7.55578e-10	7.66325e-09	-5.69573	37.8755	7.54057e-10	6.45198e-09	-0.362282		6.37	9.33	8.32	11.27	2.33	0.5	2.37	0.5	3.7	4.43	7.57	24.4	0.53	0.83	2.67	1		25.67	22.9476	137.224	143.93	2.51579	0.357786	3.16869	0.699298	28.3145	39.9932	114.766	311.808	0.47728	0.932598	4.57245	1.13766
100341443	SSX2IP	SSX family member 2 interacting protein	-	protein-coding	-	1.49521	16.3062	5.38883e-05	0.000242446	2.37673	37.7065	8.22295e-10	7.02309e-09	0.881515		23	124	1	8	300	410.5	234	206.5	8	8	1	6	409	289	127	275.5		92.6859	304.984	16.4933	102.168	323.921	293.742	312.858	288.81	61.2206	72.2225	15.1607	76.6742	368.316	324.724	217.491	313.426
100354426	CALCRL	calcitonin receptor like receptor	-	protein-coding	Ensembl:ENSOCUG00000013954	-2.54684	11.5019	0.000695266	0.00237096	-4.31179	37.5449	8.93308e-10	7.61577e-09	-1.76495		11	0	0	8	3	7	4	2	9	9	3	4	3	1	3	3		44.328	1e-06	1e-06	102.168	3.23921	5.00901	5.348	2.79719	68.8732	81.2503	45.482	51.1161	2.70158	1.12361	5.13758	3.41298
100346821	CPSF2	cleavage and polyadenylation specific factor 2	-	protein-coding	Ensembl:ENSOCUG00000005713	1.36588	25.5628	4.28219e-07	2.94189e-06	2.02228	37.4585	9.33809e-10	7.94666e-09	0.656396		27	56	3	10	265	491	208.5	193	10	5	6	5	292.5	218	160	281.5		108.805	137.735	49.4798	127.71	286.13	351.346	278.765	269.929	76.5258	45.139	90.9641	63.8952	263.404	244.947	274.004	320.251
100350741	CREBL2	cAMP responsive element binding protein like 2	-	protein-coding	Ensembl:ENSOCUG00000016255	-2.5007	67.9597	1.66874e-16	4.26799e-15	-2.08358	37.4226	9.51153e-10	8.07965e-09	0.417126		43	98	10	18	28	59	23	29	14	23	7	16.5	59	32	12	32		173.282	241.036	164.933	229.879	30.2327	42.2188	30.751	40.5593	107.136	207.64	106.125	210.854	53.1311	35.9556	20.5503	36.4051
100354795	PHTF1	putative homeodomain transcription factor 1	-	protein-coding	Ensembl:ENSOCUG00000003752	-2.16107	34.2761	4.78208e-09	4.30295e-08	-2.2396	37.35	9.87229e-10	8.37099e-09	-0.0785343		61.33	26	9	13	33	57	28	16	20	27	8	10	43	30.5	19	29		247.149	63.9482	148.439	166.024	35.6313	40.7876	37.436	22.3776	153.052	243.751	121.285	127.79	38.7227	34.2702	32.538	32.9922
100101596	CTSF	cathepsin F	-	protein-coding	Ensembl:ENSOCUG00000013700	-2.76223	15.4604	8.42517e-05	0.000359464	-3.88946	37.2746	1.02611e-09	8.68505e-09	-1.12723		11	1	4	1	2	4	3	5	14	9	6	4	6	2	10	4		44.328	2.45955	65.973	12.771	2.15948	2.86229	4.011	6.99299	107.136	81.2503	90.9641	51.1161	5.40317	2.24722	17.1253	4.55064
100357597	ELF3	E74 like ETS transcription factor 3	-	protein-coding	Ensembl:ENSOCUG00000007502	-0.846383	6.19812	0.0127886	0.0294726	-1.9031	37.1734	1.0808e-09	9.13147e-09	-1.05672		121	58	6	12	68	152	50	83	49	39	27	19	91	89	49	90		487.608	142.654	98.9595	153.253	73.4222	108.767	66.85	116.084	374.976	352.084	409.338	242.802	81.948	100.001	83.9139	102.389
100350852	MMGT1	membrane magnesium transporter 1	-	protein-coding	Ensembl:ENSOCUG00000029505	2.18565	22.8563	1.74572e-06	1.05233e-05	2.84005	37.0426	1.15579e-09	9.74756e-09	0.654398		6	236	3	3	190	354	173	162	5	5	0	2	203	229	142	171		24.1789	580.453	49.4798	38.3131	205.15	253.313	231.301	226.573	38.2629	45.139	1e-06	25.5581	182.807	257.307	243.179	194.54
100359018	RCN1	reticulocalbin 1	-	protein-coding	Ensembl:ENSOCUG00000016268	-1.90461	20.9608	4.6879e-06	2.58631e-05	-2.40033	37.0001	1.18123e-09	9.94433e-09	-0.495723		50	19	7	17	39	44	28	35	46	48	11	16	85	31	37.33	42		201.491	46.7314	115.453	217.108	42.1098	31.4852	37.436	48.9509	352.019	433.335	166.767	204.465	76.5449	34.832	63.9287	47.7817
100348589	DCK	deoxycytidine kinase	-	protein-coding	Ensembl:ENSOCUG00000001265	2.51016	45.8474	1.27832e-11	1.57069e-10	2.74901	36.9261	1.22691e-09	1.03104e-08	0.238849		8	21.5	2	4.5	230.5	396	190	166	3	4	2	2	262	249.5	70	130.5		32.2386	52.8803	32.9865	57.4697	248.879	283.367	254.03	232.167	22.9577	36.1112	30.3214	25.5581	235.938	280.341	119.877	148.465
100358508	KHDRBS3	KH RNA binding domain containing, signal transduction associated 3	-	protein-coding	Ensembl:ENSOCUG00000000743	2.43874	25.5819	4.24002e-07	2.91718e-06	6.01956	36.9208	1.23027e-09	1.03202e-08	3.58082		0	13	0	3	74.5	143.5	85	133	0	0	1	0	131	98.5	46	59.5		1e-06	31.9741	1e-06	38.3131	80.4404	102.685	113.645	186.013	1e-06	1e-06	15.1607	1e-06	117.969	110.676	78.7763	67.6908
100357336	MKX	mohawk homeobox	-	protein-coding	Ensembl:ENSOCUG00000010649	-5.05295	35.7018	2.29955e-09	2.20851e-08	-4.75801	36.9151	1.23384e-09	1.03318e-08	0.294935		62	2	2	8	1	3	3	0	11	18	5	5	6	3	2	1		249.849	4.9191	32.9865	102.168	1.07974	2.14672	4.011	1e-06	84.1784	162.501	75.8034	63.8952	5.40317	3.37084	3.42505	1.13766
100341602	GIGYF1	GRB10 interacting GYF protein 1	-	protein-coding	Ensembl:ENSOCUG00000002663	-2.53836	33.6842	6.48254e-09	5.75234e-08	-2.53071	36.8855	1.25272e-09	1.04712e-08	0.00764676		25.5	20.5	3	6	6	19.5	15	6	25.5	16	8.5	7.5	18.5	16	28.25	25.5		102.76	50.4207	49.4798	76.6263	6.47842	13.9537	20.055	8.39158	195.141	144.445	128.866	95.8427	16.6598	17.9778	48.3789	29.0103
100355808	TNFSF10	TNF superfamily member 10	TNLG6A	protein-coding	Ensembl:ENSOCUG00000014848	-2.22254	18.4094	1.7818e-05	8.89199e-05	-3.11604	36.8801	1.25624e-09	1.04756e-08	-0.893508		41	4	4	11	15	31	20	16	27	18	15	8	17	9	18	22		165.223	9.83819	65.973	140.481	16.1961	22.1827	26.74	22.3776	206.62	162.501	227.41	102.232	15.309	10.1125	30.8255	25.0285
100348261	LOC100348261	40S ribosomal protein S27	-	protein-coding	Ensembl:ENSOCUG00000022442	-1.35608	15.9244	6.5923e-05	0.000289397	-1.98499	36.8778	1.25769e-09	1.04756e-08	-0.628906		21.68	50.7	28.92	17.23	53.62	58.25	47.53	50.62	25.03	24.27	12.72	25.42	63.85	64.95	30.28	42.98		87.3665	124.699	476.985	220.045	57.8955	41.6821	63.5476	70.797	191.544	219.105	192.844	324.843	57.4987	72.9786	51.8553	48.8967
100355273	GEN1	GEN1 Holliday junction 5' flap endonuclease	-	protein-coding	Ensembl:ENSOCUG00000027255	3.69985	55.0133	1.19717e-13	1.84114e-12	5.50686	36.8054	1.3053e-09	1.08529e-08	1.80701		2	3	1	0	93.5	177	79	49	0	0	0	1	85	91	40	66		8.05964	7.37864	16.4933	1e-06	100.955	126.656	105.623	68.5313	1e-06	1e-06	1e-06	12.779	76.5449	102.249	68.5011	75.0856
100357474	LOC100357474	liver carboxylesterase 2-like	-	protein-coding	Ensembl:ENSOCUG00000017453	-9.37069	48.2587	3.73538e-12	4.87003e-11	-7.13903	36.7076	1.37241e-09	1.13907e-08	2.23166		55.8	0	4	30.98	0	0	0	0	16.28	28.43	3	18.7	1	2	0.33	0		224.864	1e-06	65.973	395.647	1e-06	1e-06	1e-06	1e-06	124.584	256.661	45.482	238.968	0.900528	2.24722	0.565134	1e-06
100009036	CCND2	cyclin D2	CCND1	protein-coding	-	-2.6653	24.3597	7.99232e-07	5.2094e-06	-3.29812	36.6777	1.39364e-09	1.15466e-08	-0.632819		113.17	5.83	12.5	30.58	40.58	75.28	45.08	15.75	65.17	37.08	34.75	24	52.33	22.17	20.17	54		456.055	14.3392	206.166	390.539	43.8157	53.8683	60.272	22.0279	498.719	334.751	526.834	306.697	47.1246	24.9105	34.5417	61.4337
100009312	SPA17	sperm autoantigenic protein 17	-	protein-coding	Ensembl:ENSOCUG00000003044	-4.42318	49.1255	2.40104e-12	3.21003e-11	-3.71446	36.6031	1.44801e-09	1.1976e-08	0.708713		104	8	17	12	9	11	11	5	15	19	9	32	20	5	8	16		419.101	19.6764	280.385	153.253	9.71764	7.87129	14.707	6.99299	114.789	171.528	136.446	408.929	18.0106	5.61806	13.7002	18.2026
100354677	SPRYD3	SPRY domain containing 3	-	protein-coding	Ensembl:ENSOCUG00000016826	-1.46775	21.3092	3.90856e-06	2.2002e-05	-1.86979	36.5965	1.45294e-09	1.19957e-08	-0.402047		84	68	6	8	51	85	44	42	22	34	15	21	59	51	52	59		338.505	167.249	98.9595	102.168	55.0666	60.8236	58.828	58.7411	168.357	306.945	227.41	268.36	53.1311	57.3042	89.0514	67.122
100355519	UBE2K	ubiquitin conjugating enzyme E2 K	-	protein-coding	Ensembl:ENSOCUG00000005872	1.38259	21.2576	4.01515e-06	2.25481e-05	2.15367	36.5579	1.482e-09	1.22141e-08	0.771082		33.5	71	8	14	370	577	312	288.33	7	10	6	7	442.5	458	131	266		134.999	174.628	131.946	178.795	399.503	412.885	417.144	403.257	53.5681	90.2781	90.9641	89.4532	398.484	514.614	224.341	302.618
100345041	FAM166B	family with sequence similarity 166 member B	-	protein-coding	Ensembl:ENSOCUG00000026734	-5.63832	56.5151	5.57676e-14	8.83644e-13	-4.10781	36.4089	1.59969e-09	1.31152e-08	1.53051		75.33	4	8	15	1	7	3	1	34	19	3	13	8	5	8	10		303.566	9.83819	131.946	191.566	1.07974	5.00901	4.011	1.3986	260.188	171.528	45.482	166.127	7.20422	5.61806	13.7002	11.3766
100339257	SPAG6	sperm associated antigen 6	-	protein-coding	Ensembl:ENSOCUG00000017094	-4.38706	32.8367	1.00233e-08	8.74593e-08	-4.813	36.412	1.59716e-09	1.31152e-08	-0.425943		197	5	16	20.5	2	24	16	6	71	62	15	34.5	45	5	6	14		793.875	12.2977	263.892	261.806	2.15948	17.1737	21.392	8.39158	543.333	559.724	227.41	440.877	40.5238	5.61806	10.2752	15.9272
100338663	IGSF8	immunoglobulin superfamily member 8	-	protein-coding	Ensembl:ENSOCUG00000023058	-3.72238	26.1564	3.14855e-07	2.22413e-06	-3.95952	36.415	1.59474e-09	1.31152e-08	-0.237141		15	5	3	1	1	2	3	2	15	8	4	1	8	2	1	4		60.4473	12.2977	49.4798	12.771	1.07974	1.43114	4.011	2.79719	114.789	72.2225	60.6427	12.779	7.20422	2.24722	1.71253	4.55064
100353651	CAVIN3	caveolae associated protein 3	PRKCDBP	protein-coding	Ensembl:ENSOCUG00000007808	-2.78908	30.5563	3.2432e-08	2.65435e-07	-2.81769	36.3941	1.61192e-09	1.31925e-08	-0.0286101		18	13	20	15	11	15	16	13	16	14	10	11	25	9	10	22		72.5368	31.9741	329.865	191.566	11.8771	10.7336	21.392	18.1818	122.441	126.389	151.607	140.569	22.5132	10.1125	17.1253	25.0285
100345761	DNAH1	dynein axonemal heavy chain 1	-	protein-coding	Ensembl:ENSOCUG00000007895	-5.07369	25.7661	3.85389e-07	2.67499e-06	-5.48825	36.3616	1.63905e-09	1.33912e-08	-0.414558		172	7	1	12	0	12	2	1	68	72	12	13	17	0	2	12		693.129	17.2168	16.4933	153.253	1e-06	8.58686	2.674	1.3986	520.375	650.002	181.928	166.127	15.309	1e-06	3.42505	13.6519
100348391	LOC100348391	pachytene checkpoint protein 2 homolog pseudogene	-	pseudo	Ensembl:ENSOCUG00000021942	3.68602	43.2989	4.69838e-11	5.40601e-10	7.93248	36.2152	1.76687e-09	1.44106e-08	4.24646		1.5	2	0	0	53	95	49	31.5	0	0	0	0	73.5	58	28	43.5		6.04473	4.9191	1e-06	1e-06	57.2261	67.9793	65.513	44.0558	1e-06	1e-06	1e-06	1e-06	66.1888	65.1695	47.9508	49.4882
100355951	TXNIP	thioredoxin interacting protein	-	protein-coding	Ensembl:ENSOCUG00000003010	-3.32035	67.4607	2.14926e-16	5.32338e-15	-2.47801	35.9787	1.99485e-09	1.62418e-08	0.842333		51	218	57	49	44	110	42	30	64	20	22	11	57	43	19	50		205.521	536.181	940.115	625.781	47.5085	78.7129	56.154	41.9579	489.765	180.556	333.535	140.569	51.3301	48.3153	32.538	56.883
100343013	SPAG8	sperm associated antigen 8	-	protein-coding	Ensembl:ENSOCUG00000006464	-4.62354	28.4953	9.39255e-08	7.22244e-07	-4.74766	35.9195	2.05638e-09	1.67138e-08	-0.124116		61	3	2	7	0	5	5	0	20	10	4	8	6	1	1	5		245.819	7.37864	32.9865	89.3973	1e-06	3.57786	6.685	1e-06	153.052	90.2781	60.6427	102.232	5.40317	1.12361	1.71253	5.6883
100353279	FBXO5	F-box protein 5	-	protein-coding	Ensembl:ENSOCUG00000000061	4.89853	43.7184	3.79182e-11	4.41691e-10	8.19577	35.9154	2.06069e-09	1.672e-08	3.29724		0	1	0	1	60	108	53	55	0	0	0	0	99	89	21	42		1e-06	2.45955	1e-06	12.771	64.7843	77.2818	70.861	76.9228	1e-06	1e-06	1e-06	1e-06	89.1523	100.001	35.9631	47.7817
100337979	DAW1	dynein assembly factor with WD repeats 1	-	protein-coding	Ensembl:ENSOCUG00000017330	-4.41665	35.5429	2.49489e-09	2.37191e-08	-4.88997	35.8421	2.13969e-09	1.73311e-08	-0.473324		82	4	11	15	2	15	8	7	21	15	14	22	25	1	1	8		330.445	9.83819	181.426	191.566	2.15948	10.7336	10.696	9.79018	160.704	135.417	212.249	281.139	22.5132	1.12361	1.71253	9.10129
100346712	LZTFL1	leucine zipper transcription factor like 1	-	protein-coding	Ensembl:ENSOCUG00000010140	-2.19782	30.8314	2.81453e-08	2.32371e-07	-2.42402	35.8064	2.1793e-09	1.76216e-08	-0.226203		55.5	30.5	7	5	25	30.5	11	17.5	19	6.5	5	13.33	27	17.5	9.5	19.5		223.655	75.0162	115.453	63.8552	26.9934	21.8249	14.707	24.4754	145.399	58.6807	75.8034	170.345	24.3143	19.6632	16.269	22.1844
100357128	ESRP1	epithelial splicing regulatory protein 1	-	protein-coding	Ensembl:ENSOCUG00000001316	1.11187	12.7892	0.000348634	0.00129903	2.18845	35.7571	2.23518e-09	1.80425e-08	1.07658		25.5	83.5	6	5	222	378	179	188	8	6	2	5	300	257.5	107	214		102.76	205.372	98.9595	63.8552	239.702	270.486	239.323	262.936	61.2206	54.1668	30.3214	63.8952	270.158	289.33	183.24	243.459
100356893	MYOM3	myomesin 3	-	protein-coding	Ensembl:ENSOCUG00000006728	-8.20748	48.7726	2.87431e-12	3.78894e-11	-6.20208	35.7336	2.26227e-09	1.82299e-08	2.0054		58	5	3	6	0	0	0	0	42	20	1	6	2	0	6	1		233.73	12.2977	49.4798	76.6263	1e-06	1e-06	1e-06	1e-06	321.408	180.556	15.1607	76.6742	1.80106	1e-06	10.2752	1.13766
100337761	EIF1AX	eukaryotic translation initiation factor 1A X-linked	-	protein-coding	-	1.67299	19.415	1.05176e-05	5.49345e-05	2.49421	35.6959	2.30646e-09	1.85542e-08	0.821224		26	140	11.5	20.5	762.75	965.42	538.08	496	11.75	11.5	3.5	11	787.25	685.83	171.83	372.25		104.775	344.337	189.672	261.806	823.57	690.828	719.413	693.704	89.9178	103.82	53.0624	140.569	708.941	770.607	294.264	423.494
100346879	MGAT5	alpha-1,6-mannosylglycoprotein 6-beta-N-acetylglucosaminyltransferase	-	protein-coding	Ensembl:ENSOCUG00000011096	-2.5976	20.2017	6.96918e-06	3.77411e-05	-3.33114	35.6596	2.3499e-09	1.88714e-08	-0.73354		490	18	17	36	51	97	54	34	160	192	23	55	85	57	73	113		1974.61	44.2719	280.385	459.758	55.0666	69.4105	72.198	47.5523	1224.41	1733.34	348.696	702.847	76.5449	64.0459	125.015	128.556
100347239	LOC100347239	histone H2B type 1	-	protein-coding	Ensembl:ENSOCUG00000027003	1.57164	25.7957	3.79524e-07	2.63817e-06	2.01053	35.6399	2.3737e-09	1.903e-08	0.438894		13.4	52.85	4	9.75	293.95	446.85	219	157.18	13.9	7.4	6.2	6.6	383.63	325.8	244.9	258.48		53.9996	129.987	65.973	124.518	317.389	319.753	292.803	219.831	106.371	66.8058	93.9962	84.3416	345.47	366.073	419.398	294.063
100352510	IRAK1BP1	interleukin 1 receptor associated kinase 1 binding protein 1	-	protein-coding	Ensembl:ENSOCUG00000001488	-3.07171	28.7435	8.26284e-08	6.4379e-07	-3.42822	35.6162	2.40282e-09	1.92307e-08	-0.356503		34	4	6	9	8	13	9	10	13	18	6	11	17	15	0	8		137.014	9.83819	98.9595	114.939	8.6379	9.30244	12.033	13.986	99.4835	162.501	90.9641	140.569	15.309	16.8542	1e-06	9.10129
100338763	ENKUR	enkurin, TRPC channel interacting protein	-	protein-coding	Ensembl:ENSOCUG00000011392	-5.37726	41.888	9.66522e-11	1.08296e-09	-4.81323	35.5355	2.50439e-09	1.99641e-08	0.564029		130	7	8	33	1	15	8	2	69	48	13	23	29	4	2	15		523.877	17.2168	131.946	421.444	1.07974	10.7336	10.696	2.79719	528.028	433.335	197.089	293.918	26.1153	4.49445	3.42505	17.0649
100359312	RAB6B	RAB6B, member RAS oncogene family	-	protein-coding	Ensembl:ENSOCUG00000009428	-3.09216	17.4285	2.98326e-05	0.000143111	-4.30093	35.5334	2.50718e-09	1.99641e-08	-1.20877		33	2	1	6	4	13	5	0	13	12	3	9	5	5	1	5		132.984	4.9191	16.4933	76.6263	4.31895	9.30244	6.685	1e-06	99.4835	108.334	45.482	115.011	4.50264	5.61806	1.71253	5.6883
100352693	KIF5B	kinesin family member 5B	-	protein-coding	Ensembl:ENSOCUG00000017493	1.46286	27.4065	1.64876e-07	1.21046e-06	1.82886	35.5376	2.50176e-09	1.99641e-08	0.365999		64.67	125.5	11.5	13.33	651.17	1107	434	450.33	24.67	22.5	7	9.5	718.5	477	294.67	521.5		260.609	308.673	189.672	170.238	703.093	792.138	580.258	629.83	188.789	203.126	106.125	121.401	647.029	535.963	504.631	593.29
100340167	TMEM212	transmembrane protein 212	-	protein-coding	Ensembl:ENSOCUG00000014446	-4.66485	45.9937	1.18631e-11	1.4653e-10	-4.0248	35.5043	2.54495e-09	2.02306e-08	0.64005		41	4	10	11	3	2	7	4	13	22	11	13	28	5	2	9		165.223	9.83819	164.933	140.481	3.23921	1.43114	9.359	5.59439	99.4835	198.612	166.767	166.127	25.2148	5.61806	3.42505	10.2389
100353500	SSH3	slingshot protein phosphatase 3	-	protein-coding	Ensembl:ENSOCUG00000006393	-1.2535	8.6018	0.00335832	0.00933191	-2.57355	35.2773	2.8594e-09	2.26919e-08	-1.32005		25	13	2	11	29	44	24	16	23	8	10	12	23	14	29	19		100.746	31.9741	32.9865	140.481	31.3124	31.4852	32.088	22.3776	176.009	72.2225	151.607	153.348	20.7121	15.7306	49.6633	21.6156
100342997	ALG13	ALG13 UDP-N-acetylglucosaminyltransferase subunit	-	protein-coding	-	0.905452	5.63921	0.0175631	0.0387491	7.9173	35.2547	2.89279e-09	2.29183e-08	7.01185		4	24	2	2	55	79	55	51	0	0	0	0	62	48	42	43		16.1193	59.0291	32.9865	25.5421	59.3856	56.5302	73.535	71.3284	1e-06	1e-06	1e-06	1e-06	55.8327	53.9334	71.9262	48.9194
100359284	CBFB	core-binding factor subunit beta	-	protein-coding	-	2.09452	34.182	5.01906e-09	4.49044e-08	2.35758	35.213	2.95541e-09	2.33751e-08	0.263064		22.7	56	3.83	14.5	565.5	719.5	316.5	365.7	15.25	6.75	1	8.5	533.75	506.7	133.25	321.5		91.4769	137.735	63.1692	185.18	610.592	514.854	423.161	511.467	116.702	60.9377	15.1607	108.622	480.657	569.334	228.194	365.758
108178102	APBA1	amyloid beta precursor protein binding family A member 1	-	protein-coding	-	-2.60407	8.31035	0.00394197	0.0106492	-4.56012	35.154	3.04633e-09	2.40151e-08	-1.95606		58	1	1	2	1	9	4	0	10	22	2	13	6	3	2	6		233.73	2.45955	16.4933	25.5421	1.07974	6.44015	5.348	1e-06	76.5258	198.612	30.3214	166.127	5.40317	3.37084	3.42505	6.82596
100351936	ENAH	ENAH actin regulator	-	protein-coding	-	0.92848	7.95741	0.00478909	0.012626	2.26686	35.1539	3.04653e-09	2.40151e-08	1.33838		26.25	86	10	23	332.83	553.08	253.5	234.5	11	5	6	8	471	452.5	125.5	310		105.783	211.521	164.933	293.734	359.369	395.769	338.93	327.971	84.1784	45.139	90.9641	102.232	424.149	508.435	214.922	352.675
100328706	ERGIC3	ERGIC and golgi 3	-	protein-coding	Ensembl:ENSOCUG00000027658	-2.19711	25.1398	5.33219e-07	3.58475e-06	-2.43786	35.0708	3.17931e-09	2.50198e-08	-0.240742		26	9	4	8	11	21	11	17	16	11	9	12	21	14	18	25		104.775	22.1359	65.973	102.168	11.8771	15.027	14.707	23.7761	122.441	99.3059	136.446	153.348	18.9111	15.7306	30.8255	28.4415
100352410	ULK4	unc-51 like kinase 4	-	protein-coding	Ensembl:ENSOCUG00000013497	-2.20336	16.5136	4.83014e-05	0.000218564	-2.94402	35.0116	3.27742e-09	2.57488e-08	-0.740668		64	14	4	5	12	34	9	6	15	21	9	10	30	5	13	15		257.909	34.4337	65.973	63.8552	12.9568	24.3295	12.033	8.39158	114.789	189.584	136.446	127.79	27.0158	5.61806	22.2629	17.0649
100348428	CXCL16	C-X-C motif chemokine ligand 16	-	protein-coding	-	-4.94966	23.8889	1.02056e-06	6.47275e-06	-5.34715	34.9923	3.31006e-09	2.59619e-08	-0.397487		28	0	0	7	0	1	4	1	7	14	16	11	4	3	2	2		112.835	1e-06	1e-06	89.3973	1e-06	0.715572	5.348	1.3986	53.5681	126.389	242.571	140.569	3.60211	3.37084	3.42505	2.27532
100341109	ALPL	alkaline phosphatase, biomineralization associated	-	protein-coding	Ensembl:ENSOCUG00000004447	0.62271	0.670427	0.412903	0.521923	-3.03548	34.8749	3.51589e-09	2.75304e-08	-3.65819		7	1	0	1	12.5	20	13	2	18	8	4	11.5	10.7	11	21	8		28.2087	2.45955	1e-06	12.771	13.4967	14.3114	17.381	2.79719	137.746	72.2225	60.6427	146.959	9.63565	12.3597	35.9631	9.10129
100346975	LOC100346975	histone H2A type 1-C	-	protein-coding	Ensembl:ENSOCUG00000024878	1.87392	26.4538	2.69911e-07	1.93334e-06	2.22398	34.7989	3.65571e-09	2.85777e-08	0.350055		9.07	43.13	0.93	4.2	181.6	293.93	159.57	113.5	6.33	2.9	6.53	4.5	258.05	234.28	168.46	179.92		36.5505	106.08	15.3387	53.6384	196.08	210.328	213.345	158.741	48.4408	26.1806	98.9992	57.5056	232.381	263.24	288.492	204.688
100337784	DNAJB13	DnaJ heat shock protein family (Hsp40) member B13	-	protein-coding	Ensembl:ENSOCUG00000012583	-5.47153	36.7361	1.35253e-09	1.32604e-08	-5.55663	34.7502	3.74842e-09	2.92538e-08	-0.0850936		129	6	10	30	0	15	5	4	72	45	9	33	24	1	1	10		519.847	14.7573	164.933	383.131	1e-06	10.7336	6.685	5.59439	550.986	406.251	136.446	421.708	21.6127	1.12361	1.71253	11.3766
100339764	CFAP52	cilia and flagella associated protein 52	WDR16	protein-coding	Ensembl:ENSOCUG00000015464	-4.59886	36.7968	1.31106e-09	1.28806e-08	-4.17789	34.6643	3.91749e-09	3.05227e-08	0.420964		140	9	6	16	0	11	8	4	38	29	6	17	22	3	5	13		564.175	22.1359	98.9595	204.337	1e-06	7.87129	10.696	5.59439	290.798	261.806	90.9641	217.244	19.8116	3.37084	8.56264	14.7896
100349057	LMO2	LIM domain only 2	-	protein-coding	Ensembl:ENSOCUG00000001532	-3.55125	37.8956	7.46315e-10	7.58566e-09	-4.06887	34.5449	4.16532e-09	3.24e-08	-0.517623		11	107	3	5	5	9	3	6	5	11	2	3	8	1	1	2		44.328	263.172	49.4798	63.8552	5.39869	6.44015	4.011	8.39158	38.2629	99.3059	30.3214	38.3371	7.20422	1.12361	1.71253	2.27532
100339751	PDIA5	protein disulfide isomerase family A member 5	-	protein-coding	Ensembl:ENSOCUG00000006151	-2.21306	26.0263	3.36793e-07	2.35856e-06	-2.63393	34.5248	4.20854e-09	3.26822e-08	-0.420869		19	15	1	5	9	19	8	6	9	15	6	4	12	12	18	10		76.5666	36.8932	16.4933	63.8552	9.71764	13.5959	10.696	8.39158	68.8732	135.417	90.9641	51.1161	10.8063	13.4833	30.8255	11.3766
100350171	QSOX1	quiescin sulfhydryl oxidase 1	-	protein-coding	Ensembl:ENSOCUG00000005175	-2.09673	12.2377	0.000468332	0.00167985	-3.55892	34.4377	4.40122e-09	3.41221e-08	-1.4622		26	1	3.5	11	10	29	20	10	42	30	9	24	15	10	31	23		104.775	2.45955	57.7264	140.481	10.7974	20.7516	26.74	13.986	321.408	270.834	136.446	306.697	13.5079	11.2361	53.0884	26.1662
100350493	FAM81B	family with sequence similarity 81 member B	-	protein-coding	Ensembl:ENSOCUG00000010847	-5.12519	37.1746	1.0801e-09	1.07235e-08	-4.95219	34.3976	4.49285e-09	3.47752e-08	0.172997		24	1	6	8	0	3	3	1	6	6	4	16	4	1	1	2		96.7157	2.45955	98.9595	102.168	1e-06	2.14672	4.011	1.3986	45.9155	54.1668	60.6427	204.465	3.60211	1.12361	1.71253	2.27532
100346020	TMEM43	transmembrane protein 43	-	protein-coding	Ensembl:ENSOCUG00000011074	-1.54833	14.8829	0.000114397	0.000478109	-2.17846	34.3782	4.53767e-09	3.50645e-08	-0.63013		11	12	3	6	12	20	10	12	16	11	7	4	23	12	17	21		44.328	29.5146	49.4798	76.6263	12.9568	14.3114	13.37	16.7832	122.441	99.3059	106.125	51.1161	20.7121	13.4833	29.113	23.8909
100358337	RGS22	regulator of G protein signaling 22	-	protein-coding	Ensembl:ENSOCUG00000031074	-4.61079	47.8707	4.55271e-12	5.886e-11	-3.58884	34.2422	4.86629e-09	3.75422e-08	1.02195		234.5	30	26	28	2	43	18	5	32	28	19.5	24	41	8	13	19		944.993	73.7864	428.825	357.589	2.15948	30.7696	24.066	6.99299	244.883	252.779	295.633	306.697	36.9216	8.9889	22.2629	21.6156
100337907	TCTE1	t-complex-associated-testis-expressed 1	-	protein-coding	Ensembl:ENSOCUG00000017899	-3.98444	19.5455	9.8234e-06	5.17102e-05	-5.13086	34.1334	5.14593e-09	3.96346e-08	-1.14641		91	1	3	6	0	8	6	1	41	26	7	14	8	0	4	8		366.714	2.45955	49.4798	76.6263	1e-06	5.72458	8.022	1.3986	313.756	234.723	106.125	178.906	7.20422	1e-06	6.85011	9.10129
108178668	LOC108178668	uncharacterized LOC108178668	-	ncRNA	-	-2.55645	21.3333	3.85964e-06	2.17787e-05	-3.20191	34.0916	5.25785e-09	4.04304e-08	-0.645455		28.57	29.7	55.88	44.15	55.37	81.52	46.35	15.5	78.03	36.08	33.02	42.73	49.7	30.85	60.25	40.33		115.132	73.0486	921.643	563.842	59.7851	58.3334	61.97	21.6783	597.131	325.723	500.606	546.048	44.7562	34.6634	103.18	45.8819
100347970	G3BP1	G3BP stress granule assembly factor 1	-	protein-coding	Ensembl:ENSOCUG00000022143	0.950945	11.9833	0.000536807	0.0018942	1.85967	34.0754	5.30183e-09	4.07021e-08	0.90873		54.07	124.97	3.28	18.52	404.98	675.78	336.95	319.43	10.63	14.05	7.32	9.28	411.5	368.87	209.02	375.1		217.892	307.37	54.0979	236.52	437.272	483.569	450.502	446.754	81.3469	126.841	110.976	118.589	370.567	414.467	357.953	426.736
100338063	DDR1	discoidin domain receptor tyrosine kinase 1	-	protein-coding	Ensembl:ENSOCUG00000016487	-2.32228	20.3543	6.43499e-06	3.50498e-05	-3.08407	33.9541	5.64291e-09	4.325e-08	-0.761794		73	7	6	20	21	56	31	27	72	53	20	27	45	25	65	44		294.177	17.2168	98.9595	255.421	22.6745	40.072	41.447	37.7621	550.986	478.474	303.214	345.034	40.5238	28.0903	111.314	50.0571
100348685	NONO	non-POU domain containing octamer binding	-	protein-coding	Ensembl:ENSOCUG00000021848	1.42634	23.6662	1.14575e-06	7.18922e-06	1.90577	33.9397	5.68454e-09	4.34983e-08	0.479434		32.33	80.25	3.67	8.08	308.36	578	225.67	284.58	10.08	9.42	6.58	10.33	410.08	352.83	185.62	310.75		130.284	197.379	60.5302	103.19	332.948	413.601	301.721	398.013	77.138	85.0419	99.7573	132.007	369.289	396.444	317.879	353.528
100345774	LOC100345774	40S ribosomal protein S19	-	protein-coding	Ensembl:ENSOCUG00000026336	-1.15229	10.6127	0.00112314	0.00364266	-2.04766	33.9029	5.79314e-09	4.42574e-08	-0.895376		135.25	277.33	104.83	105.92	396.5	543.58	302.08	403	270.17	167.33	134.42	163.58	533.92	427.67	264.92	392.75		545.033	682.106	1728.99	1352.71	428.116	388.971	403.881	563.635	2067.5	1510.62	2037.9	2090.39	480.81	480.535	453.683	446.816
100357571	CCDC102A	coiled-coil domain containing 102A	-	protein-coding	-	-2.36915	18.0177	2.18857e-05	0.00010751	-2.84526	33.8776	5.86912e-09	4.47651e-08	-0.476112		30	3	3	6	14	16	2	12	20	12	10	12	17	22	13	14		120.895	7.37864	49.4798	76.6263	15.1163	11.4492	2.674	16.7832	153.052	108.334	151.607	153.348	15.309	24.7195	22.2629	15.9272
100341977	IQSEC2	IQ motif and Sec7 domain ArfGEF 2	-	protein-coding	-	-2.11273	8.63826	0.00329175	0.00917168	-3.81593	33.8383	5.98895e-09	4.56052e-08	-1.7032		87	2	0	7	8	15	8	9	22	29	5	12	10	5	15	10		350.594	4.9191	1e-06	89.3973	8.6379	10.7336	10.696	12.5874	168.357	261.806	75.8034	153.348	9.00528	5.61806	25.6879	11.3766
100008856	JUN	Jun proto-oncogene, AP-1 transcription factor subunit	AP-1|C-JUN	protein-coding	-	-2.65647	23.2779	1.402e-06	8.65854e-06	-2.94723	33.8209	6.04253e-09	4.59389e-08	-0.290763		8	13	8	10	3	17	11	3	13	8	14	7	14	10	7	17		32.2386	31.9741	131.946	127.71	3.23921	12.1647	14.707	4.19579	99.4835	72.2225	212.249	89.4532	12.6074	11.2361	11.9877	19.3402
103349303	LOC103349303	uncharacterized LOC103349303	-	ncRNA	-	-2.43394	19.0736	1.25771e-05	6.47568e-05	-3.02421	33.815	6.06102e-09	4.60051e-08	-0.590275		9	7.5	3	9	7.5	5	8.5	2.5	7.5	6.5	13	6	8	8	8.5	7		36.2684	18.4466	49.4798	114.939	8.09803	3.57786	11.3645	3.49649	57.3944	58.6807	197.089	76.6742	7.20422	8.9889	14.5565	7.96362
100345014	LBR	lamin B receptor	-	protein-coding	Ensembl:ENSOCUG00000000285	2.068	30.8046	2.85364e-08	2.35188e-07	2.37541	33.6412	6.62752e-09	5.0224e-08	0.307414		6	13	6	3	135	198.5	123	85	5	3	4	1	144.5	142	136	164		24.1789	31.9741	98.9595	38.3131	145.765	142.041	164.451	118.881	38.2629	27.0834	60.6427	12.779	130.126	159.553	232.904	186.576
100358319	ARHGEF17	Rho guanine nucleotide exchange factor 17	-	protein-coding	Ensembl:ENSOCUG00000029716	-2.799	15.7025	7.41243e-05	0.000321205	-3.74291	33.5455	6.96151e-09	5.26702e-08	-0.94391		11	0	4.5	10	5	10	6	5	21	15	12	7	6	3	13	13		44.328	1e-06	74.2196	127.71	5.39869	7.15572	8.022	6.99299	160.704	135.417	181.928	89.4532	5.40317	3.37084	22.2629	14.7896
100345255	AMOTL2	angiomotin like 2	-	protein-coding	Ensembl:ENSOCUG00000028052	-2.83181	39.8643	2.7224e-10	2.8855e-09	-2.74584	33.5089	7.09381e-09	5.3585e-08	0.0859711		13	59	5	13	14	24	13	8	23	6	11	8	13	9	21	21		52.3877	145.113	82.4663	166.024	15.1163	17.1737	17.381	11.1888	176.009	54.1668	166.767	102.232	11.7069	10.1125	35.9631	23.8909
100353045	SUPT16H	SPT16 homolog, facilitates chromatin remodeling subunit	-	protein-coding	Ensembl:ENSOCUG00000010807	0.831067	7.34316	0.00673183	0.017069	2.104	33.4962	7.14017e-09	5.38488e-08	1.27294		49.5	91	4	13	284	559.5	210	214.5	8	9.5	3	10	285	242	252.5	364.5		199.476	223.819	65.973	166.024	306.645	400.363	280.77	299.999	61.2206	85.7642	45.482	127.79	256.65	271.914	432.413	414.677
100350402	TMBIM1	transmembrane BAX inhibitor motif containing 1	-	protein-coding	Ensembl:ENSOCUG00000005524	-1.96621	16.757	4.24851e-05	0.000196399	-2.60211	33.3786	7.5856e-09	5.71165e-08	-0.635902		7	15	6	8	5	19	14	10	13	15	6	5	13	9	15	17		28.2087	36.8932	98.9595	102.168	5.39869	13.5959	18.718	13.986	99.4835	135.417	90.9641	63.8952	11.7069	10.1125	25.6879	19.3402
100350825	TMEM232	transmembrane protein 232	-	protein-coding	Ensembl:ENSOCUG00000009594	-4.69316	42.8698	5.85079e-11	6.66679e-10	-4.09975	33.1289	8.62472e-09	6.48369e-08	0.593411		59	7	6	12	1	9	7.5	1	14.5	15	3	9	14	5	2	2		237.759	17.2168	98.9595	153.253	1.07974	6.44015	10.0275	1.3986	110.962	135.417	45.482	115.011	12.6074	5.61806	3.42505	2.27532
100342220	SPATA17	spermatogenesis associated 17	-	protein-coding	Ensembl:ENSOCUG00000014523	-7.13568	59.2364	1.39826e-14	2.35851e-13	-4.5225	33.0931	8.78509e-09	6.57775e-08	2.61318		27	2	6	5	0	1	0	0	11	5	5	7	9	2	1	1		108.805	4.9191	98.9595	63.8552	1e-06	0.715572	1e-06	1e-06	84.1784	45.139	75.8034	89.4532	8.10475	2.24722	1.71253	1.13766
100351166	DYNC2I1	dynein 2 intermediate chain 1	WDR60	protein-coding	Ensembl:ENSOCUG00000009901	-2.52676	37.3601	9.82106e-10	9.85457e-09	-2.35484	33.0951	8.7758e-09	6.57775e-08	0.171919		55.5	14	11	17	25	55	25	13	28	23	5	13	39	31	18	28		223.655	34.4337	181.426	217.108	26.9934	39.3565	33.425	18.1818	214.272	207.64	75.8034	166.127	35.1206	34.832	30.8255	31.8545
100343079	LOC100343079	60S ribosomal protein L31 pseudogene	-	pseudo	Ensembl:ENSOCUG00000022682	-1.2333	13.2102	0.00027843	0.00106183	-1.84665	33.0916	8.79177e-09	6.57775e-08	-0.613356		13.12	41.68	26.15	15.12	45.43	59.48	43.52	38.73	19.5	20.73	11.7	14.1	57.03	39.83	33.42	34.02		52.8713	102.514	431.299	193.098	49.0525	42.5622	58.1863	54.1677	149.225	187.146	177.38	180.184	51.3571	44.7535	57.2327	38.7032
100352027	LOC100352027	40S ribosomal protein S18 pseudogene	-	pseudo	-	-1.25242	19.8993	8.16301e-06	4.3456e-05	-1.59999	33.0517	8.97385e-09	6.70333e-08	-0.347568		30.33	64.67	25.25	17.75	67.25	85.83	55.17	62.33	31.67	24.5	13.78	22.83	89.92	59.75	48.33	76.25		122.224	159.059	416.455	226.686	72.6123	61.4176	73.7623	87.1745	242.357	221.181	208.914	291.745	80.9755	67.1358	82.7665	86.7466
100355976	LOC100355976	importin subunit alpha-1 pseudogene	-	pseudo	-	3.1567	58.4087	2.12948e-14	3.52864e-13	3.26702	32.9007	9.69864e-09	7.23325e-08	0.110313		3.67	2.5	1.67	1.2	89.65	155.53	75.37	81.08	1.33	0.33	0.33	1.33	97.92	91.53	41.9	65.95		14.7894	6.14887	27.5437	15.3253	96.7985	111.293	100.77	113.398	10.1779	2.97918	5.00302	16.9961	88.1797	102.844	71.7549	75.0287
100356563	ATP5F1A	ATP synthase F1 subunit alpha	ATP5A1	protein-coding	Ensembl:ENSOCUG00000003967	1.58174	28.844	7.84477e-08	6.13247e-07	1.76439	32.8535	9.93717e-09	7.39942e-08	0.182651		117	184.5	22	20.5	940	1788.67	820.5	982.33	39	39	15.5	24.5	1224.5	1061.5	491	852.5		471.489	453.787	362.852	261.806	1014.95	1279.92	1097.01	1373.88	298.451	352.084	234.99	313.086	1102.7	1192.71	840.851	969.856
100344848	LRRK1	leucine rich repeat kinase 1	-	protein-coding	Ensembl:ENSOCUG00000008730	-1.94548	9.6619	0.00188129	0.00568615	-3.46289	32.812	1.01515e-08	7.54704e-08	-1.51741		126	6	4	15	29	72	19	18	48	63	29	11	28	12	26	48		507.757	14.7573	65.973	191.566	31.3124	51.5212	25.403	25.1747	367.324	568.752	439.66	140.569	25.2148	13.4833	44.5257	54.6077
100339558	LOC100339558	serine/arginine-rich splicing factor 10 pseudogene	-	pseudo	-	1.33233	18.0681	2.13142e-05	0.000104921	2.48083	32.7944	1.02438e-08	7.60368e-08	1.14849		15.68	32.73	3.83	5.9	169	257.7	141.08	122.3	3.65	3.45	1.08	2.45	205.22	174.85	56.95	114.52		63.1876	80.501	63.1692	75.3492	182.476	184.403	188.624	171.048	27.9319	31.1459	16.3735	31.3086	184.806	196.464	97.5285	130.285
100345160	SGO2	shugoshin 2	SGOL2	protein-coding	-	3.95705	79.448	4.95078e-19	2.30677e-17	2.74262	32.7337	1.05688e-08	7.83259e-08	-1.21444		1	5	1	0	124	220.5	109.5	82.5	1	2.5	1	2	137.5	125.5	54.5	86		4.02982	12.2977	16.4933	1e-06	133.887	157.784	146.402	115.384	7.65258	22.5695	15.1607	25.5581	123.823	141.013	93.3328	97.8388
100348415	LOC100348415	histone H2A.Z	-	protein-coding	Ensembl:ENSOCUG00000001888	2.69061	49.8747	1.63883e-12	2.22899e-11	2.3459	32.7282	1.05986e-08	7.8423e-08	-0.344712		8.5	25	3.67	4.5	310.45	376.58	248.08	295.67	2.5	8.5	3.5	7	387.33	398.67	128.08	176.33		34.2535	61.4887	60.5302	57.4697	335.205	269.47	331.683	413.523	19.1315	76.7364	53.0624	89.4532	348.801	447.951	219.341	200.604
100343268	LOC100343268	60S ribosomal protein L31 pseudogene	-	pseudo	-	-1.68139	25.6685	4.05383e-07	2.80549e-06	-1.82823	32.6459	1.10573e-08	8.16152e-08	-0.146837		32.5	113.75	40.48	32.6	97.1	124.05	91.97	63.32	45.37	33.15	36.82	24.28	114.98	77.5	66.17	97.75		130.969	279.774	667.647	416.336	104.843	88.7667	122.964	88.5592	347.198	299.272	558.216	310.275	103.543	87.08	113.318	111.206
100357567	LOC100357567	tubulin alpha-1C chain	-	protein-coding	Ensembl:ENSOCUG00000028032	2.0007	30.9947	2.58729e-08	2.14362e-07	1.91152	32.6446	1.10647e-08	8.16152e-08	-0.0891804		100.63	40.3	12.03	19.47	806.9	1294.76	600	690.23	34.97	28.22	14.95	14.33	931.96	938.43	508.33	685.73		405.521	99.1198	198.414	248.652	871.24	926.494	802.2	965.354	267.611	254.765	226.652	183.124	839.256	1054.43	870.529	780.128
100349164	LAPTM5	lysosomal protein transmembrane 5	-	protein-coding	Ensembl:ENSOCUG00000008153	-2.17637	6.14056	0.0132116	0.0302741	-4.02361	32.5909	1.13747e-08	8.37708e-08	-1.84724		3	0	4	5	2	7	5	1	14	8	6	2	4	1	3	7		12.0895	1e-06	65.973	63.8552	2.15948	5.00901	6.685	1.3986	107.136	72.2225	90.9641	25.5581	3.60211	1.12361	5.13758	7.96362
100352671	EFHC1	EF-hand domain containing 1	-	protein-coding	Ensembl:ENSOCUG00000012087	-3.36319	21.9062	2.86307e-06	1.65321e-05	-3.87368	32.5751	1.14674e-08	8.41893e-08	-0.510492		95	6	2	10	3	17	6	5	28	27	6	16	21	10	0	16		382.833	14.7573	32.9865	127.71	3.23921	12.1647	8.022	6.99299	214.272	243.751	90.9641	204.465	18.9111	11.2361	1e-06	18.2026
100342616	SMAD5	SMAD family member 5	-	protein-coding	Ensembl:ENSOCUG00000004937	1.22892	10.5649	0.00115253	0.00371493	2.25803	32.5765	1.14595e-08	8.41893e-08	1.02911		90	263.33	14.5	15	795.33	1299.33	520.67	462.83	11.5	25.5	7	15	986.17	865.92	265.83	558.33		362.684	647.673	239.152	191.566	858.748	929.764	696.136	647.313	88.0047	230.209	106.125	191.685	888.074	972.958	455.241	635.19
100338123	QSER1	glutamine and serine rich 1	-	protein-coding	Ensembl:ENSOCUG00000015381	0.893766	7.34959	0.00670779	0.0170356	1.95644	32.5562	1.15798e-08	8.48821e-08	1.06268		77	379	13	21	604	900	473.5	346	20	20	6	9	642	525	257	484		310.296	932.169	214.412	268.192	652.161	644.015	633.07	483.915	153.052	180.556	90.9641	115.011	578.139	589.896	440.12	550.628
100343645	NAMPT	nicotinamide phosphoribosyltransferase	-	protein-coding	Ensembl:ENSOCUG00000013417	2.33377	22.5858	2.00968e-06	1.19263e-05	3.09403	32.538	1.16885e-08	8.55463e-08	0.76026		6.5	207.7	4	2	226.5	249	228	241.5	4	5.5	0	0	217	170	129	140.5		26.1938	510.848	65.973	25.5421	244.561	178.177	304.836	337.761	30.6103	49.6529	1e-06	1e-06	195.415	191.014	220.916	159.841
100342694	YWHAZ	tyrosine 3-monooxygenase/tryptophan 5-monooxygenase activation protein zeta	-	protein-coding	Ensembl:ENSOCUG00000000734	1.66284	13.5122	0.000237014	0.000917262	2.53957	32.4863	1.20039e-08	8.77177e-08	0.876731		148.17	785.67	40.08	49.83	2275.67	3599.17	1618.42	1953.5	29.83	63.25	21.17	45.83	3034.67	2879.58	820	2223.5		597.099	1932.39	661.05	636.381	2457.13	2575.47	2163.83	2732.16	228.276	571.009	320.952	585.663	2732.81	3235.53	1404.27	2529.59
100346814	LOC100346814	ATP-binding cassette sub-family G member 2-like	-	protein-coding	-	2.62323	32.7913	1.02606e-08	8.92536e-08	3.81999	32.4765	1.20644e-08	8.8023e-08	1.19676		6	14	0	0	103	240.5	115.33	90	2	0	1	0	123	41	112.5	101.5		24.1789	34.4337	1e-06	1e-06	111.213	172.095	154.196	125.874	15.3052	1e-06	15.1607	1e-06	110.765	46.0681	192.659	115.473
100353938	SPAG17	sperm associated antigen 17	-	protein-coding	Ensembl:ENSOCUG00000007586	-4.66282	42.9426	5.63708e-11	6.45452e-10	-3.80794	32.4668	1.21246e-08	8.83257e-08	0.854879		211	11	17	26	3	27	16	2	42	48.5	17	19	44	12	8	19		850.292	27.055	280.385	332.047	3.23921	19.3204	21.392	2.79719	321.408	437.849	257.732	242.802	39.6232	13.4833	13.7002	21.6156
100348407	CTH	cystathionine gamma-lyase	-	protein-coding	Ensembl:ENSOCUG00000007526	2.48241	30.0215	4.27276e-08	3.45492e-07	3.50835	32.3914	1.2604e-08	9.1676e-08	1.02594		6	68	0	0	108	244	110.5	100	0	2	0	1	101	87	52	76		24.1789	167.249	1e-06	1e-06	116.612	174.6	147.739	139.86	1e-06	18.0556	1e-06	12.779	90.9533	97.7543	89.0514	86.4622
100327271	CS	citrate synthase	-	protein-coding	Ensembl:ENSOCUG00000007216	1.12814	18.4643	1.73116e-05	8.68534e-05	1.59726	32.2865	1.33036e-08	9.66155e-08	0.469123		108.5	177	27	23	804.67	1269.33	693.33	613.67	33.5	25.67	26.67	19.5	934.83	742	480.5	782.5		437.236	435.34	445.318	293.734	868.832	908.297	926.983	858.277	256.361	231.744	404.335	249.191	841.841	833.72	822.87	890.219
100009554	ERBB2	erb-b2 receptor tyrosine kinase 2	-	protein-coding	Ensembl:ENSOCUG00000010569	-1.46	9.55021	0.00199927	0.00598889	-2.62076	32.2782	1.33606e-08	9.68799e-08	-1.16076		21	13	1	9	20	30	20	11	35	18	13	5	22	19	43	27		84.6262	31.9741	16.4933	114.939	21.5948	21.4672	26.74	15.3846	267.84	162.501	197.089	63.8952	19.8116	21.3486	73.6387	30.7168
100353461	MARVELD1	MARVEL domain containing 1	-	protein-coding	Ensembl:ENSOCUG00000025329	-1.92574	8.64194	0.00328511	0.00915862	-3.2647	32.2515	1.35456e-08	9.80699e-08	-1.33896		9	1	3	3	7	10	9	1	15	10	5	2	11	4	5	8		36.2684	2.45955	49.4798	38.3131	7.55816	7.15572	12.033	1.3986	114.789	90.2781	75.8034	25.5581	9.90581	4.49445	8.56264	9.10129
100342387	SSR2	signal sequence receptor subunit 2	-	protein-coding	Ensembl:ENSOCUG00000008455	-1.99887	34.5441	4.16707e-09	3.79308e-08	-1.9364	32.1888	1.39897e-08	1.0113e-07	0.0624656		62	70	20	26	40	66	64	61	24	44	14	31	86	59	40	85		249.849	172.168	329.865	332.047	43.1895	47.2278	85.568	85.3144	183.662	397.223	212.249	396.15	77.4454	66.2931	68.5011	96.7012
100359212	IER3	immediate early response 3	-	protein-coding	-	-2.83473	30.2104	3.87621e-08	3.15051e-07	-2.9216	32.1613	1.4189e-08	1.02413e-07	-0.0868636		12	10	4	3	3	8	3	6	5	8	4	7	3	8	5	11		48.3579	24.5955	65.973	38.3131	3.23921	5.72458	4.011	8.39158	38.2629	72.2225	60.6427	89.4532	2.70158	8.9889	8.56264	12.5143
100337947	CARNMT1	carnosine N-methyltransferase 1	C1H9orf41	protein-coding	Ensembl:ENSOCUG00000017017	1.73705	26.8344	2.21651e-07	1.59738e-06	2.37124	32.1375	1.43638e-08	1.03438e-07	0.634186		13	27	1	7	166.5	313.33	141	142.33	5.5	3.5	0.5	4	226.17	203.5	60	149.5		52.3877	66.4078	16.4933	89.3973	179.776	224.21	188.517	199.062	42.0892	31.5973	7.58034	51.1161	203.672	228.655	102.752	170.08
100357546	AASDHPPT	aminoadipate-semialdehyde dehydrogenase-phosphopantetheinyl transferase	-	protein-coding	Ensembl:ENSOCUG00000000231	1.21252	12.1075	0.000502184	0.00178736	2.79702	32.1332	1.43954e-08	1.03438e-07	1.58449		14.5	55	4.5	5	218.5	283	142.5	115.5	2.5	1.5	1	3	192	143.5	47.5	139		58.4324	135.275	74.2196	63.8552	235.923	202.507	190.523	161.538	19.1315	13.5417	15.1607	38.3371	172.901	161.238	81.3451	158.135
100344913	GLRX	glutaredoxin	GRX|TTase-1	protein-coding	Ensembl:ENSOCUG00000015853	-1.23374	4.32284	0.037604	0.073338	-2.85471	32.133	1.4397e-08	1.03438e-07	-1.62097		14	0	0	6	10	21	9	12	11	8	8	16	20	15	7	13		56.4175	1e-06	1e-06	76.6263	10.7974	15.027	12.033	16.7832	84.1784	72.2225	121.285	204.465	18.0106	16.8542	11.9877	14.7896
103350044	FDPS	farnesyl diphosphate synthase	-	protein-coding	-	2.7294	49.9256	1.5969e-12	2.17827e-11	2.56071	32.0651	1.4909e-08	1.06954e-07	-0.168694		5	6	1	2.5	117.5	158.5	89.5	99.83	3	2	2	1	115	86.5	86.5	130.5		20.1491	14.7573	16.4933	31.9276	126.869	113.418	119.662	139.622	22.9577	18.0556	30.3214	12.779	103.561	97.1925	148.134	148.465
100328974	SNORA73B	small nucleolar RNA, H/ACA box 73B	E1	snoRNA	Ensembl:ENSOCUG00000018543	-1.03419	3.0804	0.0792409	0.13585	-2.99678	32.0596	1.49514e-08	1.07095e-07	-1.96259		4.7	4.5	21.77	4.2	6	13.87	15.78	8	12.37	5.57	3.83	3.03	8.83	4.33	6.53	6.5		18.9402	11.068	359.058	53.6384	6.47842	9.92498	21.0979	11.1888	94.6624	50.2849	58.0654	38.7205	7.95166	4.86524	11.1828	7.39479
103344935	NPM1	nucleophosmin 1	-	protein-coding	Ensembl:ENSOCUG00000011117	1.37088	20.2463	6.80837e-06	3.69768e-05	1.80445	32.0235	1.52318e-08	1.08772e-07	0.433568		93.05	294.87	33.53	31.82	1197.4	1814.03	1002.53	1025.63	35.17	38.42	27.02	30.32	1486.03	1161.28	680.5	945.42		374.975	725.247	553.019	406.375	1292.88	1298.07	1340.38	1434.44	269.141	346.848	409.641	387.46	1338.21	1304.83	1165.38	1075.57
100357404	FUCA1	alpha-L-fucosidase 1	-	protein-coding	Ensembl:ENSOCUG00000006507	2.38039	32.1461	1.43003e-08	1.22137e-07	2.28165	32.0261	1.52116e-08	1.08772e-07	-0.0987433		8	4	1	2	101	132	93	60	6	5	3	1	239	115	106	200		32.2386	9.83819	16.4933	25.5421	109.053	94.4555	124.341	83.9158	45.9155	45.139	45.482	12.779	215.226	129.215	181.528	227.532
100355306	WDR49	WD repeat domain 49	-	protein-coding	Ensembl:ENSOCUG00000009788	-5.28024	44.8559	2.12083e-11	2.56571e-10	-4.24651	32.007	1.53615e-08	1.09532e-07	1.03373		83	4	10	14	2	7	6	1	13	18	8	12.5	15	1	1	9		334.475	9.83819	164.933	178.795	2.15948	5.00901	8.022	1.3986	99.4835	162.501	121.285	159.738	13.5079	1.12361	1.71253	10.2389
100358440	CNN3	calponin 3	-	protein-coding	-	1.85464	16.6367	4.52672e-05	0.000207092	2.42729	31.9775	1.55969e-08	1.11042e-07	0.57265		11.5	272	11.5	10.5	486	931.33	380.33	473	12	11.5	6.5	6.83	670.5	590	181.5	420		46.3429	668.997	189.672	134.096	524.752	666.434	508.501	661.536	91.831	103.82	98.5444	87.2808	603.804	662.931	310.824	477.817
100345650	MAML2	mastermind like transcriptional coactivator 2	-	protein-coding	Ensembl:ENSOCUG00000010820	-2.19547	40.8333	1.65787e-10	1.78943e-09	-2.14677	31.9594	1.5743e-08	1.11913e-07	0.0487051		39	36	4	8	23	47	13	11	16	12	6	8	21	21	14	27		157.163	88.5437	65.973	102.168	24.834	33.6319	17.381	15.3846	122.441	108.334	90.9641	102.232	18.9111	23.5959	23.9754	30.7168
100354887	MYO1D	myosin ID	-	protein-coding	Ensembl:ENSOCUG00000008513	-2.39843	22.3656	2.2538e-06	1.32249e-05	-3.00667	31.9066	1.61765e-08	1.14822e-07	-0.608236		84	42	2	17	26	56	21	17	71	41	11	6	30	23	47	26		338.505	103.301	32.9865	217.108	28.0732	40.072	28.077	23.7761	543.333	370.14	166.767	76.6742	27.0158	25.8431	80.4888	29.5792
100351159	ZBTB47	zinc finger and BTB domain containing 47	-	protein-coding	Ensembl:ENSOCUG00000020899	-1.82344	10.5063	0.00118966	0.00382152	-2.90182	31.8561	1.66029e-08	1.17671e-07	-1.07838		9	8	3	5	4.5	20	8	7	21	4	11	7	15	5	16	15		36.2684	19.6764	49.4798	63.8552	4.85882	14.3114	10.696	9.79018	160.704	36.1112	166.767	89.4532	13.5079	5.61806	27.4004	17.0649
100338727	AZIN1	antizyme inhibitor 1	-	protein-coding	Ensembl:ENSOCUG00000015196	2.11484	29.2816	6.25878e-08	4.9753e-07	2.17986	31.8122	1.69823e-08	1.20179e-07	0.0650231		108	292.5	19.5	21	1861.5	2386.08	1317.33	1358.5	35.5	62	20	31	2448	1823.5	678	1356		435.221	719.418	321.618	268.192	2009.93	1707.41	1761.27	1899.99	271.667	559.724	303.214	396.15	2204.49	2048.91	1161.09	1542.67
100352785	LOC100352785	cyclin-A2 pseudogene	-	pseudo	-	4.85583	73.255	1.13937e-17	3.80273e-16	4.10463	31.8071	1.70266e-08	1.20311e-07	-0.751201		0	2	0	0.5	93.33	129.83	77.5	66.08	0	0.5	0	1.5	92	85.5	31.83	57		1e-06	4.9191	1e-06	6.38552	100.772	92.9027	103.618	92.4193	1e-06	4.5139	1e-06	19.1685	82.8486	96.0688	54.5098	64.8467
100344660	LOC100344660	histone H2A type 1-E	-	protein-coding	Ensembl:ENSOCUG00000026226	2.90471	57.8591	2.81581e-14	4.60111e-13	2.20898	31.7732	1.73266e-08	1.22247e-07	-0.695727		6	9.7	0.6	0.6	137.62	229.8	137.53	93.72	5.73	2.8	6	2.2	192.21	176.7	143	135.33		24.1789	23.8576	9.89595	7.66263	148.593	164.438	183.878	131.077	43.8493	25.2779	90.9641	28.1139	173.09	198.542	244.891	153.96
100354286	LOC100354286	T-complex protein 1 subunit zeta pseudogene	-	pseudo	-	1.86015	31.5626	1.93112e-08	1.61705e-07	2.07074	31.7548	1.7492e-08	1.2323e-07	0.210595		35.33	76.83	5.83	4.83	411.67	820.17	380.83	303.83	16	10	2.33	8.5	551	392.5	140.33	339		142.374	188.967	96.1557	61.6841	444.496	586.891	509.17	424.936	122.441	90.2781	35.3244	108.622	496.191	441.018	240.319	385.667
100345164	FGD5	FYVE, RhoGEF and PH domain containing 5	-	protein-coding	Ensembl:ENSOCUG00000006961	-5.05186	44.2267	2.92468e-11	3.46689e-10	-4.22698	31.7206	1.78023e-08	1.25228e-07	0.824884		19	2	3	6	1	2	0	2	4	7	4	3	2	2	1	3		76.5666	4.9191	49.4798	76.6263	1.07974	1.43114	1e-06	2.79719	30.6103	63.1946	60.6427	38.3371	1.80106	2.24722	1.71253	3.41298
100352314	WDR19	WD repeat domain 19	-	protein-coding	Ensembl:ENSOCUG00000004716	-2.02795	27.9243	1.26153e-07	9.43838e-07	-2.11465	31.6052	1.88927e-08	1.327e-07	-0.0866947		68	34	3	11	19	53	17	20	24	15	5	11	35	26	22	26		274.028	83.6246	49.4798	140.481	20.515	37.9253	22.729	27.9719	183.662	135.417	75.8034	140.569	31.5185	29.2139	37.6756	29.5792
100353606	LOC100353606	40S ribosomal protein S17	-	protein-coding	Ensembl:ENSOCUG00000005304	-1.26642	15.297	9.18634e-05	0.000389819	-1.77204	31.5879	1.90617e-08	1.33688e-07	-0.50562		63.17	91	39.33	41.5	134.17	189.17	120.5	116.67	49.33	70	44	44.33	166.25	139.5	126.33	114.83		254.564	223.819	648.68	529.998	144.868	135.365	161.109	163.174	377.502	631.946	667.07	566.495	149.713	156.744	216.344	130.638
100339834	SHROOM3	shroom family member 3	-	protein-coding	-	-1.95787	19.4912	1.01064e-05	5.30811e-05	-2.44287	31.5015	1.99283e-08	1.39558e-07	-0.484999		140	117.25	6	16	82	122	36	30	92	87	29	32	82	39	94	132		564.175	288.382	98.9595	204.337	88.5385	87.2998	48.132	41.9579	704.037	785.419	439.66	408.929	73.8433	43.8209	160.978	150.171
100344007	LOC100344007	translationally-controlled tumor protein	-	protein-coding	Ensembl:ENSOCUG00000024148	-2.19327	38.8526	4.57037e-10	4.72707e-09	-1.96399	31.4519	2.04444e-08	1.42959e-07	0.229279		86.03	394.98	83.92	57.13	153.58	209.2	161.06	149.35	55.4	79.78	37.07	85.22	207.98	160.31	86.47	147.35		346.686	971.472	1384.11	729.61	165.826	149.698	215.337	208.88	423.953	720.238	562.006	1089.03	187.292	180.126	148.082	167.634
100342692	STC2	stanniocalcin 2	-	protein-coding	Ensembl:ENSOCUG00000007985	-5.22481	22.5536	2.04364e-06	1.21125e-05	-6.21557	31.405	2.09438e-08	1.46234e-07	-0.990762		29	0	1	5	0	3	1	0	45	14	6	1	2	0	2	1		116.865	1e-06	16.4933	63.8552	1e-06	2.14672	1.337	1e-06	344.366	126.389	90.9641	12.779	1.80106	1e-06	3.42505	1.13766
100353140	JHY	junctional cadherin complex regulator	C1H11orf63	protein-coding	Ensembl:ENSOCUG00000015523	-3.05706	19.2002	1.17698e-05	6.09337e-05	-3.77218	31.3624	2.14091e-08	1.49261e-07	-0.715123		56	6	3	10	24	9	8	4	22	11	3	10	16	2	4	7		225.67	14.7573	49.4798	127.71	25.9137	6.44015	10.696	5.59439	168.357	99.3059	45.482	127.79	14.4084	2.24722	6.85011	7.96362
100341958	POLQ	DNA polymerase theta	-	protein-coding	Ensembl:ENSOCUG00000008077	5.00811	32.6211	1.11994e-08	9.70613e-08	8.063	31.2553	2.2623e-08	1.57491e-07	3.05489		1	0	0	0	37	106	38	20	0	0	0	0	39	49	54	64		4.02982	1e-06	1e-06	1e-06	39.9503	75.8506	50.806	27.9719	1e-06	1e-06	1e-06	1e-06	35.1206	55.057	92.4765	72.8103
100347308	HYDIN	HYDIN axonemal central pair apparatus protein	-	protein-coding	Ensembl:ENSOCUG00000011895	-4.38585	25.5882	4.22618e-07	2.91192e-06	-4.81674	31.202	2.32523e-08	1.61633e-07	-0.430897		314	8	11	35	6	43	17	0	138	118	17	35	43	7	15	24		1265.36	19.6764	181.426	446.987	6.47842	30.7696	22.729	1e-06	1056.06	1065.28	257.732	447.266	38.7227	7.86529	25.6879	27.3039
100340020	SMS	spermine synthase	-	protein-coding	Ensembl:ENSOCUG00000006016	1.69853	30.1537	3.9913e-08	3.23846e-07	1.88559	31.1568	2.38008e-08	1.65202e-07	0.187058		37	70	7.5	13	409.25	740	392	380.75	13	12.5	8	13	574	544.75	150	344		149.103	172.168	123.699	166.024	441.883	529.523	524.104	532.516	99.4835	112.848	121.285	166.127	516.903	612.088	256.879	391.355
100338816	SEMA3F	semaphorin 3F	-	protein-coding	Ensembl:ENSOCUG00000011670	-3.73532	31.6391	1.85649e-08	1.55733e-07	-3.54306	31.1472	2.39188e-08	1.65776e-07	0.192261		35	5	3	13	9	12	4	2	24	30	5	5	13	4	11	15		141.044	12.2977	49.4798	166.024	9.71764	8.58686	5.348	2.79719	183.662	270.834	75.8034	63.8952	11.7069	4.49445	18.8378	17.0649
100358288	MCMBP	minichromosome maintenance complex binding protein	-	protein-coding	Ensembl:ENSOCUG00000002235	1.11681	10.3292	0.00130945	0.00414969	2.28117	31.1303	2.41276e-08	1.66977e-07	1.16436		43.5	104	1	3.5	282.5	473.33	227	225.5	8	2	3.5	9	281	220	164	269.83		175.297	255.793	16.4933	44.6987	305.026	338.702	303.499	315.384	61.2206	18.0556	53.0624	115.011	253.048	247.195	280.855	306.975
100349844	PDZD2	PDZ domain containing 2	-	protein-coding	-	-4.7258	34.5892	4.07166e-09	3.72062e-08	-4.16221	31.125	2.41933e-08	1.67186e-07	0.563588		21.5	3	2	13.5	2	4	1	1	18	10	2	3	7	0.5	2.5	4.5		86.6412	7.37864	32.9865	172.409	2.15948	2.86229	1.337	1.3986	137.746	90.2781	30.3214	38.3371	6.3037	0.561806	4.28132	5.11947
100355178	ENDOD1	endonuclease domain containing 1	-	protein-coding	-	-2.27354	16.4213	5.07129e-05	0.000228378	-2.97359	31.0602	2.50142e-08	1.72605e-07	-0.700042		23	4	1	8	9	15	19	5	11	15	6	6	15	7	9	11		92.6859	9.83819	16.4933	102.168	9.71764	10.7336	25.403	6.99299	84.1784	135.417	90.9641	76.6742	13.5079	7.86529	15.4127	12.5143
100353010	SALL1	spalt like transcription factor 1	-	protein-coding	Ensembl:ENSOCUG00000004364	1.48209	12.4725	0.000412986	0.00150906	2.55878	31.011	2.56572e-08	1.76783e-07	1.07669		22	188.5	4	2	249	430.33	174	146	16	3	3	3	296	210.33	220	294		88.6561	463.625	65.973	25.5421	268.855	307.932	232.638	204.195	122.441	27.0834	45.482	38.3371	266.556	236.329	376.756	334.472
100009073	GSTM2	glutathione S-transferase mu 2 (muscle)	-	protein-coding	Ensembl:ENSOCUG00000023448	1.63454	9.49115	0.00206466	0.00615734	2.8608	30.9659	2.62604e-08	1.80675e-07	1.22626		7.58	4.37	5.7	4.5	101.32	153.07	73.4	61.95	4.83	5.88	1.03	3.53	281.95	345.92	37.6	314.33		30.546	10.7482	94.0115	57.4697	109.399	109.533	98.1358	86.6431	36.962	53.0835	15.6155	45.11	253.904	388.68	64.391	357.601
100346651	STOX1	storkhead box 1	-	protein-coding	Ensembl:ENSOCUG00000002875	-2.52349	17.7471	2.52301e-05	0.000122658	-3.5333	30.9222	2.68588e-08	1.84522e-07	-1.0098		19	2	2	6	8	13	8	3	8	7	4	5	11	2	3	3		76.5666	4.9191	32.9865	76.6263	8.6379	9.30244	10.696	4.19579	61.2206	63.1946	60.6427	63.8952	9.90581	2.24722	5.13758	3.41298
100353961	GAS2L2	growth arrest specific 2 like 2	-	protein-coding	Ensembl:ENSOCUG00000004081	-5.72611	26.0875	3.26286e-07	2.29179e-06	-5.91264	30.8535	2.78259e-08	1.90887e-07	-0.186528		80	0	1	9	2	0	1	1	39	28	6	8	7	0	0	4		322.386	1e-06	16.4933	114.939	2.15948	1e-06	1.337	1.3986	298.451	252.779	90.9641	102.232	6.3037	1e-06	1e-06	4.55064
100342978	LOC100342978	40S ribosomal protein S4, X isoform-like	-	protein-coding	-	-1.63274	32.1226	1.44746e-08	1.23402e-07	-1.68747	30.8323	2.81322e-08	1.92708e-07	-0.0547348		33.25	46.23	12.17	16.58	44.75	58.7	50.65	26.83	20	18.77	14.67	11.75	48.4	51.42	36.17	44.07		133.992	113.705	200.723	211.744	48.3183	42.0041	67.7191	37.5244	153.052	169.452	222.407	150.154	43.5856	57.7761	61.9421	50.1367
103348986	LOC103348986	zinc finger protein 36, C3H1 type-like 2	-	protein-coding	-	-3.10212	21.031	4.51911e-06	2.50494e-05	-3.16599	30.8232	2.82644e-08	1.93332e-07	-0.0638689		13	3	2	2	4	5	0	2	5	8	5.5	4.5	6	8	2	7		52.3877	7.37864	32.9865	25.5421	4.31895	3.57786	1e-06	2.79719	38.2629	72.2225	83.3837	57.5056	5.40317	8.9889	3.42505	7.96362
100358038	FRMPD3	FERM and PDZ domain containing 3	-	protein-coding	-	-3.59653	17.5632	2.77919e-05	0.000134005	-4.43764	30.7553	2.92708e-08	1.99925e-07	-0.841105		40	1	0	6	4	5	2	1	15	17	2	6	5	2	1	7		161.193	2.45955	1e-06	76.6263	4.31895	3.57786	2.674	1.3986	114.789	153.473	30.3214	76.6742	4.50264	2.24722	1.71253	7.96362
100356697	METAP2	methionyl aminopeptidase 2	-	protein-coding	Ensembl:ENSOCUG00000004653	1.52343	16.5683	4.69293e-05	0.000213587	2.25159	30.7472	2.93931e-08	2.0047e-07	0.728163		27	98.5	9	1.5	375.2	608	260	246.5	6	8	4.5	5.5	416	334.5	108	232		108.805	242.265	148.439	19.1566	405.118	435.068	347.62	344.754	45.9155	72.2225	68.223	70.2847	374.62	375.848	184.953	263.937
100349525	LZTS2	leucine zipper tumor suppressor 2	-	protein-coding	Ensembl:ENSOCUG00000021502	-0.740827	5.07907	0.0242163	0.0508759	-1.7693	30.7271	2.96986e-08	2.0226e-07	-1.02848		44	39.5	8	19	81	137	71	62	51	27	30	29	82	69	91.5	112		177.312	97.1521	131.946	242.65	87.4587	98.0334	94.927	86.713	390.282	243.751	454.82	370.592	73.8433	77.5292	156.696	127.418
100008954	RHOC	ras homolog family member C	-	protein-coding	-	-1.98345	22.5123	2.08802e-06	1.23445e-05	-2.27513	30.7019	3.00865e-08	2.04606e-07	-0.291683		90	22	7	25	48	65	50	41	32	29	7.5	29	49	54	29	45		362.684	54.11	115.453	319.276	51.8274	46.5122	66.85	57.3425	244.883	261.806	113.705	370.592	44.1259	60.6751	49.6633	51.1947
100353546	ITGB5	integrin subunit beta 5	-	protein-coding	Ensembl:ENSOCUG00000014602	-4.40535	51.406	7.5108e-13	1.05826e-11	-3.0094	30.581	3.20221e-08	2.17455e-07	1.39595		35	10	4	9	9	5	0	3	18	10	6	5	14	8	12	6		141.044	24.5955	65.973	114.939	9.71764	3.57786	1e-06	4.19579	137.746	90.2781	90.9641	63.8952	12.6074	8.9889	20.5503	6.82596
100340906	HSBP1	heat shock factor binding protein 1	-	protein-coding	Ensembl:ENSOCUG00000001286	-0.915524	9.47986	0.00207739	0.00618747	-1.61957	30.5483	3.25664e-08	2.20832e-07	-0.704043		68	57	12	21	100	131	95	93	60	51	22	20	117	86	95	120		274.028	140.194	197.919	268.192	107.974	93.7399	127.015	130.07	459.155	460.418	333.535	255.581	105.362	96.6307	162.69	136.519
100343505	PGK1	phosphoglycerate kinase 1	-	protein-coding	Ensembl:ENSOCUG00000014726	1.15278	15.5708	7.94716e-05	0.000342024	1.79337	30.5381	3.27369e-08	2.21669e-07	0.640582		74	57.5	7.5	11	302.5	522	281	279	9	12.5	5	8.5	337.5	312	164	290		298.207	141.424	123.699	140.481	326.621	373.529	375.697	390.209	68.8732	112.848	75.8034	108.622	303.928	350.567	280.855	329.922
100356805	LOC100356805	translationally-controlled tumor protein pseudogene	-	pseudo	-	-2.36374	41.6306	1.10254e-10	1.22404e-09	-2.07033	30.4945	3.34807e-08	2.26379e-07	0.293403		39.58	247.16	47.85	34.67	85.9	116.27	84.03	83.38	31.33	41.45	15.77	46.43	121.68	71.32	35.68	62.08		159.5	607.902	789.202	442.772	92.7495	83.1996	112.348	116.615	239.755	374.203	239.084	593.33	109.576	80.136	61.103	70.626
100339168	MARK1	microtubule affinity regulating kinase 1	-	protein-coding	Ensembl:ENSOCUG00000013143	2.81195	29.6303	5.22799e-08	4.18417e-07	2.9423	30.4858	3.36323e-08	2.27078e-07	0.130342		5	51	0	0	140	280	122	80	3	2	1	1	167.5	150	49	136		20.1491	125.437	1e-06	1e-06	151.163	200.36	163.114	111.888	22.9577	18.0556	15.1607	12.779	150.838	168.542	83.9139	154.722
108176730	NDRG4	NDRG family member 4	-	protein-coding	-	-1.79138	8.5096	0.00353279	0.00975663	-3.10481	30.4356	3.45132e-08	2.32692e-07	-1.31344		8	3	1	2	9	4	4	3	6	8	4	2	5	7	3	5		32.2386	7.37864	16.4933	25.5421	9.71764	2.86229	5.348	4.19579	45.9155	72.2225	60.6427	25.5581	4.50264	7.86529	5.13758	5.6883
100009226	CA4	carbonic anhydrase 4	-	protein-coding	Ensembl:ENSOCUG00000009399	4.83251	39.4059	3.4426e-10	3.60822e-09	5.15812	30.362	3.58485e-08	2.41349e-07	0.325611		0	1	0	0	27	59	33	39	0	0	0	1	55.5	58	37	66.5		1e-06	2.45955	1e-06	1e-06	29.1529	42.2188	44.121	54.5453	1e-06	1e-06	1e-06	12.779	49.9793	65.1695	63.3635	75.6544
100356471	DIPK2A	divergent protein kinase domain 2A	C14H3orf58	protein-coding	-	-2.16501	20.1692	7.08841e-06	3.83426e-05	-2.49117	30.3439	3.61852e-08	2.43268e-07	-0.326161		8	12	4	13	8	13	7	6	15	3	5	6	14	8	7	17		32.2386	29.5146	65.973	166.024	8.6379	9.30244	9.359	8.39158	114.789	27.0834	75.8034	76.6742	12.6074	8.9889	11.9877	19.3402
100342098	LOC100342098	60S ribosomal protein L13	-	protein-coding	-	-0.451194	2.42557	0.11937	0.191921	-1.49614	30.3357	3.63372e-08	2.43942e-07	-1.04494		65.67	83.17	24	43.67	212.03	275.95	177.83	166.67	107.5	70.67	49.25	50.92	263.12	196	180.33	219.92		264.638	204.561	395.838	557.712	228.937	197.462	237.759	233.104	822.652	637.995	746.663	650.708	236.947	220.228	308.82	250.194
100009242	KCNH2	potassium voltage-gated channel subfamily H member 2	ERG|Kv11.1	protein-coding	Ensembl:ENSOCUG00000027575	-1.6097	3.15751	0.0755782	0.130799	-4.23275	30.3165	3.66994e-08	2.46022e-07	-2.62305		11	0	1	1	4	7	3	2	5	21.5	6	3	3	4	0	9		44.328	1e-06	16.4933	12.771	4.31895	5.00901	4.011	2.79719	38.2629	194.098	90.9641	38.3371	2.70158	4.49445	1e-06	10.2389
100008630	DLX5	distal-less homeobox 5	-	protein-coding	Ensembl:ENSOCUG00000008599	1.51404	17.0937	3.55798e-05	0.00016828	2.09279	30.3115	3.67945e-08	2.46308e-07	0.578748		18	156	5	3	227.25	383	173	181	9	5	10	4	311	280	160	251		72.5368	383.689	82.4663	38.3131	245.37	274.064	231.301	253.146	68.8732	45.139	151.607	51.1161	280.064	314.611	274.004	285.553
100349233	LOC100349233	translationally-controlled tumor protein pseudogene	-	pseudo	-	-2.40056	41.202	1.37284e-10	1.50019e-09	-2.1397	30.2513	3.79531e-08	2.53704e-07	0.260856		28.6	193.25	37.8	24.8	62.62	88.45	61.53	60.78	22.7	29.8	14.1	39.8	85.6	50.83	25.62	49.85		115.253	475.308	623.445	316.722	67.6132	63.2923	82.2656	85.0067	173.714	269.029	213.766	508.605	77.0852	57.1132	43.875	56.7124
100349246	LOC100349246	histone H3.1	-	protein-coding	-	2.07015	37.0688	1.14033e-09	1.12739e-08	1.89253	30.2011	3.89492e-08	2.59993e-07	-0.177614		18.13	44.65	9.6	14.93	549.56	804.07	398.11	240.18	19.4	11.9	18.3	13.1	616.68	478.69	438.81	525.85		73.0607	109.819	158.335	190.672	593.381	575.37	532.273	335.915	148.46	107.431	277.44	167.405	555.338	537.862	751.474	598.239
100344998	TSPAN1	tetraspanin 1	-	protein-coding	Ensembl:ENSOCUG00000005217	-2.1127	23.7086	1.12079e-06	7.05137e-06	-2.31426	30.155	3.98849e-08	2.65862e-07	-0.201563		42	9	7	10	28	43	13	19	23	19	13	7	30	20	25	32		169.252	22.1359	115.453	127.71	30.2327	30.7696	17.381	26.5733	176.009	171.528	197.089	89.4532	27.0158	22.4722	42.8132	36.4051
100357821	RRBP1	ribosome binding protein 1	-	protein-coding	Ensembl:ENSOCUG00000021320	-1.86005	13.2104	0.000278393	0.00106183	-2.56801	30.1209	4.05929e-08	2.70199e-07	-0.707958		27	7	7	23	32	39	21	16	39	26	20	10	32	19	42	43.5		108.805	17.2168	115.453	293.734	34.5516	27.9073	28.077	22.3776	298.451	234.723	303.214	127.79	28.8169	21.3486	71.9262	49.4882
100354420	DLGAP4	DLG associated protein 4	-	protein-coding	-	-0.788942	4.60347	0.0319074	0.0640872	-1.7768	29.9425	4.45061e-08	2.95828e-07	-0.987856		63	26	3	11	46	92	45	40	35	27	14	16	66	41	50	74		253.879	63.9482	49.4798	140.481	49.6679	65.8326	60.165	55.9439	267.84	243.751	212.249	204.465	59.4348	46.0681	85.6264	84.1869
100354456	PLD5	phospholipase D family member 5	-	protein-coding	Ensembl:ENSOCUG00000009192	-3.14102	16.4386	5.02527e-05	0.000226739	-3.97031	29.887	4.5798e-08	3.03985e-07	-0.829296		32	5	2	4	3	2	7	5	7	24	1	14	7	9	1	9		128.954	12.2977	32.9865	51.0842	3.23921	1.43114	9.359	6.99299	53.5681	216.667	15.1607	178.906	6.3037	10.1125	1.71253	10.2389
100349473	DHX15	DEAH-box helicase 15	-	protein-coding	Ensembl:ENSOCUG00000003026	1.88291	35.3182	2.80009e-09	2.62495e-08	1.74219	29.875	4.60814e-08	3.05435e-07	-0.140715		38.5	91.5	3	5	442	767.5	350.5	349.5	19	16.5	9.5	8	507.67	417	228.5	447.17		155.148	225.049	49.4798	63.8552	477.244	549.202	468.619	488.81	145.399	148.959	144.026	102.232	457.171	468.546	391.313	508.728
100357088	PRDX3	peroxiredoxin 3	-	protein-coding	Ensembl:ENSOCUG00000017334	1.43209	18.6661	1.55724e-05	7.86305e-05	2.12656	29.7986	4.79333e-08	3.17263e-07	0.694476		34.5	20	3	4.5	145.5	257	135.5	126	5	2.5	3	4	172	167	108	121		139.029	49.191	49.4798	57.4697	157.102	183.902	181.164	176.223	38.2629	22.5695	45.482	51.1161	154.891	187.643	184.953	137.657
100357449	NCBP1	nuclear cap binding protein subunit 1	-	protein-coding	Ensembl:ENSOCUG00000013853	2.41176	55.6768	8.542e-14	1.34444e-12	1.92724	29.7368	4.94875e-08	3.2709e-07	-0.484523		14	13	1	7	217	386	156	162	8	3	4	5	244	158.5	119	169		56.4175	31.9741	16.4933	89.3973	234.303	276.211	208.572	226.573	61.2206	27.0834	60.6427	63.8952	219.729	178.093	203.791	192.265
100355151	FANCB	FA complementation group B	-	protein-coding	Ensembl:ENSOCUG00000010776	2.78037	24.2258	8.56757e-07	5.53073e-06	7.68814	29.7165	5.00072e-08	3.30062e-07	4.90777		1	3	0	3	46.5	78	38	29.5	0	0	0	0	61.5	57.5	25	27		4.02982	7.37864	1e-06	38.3131	50.2078	55.8146	50.806	41.2586	1e-06	1e-06	1e-06	1e-06	55.3825	64.6077	42.8132	30.7168
100340658	SPAG16	sperm associated antigen 16	-	protein-coding	Ensembl:ENSOCUG00000014285	-3.34399	18.8439	1.41863e-05	7.23299e-05	-4.32984	29.646	5.18606e-08	3.41815e-07	-0.985846		25	2	3	4	1	9	6	2	6	8	3	10	5	0	1	6		100.746	4.9191	49.4798	51.0842	1.07974	6.44015	8.022	2.79719	45.9155	72.2225	45.482	127.79	4.50264	1e-06	1.71253	6.82596
100009062	SSB	small RNA binding exonuclease protection factor La	LA	protein-coding	Ensembl:ENSOCUG00000010396	1.6105	26.0155	3.38693e-07	2.36834e-06	2.10814	29.6127	5.27593e-08	3.47252e-07	0.497641		30	66	5	9	374.5	552	275	288	6	4	10	8	356.5	375	112.5	245		120.895	162.33	82.4663	114.939	404.362	394.996	367.675	402.796	45.9155	36.1112	151.607	102.232	321.038	421.355	192.659	278.727
100338149	SNTN	sentan, cilia apical structure protein	-	protein-coding	Ensembl:ENSOCUG00000004993	-3.60756	19.1672	1.19751e-05	6.18604e-05	-4.75004	29.552	5.44368e-08	3.57793e-07	-1.14247		26	3	6	4	0	6	10	4	6	11	5	14	5	1	0	10		104.775	7.37864	98.9595	51.0842	1e-06	4.29343	13.37	5.59439	45.9155	99.3059	75.8034	178.906	4.50264	1.12361	1e-06	11.3766
100343082	NUFIP2	nuclear FMR1 interacting protein 2	-	protein-coding	Ensembl:ENSOCUG00000016483	0.849618	10.2031	0.00140206	0.00436671	1.60806	29.5326	5.49831e-08	3.60879e-07	0.758445		83.5	175	17	21.5	612.83	955.5	465.5	355.17	21	27	15	10	694	502.53	308.7	522.5		336.49	430.421	280.385	274.577	661.696	683.729	622.374	496.74	160.704	243.751	227.41	127.79	624.966	564.649	528.657	594.428
100348020	TAF15	TATA-box binding protein associated factor 15	-	protein-coding	Ensembl:ENSOCUG00000002838	0.890564	10.3867	0.00126925	0.00404408	1.78489	29.5131	5.5539e-08	3.6402e-07	0.89433		54.5	53	10	12.5	241.5	516	198.5	253.83	13.5	8	5	7	301.33	311	157	265.5		219.625	130.356	164.933	159.638	260.757	369.235	265.395	355.006	103.31	72.2225	75.8034	89.4532	271.356	349.443	268.867	302.049
100349754	FAM174A	family with sequence similarity 174 member A	-	protein-coding	Ensembl:ENSOCUG00000007657	-0.958326	4.44849	0.0349321	0.0688979	-2.40529	29.5061	5.5742e-08	3.64843e-07	-1.44696		8	9	3	3	16	15	11	15	12	8	4	5	18	20	6	6		32.2386	22.1359	49.4798	38.3131	17.2758	10.7336	14.707	20.979	91.831	72.2225	60.6427	63.8952	16.2095	22.4722	10.2752	6.82596
100347665	AK9	adenylate kinase 9	AKD1	protein-coding	-	-4.57613	29.6144	5.27106e-08	4.21148e-07	-3.99363	29.4859	5.63244e-08	3.68142e-07	0.5825		113	6	5	6	0	11	3	1	27	34	9	16	30	1	8	11		455.37	14.7573	82.4663	76.6263	1e-06	7.87129	4.011	1.3986	206.62	306.945	136.446	204.465	27.0158	1.12361	13.7002	12.5143
100356071	AKAP14	A-kinase anchoring protein 14	-	protein-coding	-	-5.05148	32.8343	1.00357e-08	8.74593e-08	-4.57788	29.4613	5.70455e-08	3.72339e-07	0.473602		16	4	5	4	0	6	1	0	7	11	4	2	10	0	0	3		64.4771	9.83819	82.4663	51.0842	1e-06	4.29343	1.337	1e-06	53.5681	99.3059	60.6427	25.5581	9.00528	1e-06	1e-06	3.41298
100355197	AP1S3	adaptor related protein complex 1 subunit sigma 3	-	protein-coding	Ensembl:ENSOCUG00000010806	2.5066	23.8313	1.05156e-06	6.66036e-06	2.94889	29.4351	5.78202e-08	3.76872e-07	0.442286		11	1135	3	1	322.5	458.5	220	255	3.5	4.5	0.5	11	397.5	280	97.5	276.5		44.328	2791.59	49.4798	12.771	348.215	328.09	294.14	356.642	26.784	40.6251	7.58034	140.569	357.96	314.611	166.971	314.563
100353054	PPP1CC	protein phosphatase 1 catalytic subunit gamma	-	protein-coding	Ensembl:ENSOCUG00000009275	1.76483	34.5815	4.08776e-09	3.7281e-08	1.76152	29.4268	5.80686e-08	3.77968e-07	-0.00331088		28.5	76.5	10.67	6	465.67	642.33	346.5	374.33	13.5	18	8	7.83	550	428.33	175	337.33		114.85	188.155	175.983	76.6263	502.801	459.633	463.271	523.537	103.31	162.501	121.285	100.06	495.29	481.277	299.692	383.767
100341489	LOC100341489	60S ribosomal protein L7 pseudogene	-	pseudo	-	-0.849201	9.79623	0.0017487	0.00532303	-1.51584	29.4186	5.83158e-08	3.79053e-07	-0.666638		28.6	48.85	13.53	16.73	78.8	112.3	72.9	47.55	22.52	27.17	15.87	16.45	93.88	61.48	46.4	58.55		115.253	120.149	223.154	213.66	85.0833	80.3587	97.4673	66.5033	172.336	245.285	240.6	210.215	84.5416	69.0797	79.4613	66.61
100009539	CSN2	casein beta	-	protein-coding	Ensembl:ENSOCUG00000009494	-5.64346	16.7342	4.29991e-05	0.000197998	-7.94607	29.3802	5.94825e-08	3.86103e-07	-2.30262		4	20	6	0	0	5	0	0	33	9	0	0	0	0	0	0		16.1193	49.191	98.9595	1e-06	1e-06	3.57786	1e-06	1e-06	252.535	81.2503	1e-06	1e-06	1e-06	1e-06	1e-06	1e-06
100340576	RNMT	RNA guanine-7 methyltransferase	-	protein-coding	Ensembl:ENSOCUG00000005610	2.00908	28.226	1.07947e-07	8.19354e-07	2.45682	29.2628	6.3199e-08	4.09662e-07	0.447741		5	24	1	2	134	183	111	86	2	3	1	3	112	152	65	119		20.1491	59.0291	16.4933	25.5421	144.685	130.95	148.407	120.279	15.3052	27.0834	15.1607	38.3371	100.859	170.789	111.314	135.382
100343526	GRIN3A	glutamate ionotropic receptor NMDA type subunit 3A	-	protein-coding	Ensembl:ENSOCUG00000016738	-3.32216	16.4311	5.04517e-05	0.000227419	-4.42999	29.2348	6.41178e-08	4.15046e-07	-1.10783		32	1	1	7	4	3	8	3	13	18	7	5	10	0	4	3		128.954	2.45955	16.4933	89.3973	4.31895	2.14672	10.696	4.19579	99.4835	162.501	106.125	63.8952	9.00528	1e-06	6.85011	3.41298
100345044	LOC100345044	40S ribosomal protein S27	-	protein-coding	Ensembl:ENSOCUG00000024168	-1.19164	10.3376	0.00130348	0.00413634	-1.97132	29.228	6.43434e-08	4.15934e-07	-0.779679		9.42	25	15.33	6.95	28.23	27.27	26	20.55	11.27	13.38	5.7	12.53	32.6	31.05	15.65	19.57		37.9609	61.4887	252.842	88.7588	30.481	19.5137	34.762	28.7412	86.2446	120.792	86.4159	160.121	29.3572	34.8882	26.8011	22.264
100349688	BUB1B	BUB1 mitotic checkpoint serine/threonine kinase B	-	protein-coding	Ensembl:ENSOCUG00000006527	4.0602	38.2329	6.27836e-10	6.4091e-09	7.58354	29.1484	6.70423e-08	4.32786e-07	3.52334		1	1	0	0	48	65.5	26.5	34	0	0	0	0	59.5	39	17	45		4.02982	2.45955	1e-06	1e-06	51.8274	46.87	35.4305	47.5523	1e-06	1e-06	1e-06	1e-06	53.5814	43.8209	29.113	51.1947
100354021	BTBD11	BTB domain containing 11	-	protein-coding	Ensembl:ENSOCUG00000002716	3.32657	51.7597	6.27253e-13	8.91798e-12	2.43634	29.1258	6.78282e-08	4.3726e-07	-0.89023		7	3	1	0	119	213	84.5	68	4	3	2	0	122	142	72	100		28.2087	7.37864	16.4933	1e-06	128.489	152.417	112.977	95.1046	30.6103	27.0834	30.3214	1e-06	109.864	159.553	123.302	113.766
103348485	GOLM1	golgi membrane protein 1	-	protein-coding	Ensembl:ENSOCUG00000001999	-1.77344	16.9021	3.93574e-05	0.000184111	-2.23362	29.0836	6.9322e-08	4.46278e-07	-0.46018		62	29	4	25	49	69.5	34	33	51.5	47.5	16	20.5	57	32	59.5	86		249.849	71.3269	65.973	319.276	52.9071	49.7323	45.458	46.1537	394.108	428.821	242.571	261.97	51.3301	35.9556	101.895	97.8388
100343579	TENT5B	terminal nucleotidyltransferase 5B	FAM46B	protein-coding	Ensembl:ENSOCUG00000006426	-3.70094	18.7876	1.46113e-05	7.44166e-05	-4.29479	29.0362	7.10367e-08	4.56692e-07	-0.593846		15.5	4	0	4	7	3	0	1	10.5	2	4	8	7	2	2	0		62.4622	9.83819	1e-06	51.0842	7.55816	2.14672	1e-06	1.3986	80.3521	18.0556	60.6427	102.232	6.3037	2.24722	3.42505	1e-06
100357334	KPNA1	karyopherin subunit alpha 1	-	protein-coding	Ensembl:ENSOCUG00000002694	1.13629	10.2409	0.00137359	0.00431517	2.21995	29.0019	7.23079e-08	4.6423e-07	1.08366		15	103	8	3	172.5	309	154	149	7	4	3	1	196	168	92	173		60.4473	253.333	131.946	38.3131	186.255	221.112	205.898	208.391	53.5681	36.1112	45.482	12.779	176.503	188.767	157.553	196.815
100353625	RAI2	retinoic acid induced 2	-	protein-coding	-	-0.874223	4.87524	0.0272447	0.056167	-1.90969	28.9941	7.26e-08	4.65471e-07	-1.03547		44.5	18.5	4	6.5	33	46.5	43.5	27.5	22.5	19	8.5	14.17	37	38.5	37	33.5		179.327	45.5016	65.973	83.0118	35.6313	33.2741	58.1595	38.4614	172.183	171.528	128.866	181.079	33.3195	43.2591	63.3635	38.1116
100008724	PPIA	peptidylprolyl isomerase A	-	protein-coding	-	1.61156	22.2013	2.45506e-06	1.42636e-05	1.88145	28.99	7.27524e-08	4.65813e-07	0.269895		137.78	273.52	49.42	37.83	1637.52	2353.27	1398.18	1692.15	62.82	47.23	26.62	56.45	2272.78	2041.33	802.98	1546.22		555.229	672.735	815.097	483.129	1768.09	1683.93	1869.37	2366.64	480.735	426.383	403.577	721.376	2046.7	2293.66	1375.13	1759.07
100357417	SOCS4	suppressor of cytokine signaling 4	-	protein-coding	Ensembl:ENSOCUG00000004006	2.14476	21.6911	3.20279e-06	1.83139e-05	2.42675	28.9685	7.35644e-08	4.70372e-07	0.281983		14	228	7	10	593	783	400	345	13	9	5	2	522	476	116	320		56.4175	560.777	115.453	127.71	640.284	560.293	534.8	482.516	99.4835	81.2503	75.8034	25.5581	470.076	534.839	198.653	364.051
100340048	CAPRIN1	cell cycle associated protein 1	-	protein-coding	Ensembl:ENSOCUG00000024887	1.12136	10.5695	0.0011497	0.00371091	1.88741	28.962	7.38124e-08	4.71318e-07	0.766048		179.83	457.5	30.83	31.5	1249.42	2306.92	1021.67	987.67	54.25	48.75	22	23.5	1551.75	1487.33	614.33	1259.75		724.683	1125.24	508.487	402.288	1349.05	1650.77	1365.97	1381.35	415.152	440.106	333.535	300.307	1397.39	1671.18	1052.06	1433.17
100340180	TSR1	TSR1 ribosome maturation factor	-	protein-coding	Ensembl:ENSOCUG00000014256	1.0218	11.2555	0.000793886	0.00266669	2.21628	28.878	7.70833e-08	4.91537e-07	1.19448		11.5	48.5	6	4.5	143.83	253	112.5	124.5	3	2.5	5	3	164	158	96.5	124		46.3429	119.288	98.9595	57.4697	155.299	181.04	150.413	174.125	22.9577	22.5695	75.8034	38.3371	147.687	177.531	165.259	141.07
100350745	ZNF24	zinc finger protein 24	-	protein-coding	-	0.676073	5.63055	0.01765	0.0389045	1.77915	28.8256	7.91992e-08	5.04345e-07	1.10308		71.5	156	11.5	19.5	436	678	346	316.5	15	22	4.5	9.5	556	453	173.5	393.5		288.132	383.689	189.672	249.035	470.766	485.158	462.602	442.656	114.789	198.612	68.223	121.401	500.694	508.996	297.124	447.669
100355684	THOC3	THO complex 3	-	protein-coding	Ensembl:ENSOCUG00000016387	1.72116	22.111	2.57333e-06	1.48956e-05	4.4439	28.7309	8.3167e-08	5.28897e-07	2.72275		5	11	0	1	65.5	108	52	42	0	2	0	0	60	63	39.5	60		20.1491	27.055	1e-06	12.771	70.7228	77.2818	69.524	58.7411	1e-06	18.0556	1e-06	1e-06	54.0317	70.7876	67.6448	68.2596
100343925	H2AFY2	core histone macro-H2A.2	H2AFY2	protein-coding	Ensembl:ENSOCUG00000004773	-1.09384	4.62188	0.0315666	0.0635383	-2.21789	28.6662	8.599e-08	5.46112e-07	-1.12405		11	1	3	4	11	22.5	13	13	20	9	7	4	21	17	13	23		44.328	2.45955	49.4798	51.0842	11.8771	16.1004	17.381	18.1818	153.052	81.2503	106.125	51.1161	18.9111	19.1014	22.2629	26.1662
100345191	EHD4	EH domain containing 4	-	protein-coding	Ensembl:ENSOCUG00000015759	-1.59487	25.6534	4.08578e-07	2.82345e-06	-1.73556	28.5727	9.02441e-08	5.71586e-07	-0.140685		71	67	6	15	46	103	44	47	50	21	14	16	63	52	55	72.5		286.117	164.79	98.9595	191.566	49.6679	73.7039	58.828	65.7341	382.629	189.584	212.249	204.465	56.7333	58.4278	94.189	82.4804
100343451	XPO1	exportin 1	-	protein-coding	Ensembl:ENSOCUG00000004986	1.27675	13.2692	0.000269796	0.00103225	2.07225	28.5752	9.01301e-08	5.71586e-07	0.795497		55	176	14	14	490.9	1047.5	527.7	380	17	29	2	13	748.5	749.5	290.5	462		221.64	432.88	230.906	178.795	530.043	749.562	705.535	531.467	130.094	261.806	30.3214	166.127	674.045	842.147	497.489	525.599
103351584	ZFP91	ZFP91 zinc finger protein, atypical E3 ubiquitin ligase	-	protein-coding	Ensembl:ENSOCUG00000005385	1.16535	13.5753	0.000229179	0.0008906	1.72159	28.5117	9.31338e-08	5.89097e-07	0.556242		49.5	177	13	8	504	656.83	379.83	307.5	15	15	11	14	528	485	249.5	417		199.476	435.34	214.412	102.168	544.188	470.009	507.833	430.069	114.789	135.417	166.767	178.906	475.479	544.952	427.276	474.404
100009004	FKBP3	FKBP prolyl isomerase 3	FKBP25	protein-coding	-	1.94497	27.6561	1.44913e-07	1.07565e-06	2.49188	28.4669	9.53149e-08	6.02083e-07	0.546909		11.5	16.5	5.5	3	160.5	227.5	143	153.5	2.5	4.5	0	3	215	155	45	108		46.3429	40.5825	90.7129	38.3131	173.298	162.793	191.191	214.685	19.1315	40.6251	1e-06	38.3371	193.614	174.16	77.0637	122.867
100358265	BYSL	bystin like	-	protein-coding	Ensembl:ENSOCUG00000017567	1.82562	19.0181	1.29484e-05	6.63058e-05	2.97179	28.2447	1.06906e-07	6.74395e-07	1.14617		5.5	6	2	2	57.5	109	50	57.5	3	1	0.5	0	84	133.5	45	81		22.164	14.7573	32.9865	25.5421	62.0849	77.9974	66.85	80.4193	22.9577	9.02781	7.58034	1e-06	75.6443	150.002	77.0637	92.1505
100349582	NDC80	NDC80 kinetochore complex component	-	protein-coding	Ensembl:ENSOCUG00000015410	4.70971	55.1528	1.11516e-13	1.72629e-12	5.17341	28.2055	1.09094e-07	6.87278e-07	0.463694		0	2	0	0	61	101	62	45	0	0	0	3	101	53	26	58		1e-06	4.9191	1e-06	1e-06	65.864	72.2728	82.894	62.9369	1e-06	1e-06	1e-06	38.3371	90.9533	59.5515	44.5257	65.9843
100352006	DEPDC1B	DEP domain containing 1B	-	protein-coding	Ensembl:ENSOCUG00000016650	4.38989	44.1873	2.98413e-11	3.51963e-10	7.45587	28.1993	1.09442e-07	6.88547e-07	3.06598		1	0	1	0	44	72	29	35	0	0	0	0	45	43	23.5	32		4.02982	1e-06	16.4933	1e-06	47.5085	51.5212	38.773	48.9509	1e-06	1e-06	1e-06	1e-06	40.5238	48.3153	40.2444	36.4051
108178643	SGPP1	sphingosine-1-phosphate phosphatase 1	-	protein-coding	-	0.924508	10.5816	0.00114222	0.00369119	2.24173	28.1503	1.1225e-07	7.05271e-07	1.31722		11	25	3	5	93	134	78	86	1	3	2	3	122	108	54.5	106.5		44.328	61.4887	49.4798	63.8552	100.416	95.8867	104.286	120.279	7.65258	27.0834	30.3214	38.3371	109.864	121.35	93.3328	121.161
100348466	TOGARAM2	TOG array regulator of axonemal microtubules 2	FAM179A	protein-coding	-	-3.6538	19.672	9.1937e-06	4.8613e-05	-4.10653	28.1075	1.14762e-07	7.20093e-07	-0.452728		41	3	2	4	1	8	2	2	25	21	2	7	9	1	3	17		165.223	7.37864	32.9865	51.0842	1.07974	5.72458	2.674	2.79719	191.314	189.584	30.3214	89.4532	8.10475	1.12361	5.13758	19.3402
100347345	MAPK1	mitogen-activated protein kinase 1	-	protein-coding	-	1.17291	16.5228	4.80679e-05	0.000218136	1.5992	28.0961	1.15438e-07	7.23368e-07	0.426293		87	116	10	16	540	1044	423	355	30	31	22	16	797	586	515	784		350.594	285.308	164.933	204.337	583.058	747.057	565.551	496.502	229.577	279.862	333.535	204.465	717.721	658.437	881.952	891.926
100328921	CFAP298	cilia and flagella associated protein 298	C14H21orf59|C21orf59|RA_m005_jsm24C07r	protein-coding	Ensembl:ENSOCUG00000000461	-1.67457	11.2558	0.000793757	0.00266669	-2.35417	28.0911	1.15736e-07	7.24273e-07	-0.679599		96	10	2	15	33	52	32	20	43	23	9	14	54	35	22	38		386.863	24.5955	32.9865	191.566	35.6313	37.2097	42.784	27.9719	329.061	207.64	136.446	178.906	48.6285	39.3264	37.6756	43.2311
100347058	LOC100347058	60S ribosomal protein L13a-like	-	pseudo	-	-0.762556	1.87096	0.171365	0.257814	-2.40891	28.0631	1.17425e-07	7.33869e-07	-1.64635		7	5	2	7	18	26	10	5	15	14	7	7	15	8	18	27		28.2087	12.2977	32.9865	89.3973	19.4353	18.6049	13.37	6.99299	114.789	126.389	106.125	89.4532	13.5079	8.9889	30.8255	30.7168
100352195	PGAM1	phosphoglycerate mutase 1	-	protein-coding	-	1.33581	24.1135	9.0822e-07	5.83094e-06	1.56621	28.0581	1.17725e-07	7.34765e-07	0.230399		68	111.83	8.5	15	533.87	813.83	446.58	442	19.5	28.5	6.08	15.67	587	443.17	304.5	498.17		274.028	275.051	140.193	191.566	576.439	582.354	597.078	618.18	149.225	257.292	92.1769	200.247	528.61	497.951	521.465	566.748
103350426	LOC103350426	uncharacterized LOC103350426	-	ncRNA	Ensembl:ENSOCUG00000029864	3.0626	13.6709	0.000217807	0.000853456	8.01721	27.99	1.21946e-07	7.60101e-07	4.95461		0	72.5	0	0	57	69	36	41	0	0	0	0	82	25	25	92		1e-06	178.317	1e-06	1e-06	61.545	49.3745	48.132	57.3425	1e-06	1e-06	1e-06	1e-06	73.8433	28.0903	42.8132	104.665
100346224	ASPM	assembly factor for spindle microtubules	-	protein-coding	-	3.55865	48.2585	3.73583e-12	4.87003e-11	3.04777	27.9607	1.23805e-07	7.70672e-07	-0.510877		2	5	1	0	141	189	86	52	2	1	0	2	96	70	103	104		8.05964	12.2977	16.4933	1e-06	152.243	135.243	114.982	72.727	15.3052	9.02781	1e-06	25.5581	86.4507	78.6529	176.39	118.317
100359149	LOC100359149	high mobility group protein B1	-	protein-coding	Ensembl:ENSOCUG00000024061	1.44394	22.3943	2.22027e-06	1.30607e-05	2.0363	27.8901	1.28407e-07	7.98258e-07	0.592356		12.1	28.95	5.93	4.6	170.8	241.08	121.8	137.31	5.03	3.45	2.65	4.1	202.11	180.21	69.08	129.18		48.7608	71.2039	97.805	58.7468	184.419	172.51	162.847	192.041	38.4925	31.1459	40.1758	52.394	182.006	202.486	118.301	146.963
100340993	DUSP1	dual specificity phosphatase 1	-	protein-coding	Ensembl:ENSOCUG00000007999	-2.19814	19.8127	8.54138e-06	4.53165e-05	-2.879	27.8426	1.31595e-07	8.16997e-07	-0.680864		7	10	7	4	5	10	6	6	6	4	5	3	3	4	6	8		28.2087	24.5955	115.453	51.0842	5.39869	7.15572	8.022	8.39158	45.9155	36.1112	75.8034	38.3371	2.70158	4.49445	10.2752	9.10129
100337737	SLC2A12	solute carrier family 2 member 12	-	protein-coding	Ensembl:ENSOCUG00000007095	2.20478	25.2918	4.92788e-07	3.34159e-06	3.61367	27.8133	1.33604e-07	8.27292e-07	1.40889		5	7	0	0	51	107	53	51	0	1	0	3	89	49	54	87		20.1491	17.2168	1e-06	1e-06	55.0666	76.5662	70.861	71.3284	1e-06	9.02781	1e-06	38.3371	80.147	55.057	92.4765	98.9765
100352274	TOMM70	translocase of outer mitochondrial membrane 70	TOMM70A	protein-coding	Ensembl:ENSOCUG00000001266	0.816659	7.05333	0.00791179	0.019586	2.28157	27.8155	1.33453e-07	8.27292e-07	1.46491		19	67	9	5	183	304	158	133	4	4	2	2	210	155	63	117		76.5666	164.79	148.439	63.8552	197.592	217.534	211.246	186.013	30.6103	36.1112	30.3214	25.5581	189.111	174.16	107.889	133.106
100353338	ZNF385A	zinc finger protein 385A	-	protein-coding	Ensembl:ENSOCUG00000010747	-3.83505	34.1731	5.04224e-09	4.50262e-08	-3.44719	27.796	1.34808e-07	8.33646e-07	0.38786		23	9	10	5	7	4	4	3	15	10	3	1	3	2	7	8		92.6859	22.1359	164.933	63.8552	7.55816	2.86229	5.348	4.19579	114.789	90.2781	45.482	12.779	2.70158	2.24722	11.9877	9.10129
100328929	RLA-DR-ALPHA	major histocompatibility complex, class II, DR alpha	-	protein-coding	Ensembl:ENSOCUG00000009103	-1.96521	5.39852	0.0201538	0.0437578	-4.08296	27.7664	1.36884e-07	8.45378e-07	-2.11775		8	0	8	2	2	7	7	6	5	17	8	2	8	1	2	6		32.2386	1e-06	131.946	25.5421	2.15948	5.00901	9.359	8.39158	38.2629	153.473	121.285	25.5581	7.20422	1.12361	3.42505	6.82596
100338153	GARS1	glycyl-tRNA synthetase 1	GARS	protein-coding	Ensembl:ENSOCUG00000005295	1.57413	23.8252	1.0549e-06	6.67254e-06	2.1784	27.745	1.38404e-07	8.53645e-07	0.604267		18	26	2	1	138	308	102	118	5	1	5	3	179	136	85	163		72.5368	63.9482	32.9865	12.771	149.004	220.396	136.374	165.034	38.2629	9.02781	75.8034	38.3371	161.195	152.811	145.565	185.439
100348161	CFAP44	cilia and flagella associated protein 44	WDR52	protein-coding	Ensembl:ENSOCUG00000016317	-5.01242	44.3933	2.68603e-11	3.20011e-10	-3.75012	27.696	1.41956e-07	8.74404e-07	1.2623		161	8	10	16	1	7	4	8	24	23	6	13	31	4	3	13		648.801	19.6764	164.933	204.337	1.07974	5.00901	5.348	11.1888	183.662	207.64	90.9641	166.127	27.9164	4.49445	5.13758	14.7896
100357043	LRPPRC	leucine rich pentatricopeptide repeat containing	-	protein-coding	Ensembl:ENSOCUG00000015046	0.638804	4.51716	0.0335566	0.0665475	1.82389	27.6741	1.43575e-07	8.83221e-07	1.18508		35	101	16	5	222	477.5	217	219	12	7	9	7	320.5	349	168	297		141.044	248.414	263.892	63.8552	239.702	341.686	290.129	306.293	91.831	63.1946	136.446	89.4532	288.619	392.141	287.705	337.885
100342135	LOC100342135	60S ribosomal protein L13 pseudogene	-	pseudo	Ensembl:ENSOCUG00000022399	-0.210259	0.474953	0.490717	0.593197	-1.40336	27.659	1.44697e-07	8.88958e-07	-1.1931		17.17	23.67	11.5	13.17	57.03	99.95	48.83	55.17	32.5	22.67	15.25	10.92	87.12	67	49.33	68.25		69.192	58.2175	189.672	168.195	61.5774	71.5214	65.2857	77.1606	248.709	204.66	231.2	139.547	78.454	75.282	84.479	77.6453
100349677	PTPRU	protein tyrosine phosphatase receptor type U	-	protein-coding	Ensembl:ENSOCUG00000012661	-4.07742	21.7893	3.04293e-06	1.75061e-05	-4.53995	27.645	1.4575e-07	8.93891e-07	-0.462531		22	1	2	4	2	2	4	0.25	28	22.5	9	2	5	1	14	6		88.6561	2.45955	32.9865	51.0842	2.15948	1.43114	5.348	0.349649	214.272	203.126	136.446	25.5581	4.50264	1.12361	23.9754	6.82596
100338144	NUP58	nucleoporin 58	NUPL1	protein-coding	Ensembl:ENSOCUG00000017158	1.38643	13.5555	0.000231615	0.000899323	3.32487	27.6433	1.45879e-07	8.93891e-07	1.93844		6	20	1	2	76	163	71	47	2	0	0	1	98	85	33	67		24.1789	49.191	16.4933	25.5421	82.0601	116.638	94.927	65.7341	15.3052	1e-06	1e-06	12.779	88.2517	95.507	56.5134	76.2233
100351021	CFAP91	cilia and flagella associated protein 91	MAATS1	protein-coding	Ensembl:ENSOCUG00000009467	-4.65625	25.2116	5.13728e-07	3.46362e-06	-4.8328	27.6113	1.48309e-07	9.07598e-07	-0.176556		74.5	0	10	5	0	7	7	2	25	21	3	11	6	3	2	6		300.222	1e-06	164.933	63.8552	1e-06	5.00901	9.359	2.79719	191.314	189.584	45.482	140.569	5.40317	3.37084	3.42505	6.82596
100343465	GLS	glutaminase	-	protein-coding	Ensembl:ENSOCUG00000002448	0.86569	2.51708	0.112619	0.182909	3.7583	27.5945	1.49603e-07	9.14327e-07	2.89261		4	690.5	2	7	96	127.5	108	116	5	0	1	0	174	154	72	130		16.1193	1698.32	32.9865	89.3973	103.655	91.2354	144.396	162.237	38.2629	1e-06	15.1607	1e-06	156.692	173.036	123.302	147.896
100339152	DBF4	DBF4 zinc finger	-	protein-coding	-	1.54323	22.4391	2.16909e-06	1.27917e-05	2.41438	27.5668	1.51764e-07	9.26328e-07	0.871149		16	29	1	5	159	251	142	126.5	5	1	2.5	1	161	188	59	90		64.4771	71.3269	16.4933	63.8552	171.678	179.609	189.854	176.923	38.2629	9.02781	37.9017	12.779	144.985	211.239	101.039	102.389
100350037	SMARCD2	SWI/SNF related, matrix associated, actin dependent regulator of chromatin, subfamily d, member 2	-	protein-coding	Ensembl:ENSOCUG00000004337	1.04254	12.5035	0.00040618	0.00148754	1.75935	27.5342	1.54343e-07	9.40855e-07	0.716805		34	85	9	6	246	461	189	294.5	16	14	4	5	345	306.5	213	278		137.014	209.062	148.439	76.6263	265.615	329.879	252.693	411.887	122.441	126.389	60.6427	63.8952	310.682	344.387	364.768	316.27
100354131	MLLT6	MLLT6, PHD finger containing	-	protein-coding	Ensembl:ENSOCUG00000027604	-1.49214	12.4329	0.000421827	0.00153464	-2.20754	27.5306	1.54631e-07	9.41392e-07	-0.7154		157	51	9	22	88	115	56	48	88	76	28	36	101	48	147	136		632.682	125.437	148.439	280.963	95.0169	82.2908	74.872	67.1327	673.427	686.113	424.499	460.045	90.9533	53.9334	251.742	154.722
100340757	PM20D2	peptidase M20 domain containing 2	-	protein-coding	Ensembl:ENSOCUG00000000947	-3.7423	40.9545	1.55816e-10	1.69347e-09	-3.22355	27.4456	1.61578e-07	9.82412e-07	0.518751		50	100	1	5	6	19	13	4	12	17	4	6	19	1	8	7		201.491	245.955	16.4933	63.8552	6.47842	13.5959	17.381	5.59439	91.831	153.473	60.6427	76.6742	17.11	1.12361	13.7002	7.96362
100343663	NPR1	natriuretic peptide receptor 1	-	protein-coding	Ensembl:ENSOCUG00000027588	-4.24209	28.6783	8.54576e-08	6.62543e-07	-3.84227	27.404	1.65088e-07	1.00245e-06	0.399825		20	2	2	11	5	5	0	1	22.5	4	8	3	5	5	5	6		80.5964	4.9191	32.9865	140.481	5.39869	3.57786	1e-06	1.3986	172.183	36.1112	121.285	38.3371	4.50264	5.61806	8.56264	6.82596
100355806	DHX36	DEAH-box helicase 36	-	protein-coding	Ensembl:ENSOCUG00000001180	1.22881	12.6261	0.000380392	0.00140072	2.67692	27.3694	1.68069e-07	1.01924e-06	1.44811		14	51.5	3	5	160.5	311	135.5	105	1	9	0	3	184.5	154	62.5	128		56.4175	126.667	49.4798	63.8552	173.298	222.543	181.164	146.853	7.65258	81.2503	1e-06	38.3371	166.147	173.036	107.033	145.621
103349481	CFAP69	cilia and flagella associated protein 69	-	protein-coding	Ensembl:ENSOCUG00000014836	-3.19435	18.462	1.73324e-05	8.68648e-05	-4.11327	27.3602	1.68869e-07	1.02278e-06	-0.918919		61	4	6	7	1	20	14	4	18	19	7	16	28	3	2	9		245.819	9.83819	98.9595	89.3973	1.07974	14.3114	18.718	5.59439	137.746	171.528	106.125	204.465	25.2148	3.37084	3.42505	10.2389
100345001	ANP32E	acidic nuclear phosphoprotein 32 family member E	-	protein-coding	Ensembl:ENSOCUG00000022805	1.4347	17.5871	2.74441e-05	0.000132599	2.07594	27.3231	1.72145e-07	1.04128e-06	0.641242		24.08	17.67	9.4	8.2	230.72	340.45	167.53	172.03	6.33	4.2	2.33	5.37	253.82	233.63	84.02	144.2		97.0381	43.4602	155.037	104.723	249.117	243.617	223.988	240.601	48.4408	37.9168	35.3244	68.6234	228.572	262.51	143.887	164.051
100354014	RNF44	ring finger protein 44	-	protein-coding	-	-0.883099	8.33476	0.00388936	0.0105556	-1.61865	27.3007	1.74144e-07	1.05202e-06	-0.735554		20	24	3	4	32	48	31	20	18	13	9	8	38	42	22	37		80.5964	59.0291	49.4798	51.0842	34.5516	34.3475	41.447	27.9719	137.746	117.361	136.446	102.232	34.2201	47.1917	37.6756	42.0934
100339014	ALDH1A2	aldehyde dehydrogenase 1 family member A2	-	protein-coding	Ensembl:ENSOCUG00000016942	-3.20073	22.1122	2.57174e-06	1.48956e-05	-3.55845	27.2965	1.74529e-07	1.05299e-06	-0.357715		55	4	5	25	15.5	12	30	8	23	21	6	10	11	7	5	24		221.64	9.83819	82.4663	319.276	16.7359	8.58686	40.11	11.1888	176.009	189.584	90.9641	127.79	9.90581	7.86529	8.56264	27.3039
100339897	PSMD14	proteasome 26S subunit, non-ATPase 14	-	protein-coding	Ensembl:ENSOCUG00000001418	2.01547	33.5979	6.77657e-09	5.98322e-08	2.33775	27.2227	1.81321e-07	1.09257e-06	0.322279		4	21	2	2	122	203	104.5	101	4	2	1	2	151	122	48	101		16.1193	51.6505	32.9865	25.5421	131.728	145.261	139.717	141.258	30.6103	18.0556	15.1607	25.5581	135.98	137.081	82.2013	114.904
100348264	LOC100348264	cytochrome b5 domain-containing protein 1	-	protein-coding	Ensembl:ENSOCUG00000017288	-3.41271	34.682	3.8821e-09	3.57518e-08	-2.7513	27.169	1.86423e-07	1.12045e-06	0.661406		24	2	4	8	7	9	3	5	17	12	3	8	20	9	12	9		96.7157	4.9191	65.973	102.168	7.55816	6.44015	4.011	6.99299	130.094	108.334	45.482	102.232	18.0106	10.1125	20.5503	10.2389
100353281	LOC100353281	heterogeneous nuclear ribonucleoproteins A2/B1	-	protein-coding	-	1.63392	28.4035	9.84868e-08	7.52401e-07	1.81984	27.1705	1.86279e-07	1.12045e-06	0.185919		24.83	32.67	3.75	5.5	241.17	398.33	169.33	182.67	10	9.5	2	5	294.03	278.25	97	185.5		100.06	80.3534	61.8497	70.2407	260.4	285.034	226.394	255.482	76.5258	85.7642	30.3214	63.8952	264.782	312.645	166.115	211.036
100347892	NCKAP5L	NCK associated protein 5 like	-	protein-coding	Ensembl:ENSOCUG00000001851	-2.78128	27.8823	1.28926e-07	9.63056e-07	-2.91299	27.1261	1.90603e-07	1.1441e-06	-0.131714		50	28	23.5	33.5	23	34.5	33	45	22	16	22	53	24	30.5	44	25.5		201.491	68.8673	387.591	427.83	24.834	24.6872	44.121	62.9369	168.357	144.445	333.535	677.289	21.6127	34.2702	75.3512	29.0103
100357645	NCAPD2	non-SMC condensin I complex subunit D2	-	protein-coding	Ensembl:ENSOCUG00000008176	3.37433	59.5058	1.21932e-14	2.07153e-13	2.08165	27.0917	1.94033e-07	1.16321e-06	-1.29268		6	5	0	2	157	297	122	106	6	2	6	5	191	142	181	207		24.1789	12.2977	1e-06	25.5421	169.519	212.525	163.114	148.251	45.9155	18.0556	90.9641	63.8952	172.001	159.553	309.968	235.496
100009001	MYH9	myosin heavy chain 9	-	protein-coding	Ensembl:ENSOCUG00000004142	-1.956	14.9837	0.000108446	0.000454044	-2.74141	27.0231	2.01042e-07	1.2037e-06	-0.785411		204	85	18	90.5	151	296.83	86.33	64	249	163	117.83	71.5	173	79	272	259		822.084	209.062	296.879	1155.78	163.04	212.403	115.423	89.5102	1905.49	1471.53	1786.38	913.701	155.791	88.7654	465.808	294.654
100346449	RALB	RAS like proto-oncogene B	-	protein-coding	Ensembl:ENSOCUG00000005992	-0.965714	11.4865	0.000701033	0.00238889	-1.49282	27.0032	2.03118e-07	1.21458e-06	-0.527102		59	52	5	10	71	93	53	55	23	33	11	14	77	60	51	60		237.759	127.896	82.4663	127.71	76.6614	66.5482	70.861	76.9228	176.009	297.918	166.767	178.906	69.3407	67.4167	87.3389	68.2596
100338648	AMER2	APC membrane recruitment protein 2	-	protein-coding	Ensembl:ENSOCUG00000007604	-4.51337	29.4191	5.82998e-08	4.64229e-07	-4.25791	26.918	2.12269e-07	1.26769e-06	0.255457		25	2	2	7	0	5	5	0	5	9	2	5	2	3	1	3		100.746	4.9191	32.9865	89.3973	1e-06	3.57786	6.685	1e-06	38.2629	81.2503	30.3214	63.8952	1.80106	3.37084	1.71253	3.41298
100345696	LOC100345696	neuroblastoma suppressor of tumorigenicity 1	-	protein-coding	Ensembl:ENSOCUG00000008065	-3.16708	15.6909	7.45833e-05	0.000322897	-4.09334	26.8627	2.1843e-07	1.30283e-06	-0.926262		8	2	5	10	1	9	5	4	14	18	4	2	2	2	8	6		32.2386	4.9191	82.4663	127.71	1.07974	6.44015	6.685	5.59439	107.136	162.501	60.6427	25.5581	1.80106	2.24722	13.7002	6.82596
100353259	LOC100353259	60S ribosomal protein L6 pseudogene	-	pseudo	-	-0.206362	0.505254	0.477201	0.581488	-1.36436	26.7695	2.2923e-07	1.36552e-06	-1.158		26.42	40.37	15.83	16.27	100.88	135.9	94.33	97.88	47.03	34.08	27.22	21.92	130.38	115.17	85.02	118.38		106.468	99.2919	261.088	207.785	108.924	97.2462	126.119	136.895	359.901	307.668	412.674	280.116	117.411	129.406	145.599	134.676
100340431	GOT1	glutamic-oxaloacetic transaminase 1	cAspAT|cCAT	protein-coding	Ensembl:ENSOCUG00000012333	1.94698	37.1865	1.07357e-09	1.06812e-08	1.69294	26.7473	2.3187e-07	1.37949e-06	-0.254044		30	21	4	4	218	399	198	193	6	9	5	10	264	224	172	214		120.895	51.6505	65.973	51.0842	235.383	285.513	264.726	269.929	45.9155	81.2503	75.8034	127.79	237.739	251.689	294.555	243.459
100328891	SPEG	striated muscle enriched protein kinase	-	protein-coding	-	-0.857223	0.566897	0.451495	0.558552	-4.37459	26.7337	2.33517e-07	1.38754e-06	-3.51737		1	0	1	6	1	7	3	0	9	6	5	0	1	0	2	7		4.02982	1e-06	16.4933	76.6263	1.07974	5.00901	4.011	1e-06	68.8732	54.1668	75.8034	1e-06	0.900528	1e-06	3.42505	7.96362
100355780	OGFOD1	2-oxoglutarate and iron dependent oxygenase domain containing 1	-	protein-coding	Ensembl:ENSOCUG00000017235	1.66538	26.3563	2.83896e-07	2.02734e-06	2.22329	26.7157	2.35704e-07	1.39877e-06	0.557907		6	23	3	2	143	209	75	86	4	1	2	3	131	108	71	113		24.1789	56.5696	49.4798	25.5421	154.402	149.555	100.275	120.279	30.6103	9.02781	30.3214	38.3371	117.969	121.35	121.589	128.556
100353413	SOGA1	suppressor of glucose, autophagy associated 1	-	protein-coding	-	-1.7355	12.4323	0.000421977	0.00153464	-2.40115	26.7085	2.36574e-07	1.40216e-06	-0.665652		28	12	5	14	32	49	16	14	35	23	12	9	23	16	33	48		112.835	29.5146	82.4663	178.795	34.5516	35.063	21.392	19.5804	267.84	207.64	181.928	115.011	20.7121	17.9778	56.5134	54.6077
100357913	LOC100357913	histone H2A type 2-C	-	protein-coding	Ensembl:ENSOCUG00000037254	2.29731	35.3511	2.7531e-09	2.59122e-08	1.97599	26.6739	2.40851e-07	1.42571e-06	-0.321318		15.2	7.7	1.7	3.5	171.2	244.73	155.17	87.93	4.8	7.1	4	4.4	233.77	193.43	148.63	138.53		61.2533	18.9385	28.0385	44.6987	184.851	175.122	207.462	122.979	36.7324	64.0974	60.6427	56.2277	210.516	217.34	254.533	157.6
100216334	CCT2	chaperonin containing TCP1 subunit 2	-	protein-coding	Ensembl:ENSOCUG00000017199	0.934947	11.5886	0.000663586	0.00227944	1.59444	26.6304	2.46343e-07	1.4564e-06	0.659489		81.5	166.5	19.5	12.5	520.5	963.33	430.5	457.5	19	17.5	10.5	12.5	549	489.33	219	397		328.43	409.515	321.618	159.638	562.003	689.332	575.579	639.858	145.399	157.987	159.187	159.738	494.39	549.817	375.044	451.651
100343282	C2H4orf47	chromosome 2 open reading frame, human C4orf47	-	protein-coding	Ensembl:ENSOCUG00000004810	-4.62079	26.741	2.32635e-07	1.67398e-06	-4.48224	26.5304	2.59426e-07	1.53182e-06	0.138551		41	5	1	6	0	8	1	1	8	8	4	7	12	0	0	4		165.223	12.2977	16.4933	76.6263	1e-06	5.72458	1.337	1.3986	61.2206	72.2225	60.6427	89.4532	10.8063	1e-06	1e-06	4.55064
100353424	LOC100353424	elongation factor 1-alpha 1 pseudogene	-	pseudo	-	-0.908936	10.3155	0.0013192	0.00417371	-1.45706	26.5148	2.61525e-07	1.54228e-06	-0.548128		185.9	171.96	31.37	36.57	253.83	459.83	243.53	157.28	102.82	124.53	56.8	52.62	362.05	224.05	213.81	276.48		749.144	422.944	517.393	467.037	274.07	329.042	325.6	219.971	786.838	1124.23	861.126	672.433	326.036	251.745	366.156	314.54
100353097	APPL1	adaptor protein, phosphotyrosine interacting with PH domain and leucine zipper 1	-	protein-coding	Ensembl:ENSOCUG00000006823	0.947774	5.55055	0.0184749	0.0405518	2.20558	26.4892	2.6501e-07	1.56087e-06	1.2578		16	196	13	8	320	453	226	177	10	3	3	6	308	288	113	224		64.4771	482.071	214.412	102.168	345.516	324.154	302.162	247.552	76.5258	27.0834	45.482	76.6742	277.363	323.6	193.516	254.836
100356767	FAM189A2	family with sequence similarity 189 member A2	-	protein-coding	Ensembl:ENSOCUG00000013503	-1.00054	1.49131	0.222013	0.318826	-2.9472	26.4225	2.74328e-07	1.61373e-06	-1.94665		10	0	0	2	4	8	6	4	16	6	4	2	5	9	7	7		40.2982	1e-06	1e-06	25.5421	4.31895	5.72458	8.022	5.59439	122.441	54.1668	60.6427	25.5581	4.50264	10.1125	11.9877	7.96362
100337732	RAPGEF5	Rap guanine nucleotide exchange factor 5	-	protein-coding	Ensembl:ENSOCUG00000015115	1.78259	25.212	5.13615e-07	3.46362e-06	2.08905	26.3705	2.8181e-07	1.65568e-06	0.30646		11	9	2	4	116	171	91	72	7	3	1	2	126	106	108	137		44.328	22.1359	32.9865	51.0842	125.25	122.363	121.667	100.699	53.5681	27.0834	15.1607	25.5581	113.467	119.103	184.953	155.86
100009484	LPAR3	lysophosphatidic acid receptor 3	-	protein-coding	-	1.05355	8.68196	0.00321376	0.00899164	2.7432	26.3219	2.88991e-07	1.69575e-06	1.68964		8	22	0	2	75	106	71.5	45	5	2	0	0	90	81	74	106		32.2386	54.11	1e-06	25.5421	80.9803	75.8506	95.5955	62.9369	38.2629	18.0556	1e-06	1e-06	81.0475	91.0126	126.727	120.592
100342306	STX12	syntaxin 12	-	protein-coding	Ensembl:ENSOCUG00000013594	1.71018	17.9475	2.27078e-05	0.000110969	2.17551	26.3039	2.91697e-07	1.7095e-06	0.465336		23	153	6	12	403	660	296	427	8	8	4	12	468	466.5	127	270		92.6859	376.311	98.9595	153.253	435.134	472.278	395.752	597.201	61.2206	72.2225	60.6427	153.348	421.447	524.165	217.491	307.168
100348744	LOC100348744	histone H2A type 1	-	protein-coding	Ensembl:ENSOCUG00000021306	2.97976	59.1413	1.46747e-14	2.45762e-13	1.83062	26.2834	2.94818e-07	1.72564e-06	-1.14914		8.6	5.4	1.4	3	159	298.35	164.05	117.95	7.4	3.8	6.8	6.8	218.75	199	181	184.45		34.6565	13.2816	23.0906	38.3131	171.678	213.491	219.335	164.965	56.6291	34.3057	103.093	86.8974	196.99	223.599	309.968	209.842
100349528	GRN	granulin precursor	-	protein-coding	Ensembl:ENSOCUG00000013567	-1.08077	1.99413	0.15791	0.241509	-3.21887	26.2783	2.95588e-07	1.728e-06	-2.13809		4	1	9	3	7	10	7	7	21	4	8	3	5	4	12	11		16.1193	2.45955	148.439	38.3131	7.55816	7.15572	9.359	9.79018	160.704	36.1112	121.285	38.3371	4.50264	4.49445	20.5503	12.5143
100348250	CCDC39	coiled-coil domain containing 39	-	protein-coding	Ensembl:ENSOCUG00000000812	-3.38057	35.3648	2.73389e-09	2.5783e-08	-3.02191	26.1766	3.11575e-07	1.8192e-06	0.358654		121	17	18	23	14	58	28	12	31	19	6	28	65	18	8	22		487.608	41.8123	296.879	293.734	15.1163	41.5032	37.436	16.7832	237.23	171.528	90.9641	357.813	58.5343	20.225	13.7002	25.0285
100340919	LOC100340919	up-regulator of cell proliferation	-	protein-coding	-	-1.74212	17.1165	3.51561e-05	0.000166779	-2.10058	26.1626	3.13846e-07	1.82792e-06	-0.358466		21	16.5	2	9	15	33	12	15	17	17	11	3	28	15	27.5	29		84.6262	40.5825	32.9865	114.939	16.1961	23.6139	16.044	20.979	130.094	153.473	166.767	38.3371	25.2148	16.8542	47.0945	32.9922
100354546	NMD3	NMD3 ribosome export adaptor	-	protein-coding	Ensembl:ENSOCUG00000017454	0.977106	9.31887	0.00226805	0.00669182	2.73145	26.1626	3.13847e-07	1.82792e-06	1.75435		7	30	2	6	100	168	71	81	2	2	1	0	108	91	36	74		28.2087	73.7864	32.9865	76.6263	107.974	120.216	94.927	113.286	15.3052	18.0556	15.1607	1e-06	97.257	102.249	61.651	84.1869
100353777	LOC100353777	60S ribosomal protein L32 pseudogene	-	pseudo	Ensembl:ENSOCUG00000022319	-1.16691	12.7264	0.000360527	0.00133594	-1.59017	26.1321	3.18845e-07	1.85474e-06	-0.423258		22.37	34.05	12.1	15.83	50.73	52.07	39.47	47.67	26.03	22.63	15.28	14.77	56.5	57.67	53.08	60.12		90.1471	83.7476	199.568	202.166	54.7751	37.2598	52.7714	66.6711	199.197	204.299	231.655	188.746	50.8798	64.7987	90.901	68.3962
103348041	LOC103348041	uncharacterized LOC103348041	-	ncRNA	-	-1.78651	15.7791	7.11857e-05	0.000309041	-2.54876	26.1274	3.19612e-07	1.85691e-06	-0.762247		4	30.5	5	8	20	21	13	17	9	4	7	7	22	11	6	5		16.1193	75.0162	82.4663	102.168	21.5948	15.027	17.381	23.7761	68.8732	36.1112	106.125	89.4532	19.8116	12.3597	10.2752	5.6883
100125992	LYPLA1	lysophospholipase 1	APT-1|LPL-I|caIPLA2|lysoPLA I	protein-coding	Ensembl:ENSOCUG00000006751	1.7856	19.7951	8.62056e-06	4.56851e-05	2.21453	25.9486	3.50626e-07	2.03403e-06	0.42893		10	71.33	7.33	6	332.5	456.33	269.83	240.83	6	9	2.33	4	352.92	302.83	72.5	190.25		40.2982	175.44	120.896	76.6263	359.013	326.537	360.763	336.824	45.9155	81.2503	35.3244	51.1161	317.814	340.264	124.158	216.44
100352763	PTPN23	protein tyrosine phosphatase non-receptor type 23	-	protein-coding	Ensembl:ENSOCUG00000003139	-1.24642	10.1075	0.00147671	0.00456596	-1.87394	25.9468	3.50964e-07	2.03403e-06	-0.627514		62.5	32	5	15	58	92	41	38	59	40	14	14	67	54	69	87		251.864	78.7055	82.4663	191.566	62.6248	65.8326	54.817	53.1467	451.502	361.112	212.249	178.906	60.3354	60.6751	118.164	98.9765
100358073	SH3RF3	SH3 domain containing ring finger 3	-	protein-coding	-	-3.01218	14.8228	0.0001181	0.000491838	-3.61642	25.9127	3.57208e-07	2.06768e-06	-0.604238		10	1	1	4	1	9	3	0	11	8	4	1	4	5	2	5		40.2982	2.45955	16.4933	51.0842	1.07974	6.44015	4.011	1e-06	84.1784	72.2225	60.6427	12.779	3.60211	5.61806	3.42505	5.6883
100358334	STK10	serine/threonine kinase 10	-	protein-coding	Ensembl:ENSOCUG00000005098	-1.98033	11.7231	0.000617299	0.00213761	-2.47695	25.8772	3.63835e-07	2.10113e-06	-0.496624		22	5	3	3	2	15	9	11	16	12	6	7	20	9	11	24		88.6561	12.2977	49.4798	38.3131	2.15948	10.7336	12.033	15.3846	122.441	108.334	90.9641	89.4532	18.0106	10.1125	18.8378	27.3039
100345950	OLFML3	olfactomedin like 3	-	protein-coding	-	-2.06818	9.06935	0.00259929	0.00751368	-3.08518	25.877	3.63881e-07	2.10113e-06	-1.017		6	5	3	10	4	12	11	1	8	9	2	14	6	6	5	14		24.1789	12.2977	49.4798	127.71	4.31895	8.58686	14.707	1.3986	61.2206	81.2503	30.3214	178.906	5.40317	6.74167	8.56264	15.9272
100346261	MTUS1	microtubule associated scaffold protein 1	-	protein-coding	Ensembl:ENSOCUG00000005218	0.603387	5.04622	0.0246797	0.0516419	2.36374	25.8554	3.6798e-07	2.1222e-06	1.76035		23	35	2	2	105.5	175	70	87	4	3	0	0	103	79	57	84		92.6859	86.0842	32.9865	25.5421	113.912	125.225	93.59	121.678	30.6103	27.0834	1e-06	1e-06	92.7544	88.7654	97.6141	95.5635
100348153	SMPD2	sphingomyelin phosphodiesterase 2	-	protein-coding	Ensembl:ENSOCUG00000008607	-1.35263	6.28427	0.0121814	0.0282046	-2.45175	25.8238	3.74039e-07	2.1545e-06	-1.09912		26	6	3	2	13	16	11	9	6	10	3	8	8	12	9	14		104.775	14.7573	49.4798	25.5421	14.0366	11.4492	14.707	12.5874	45.9155	90.2781	45.482	102.232	7.20422	13.4833	15.4127	15.9272
100356038	FAM168B	family with sequence similarity 168 member B	-	protein-coding	Ensembl:ENSOCUG00000017266	0.546363	3.99135	0.0457345	0.0864799	1.53049	25.8189	3.75008e-07	2.15744e-06	0.984126		85	193	19	14	459	757.33	399	314	22	22	15	11	564.5	525.5	301	436		342.535	474.693	313.372	178.795	495.6	541.924	533.463	439.159	168.357	198.612	227.41	140.569	508.348	590.458	515.471	496.02
100344241	NRAS	NRAS proto-oncogene, GTPase	-	protein-coding	Ensembl:ENSOCUG00000022455	1.31151	11.5894	0.000663279	0.00227944	2.06698	25.7846	3.8172e-07	2.19337e-06	0.755473		34	272	18	11	542	836.33	404.5	385	9	12	16	9	658	494	194.5	403		137.014	668.997	296.879	140.481	585.218	598.454	540.817	538.46	68.8732	108.334	242.571	115.011	592.547	555.064	333.087	458.477
100359217	CTPS1	CTP synthase 1	-	protein-coding	Ensembl:ENSOCUG00000016294	2.07982	31.8884	1.63292e-08	1.3846e-07	2.45827	25.7808	3.82474e-07	2.19503e-06	0.378446		6	9	0	0	72	116	56	57	2	1	2	1	82	75	59	80		24.1789	22.1359	1e-06	1e-06	77.7411	83.0064	74.872	79.72	15.3052	9.02781	30.3214	12.779	73.8433	84.2709	101.039	91.0129
100348781	CAPN6	calpain 6	-	protein-coding	Ensembl:ENSOCUG00000005540	7.95765	52.5003	4.30184e-13	6.28709e-12	5.16877	25.7757	3.83489e-07	2.19817e-06	-2.78888		0	0	0	0	68	104	38	24	0	0	0	3	91	57	39	43		1e-06	1e-06	1e-06	1e-06	73.4222	74.4195	50.806	33.5663	1e-06	1e-06	1e-06	38.3371	81.948	64.0459	66.7886	48.9194
100348755	S100A6	S100 calcium binding protein A6	-	protein-coding	-	-1.9863	23.1566	1.4933e-06	9.15033e-06	-2.1089	25.7389	3.90865e-07	2.23773e-06	-0.122597		79	127	61	61	95	115	119.5	160	65	44	23	93	132	125	53	102		318.356	312.363	1006.09	779.034	102.575	82.2908	159.772	223.776	497.418	397.223	348.696	1188.45	118.87	140.452	90.764	116.041
100343926	LOC100343926	ligand-dependent corepressor	C18H10orf12|LCOR	protein-coding	Ensembl:ENSOCUG00000029435	1.30455	12.2881	0.000455867	0.00163764	1.99227	25.6556	4.0811e-07	2.33362e-06	0.687722		19	132	5	9	307.7	404	226	157	12	5	1	7	313.7	271	111	206		76.5666	324.66	82.4663	114.939	332.235	289.091	302.162	219.58	91.831	45.139	15.1607	89.4532	282.496	304.499	190.091	234.358
100346273	MKLN1	muskelin 1	-	protein-coding	Ensembl:ENSOCUG00000016281	1.0564	13.1092	0.000293849	0.00111162	1.79891	25.5984	4.20384e-07	2.40088e-06	0.742506		43	37	7	10	225	434	189	177	7	9	6	3	289	241	101	177		173.282	91.0033	115.453	127.71	242.941	310.558	252.693	247.552	53.5681	81.2503	90.9641	38.3371	260.253	270.791	172.965	201.366
100351664	GALNT1	polypeptide N-acetylgalactosaminyltransferase 1	-	protein-coding	-	1.15955	10.583	0.00114132	0.00369119	2.07554	25.5912	4.21967e-07	2.407e-06	0.915992		7	41	5.5	0	112.5	177.67	91	88	5.5	3.5	2.5	1	140.83	105.5	86.33	135.67		28.2087	100.841	90.7129	1e-06	121.47	127.136	121.667	123.077	42.0892	31.5973	37.9017	12.779	126.821	118.541	147.843	154.346
100353691	LOC100353691	histone H2A type 2-A	-	protein-coding	Ensembl:ENSOCUG00000025918	2.17561	39.1006	4.02513e-10	4.20005e-09	1.71181	25.5663	4.27438e-07	2.43526e-06	-0.463798		16.2	15.7	2.5	8.5	245	374.23	221.77	133.53	10.6	9.9	9.6	5.6	351.37	322.77	198.23	188.53		65.2831	38.6149	41.2331	108.554	264.536	267.789	296.507	186.755	81.1173	89.3753	145.542	71.5626	316.419	362.668	339.474	214.483
100338268	GAS7	growth arrest specific 7	-	protein-coding	Ensembl:ENSOCUG00000011000	-1.74158	11.8002	0.000592251	0.00206761	-2.70322	25.5404	4.33206e-07	2.46514e-06	-0.961639		10	7	2	8	10	15	7	5	6	5	9	4	11	4	10	6		40.2982	17.2168	32.9865	102.168	10.7974	10.7336	9.359	6.99299	45.9155	45.139	136.446	51.1161	9.90581	4.49445	17.1253	6.82596
100009307	ADH5	alcohol dehydrogenase 5 (class III), chi polypeptide	ADH1C|ADH3	protein-coding	Ensembl:ENSOCUG00000004263	1.92451	31.245	2.27428e-08	1.89095e-07	2.04107	25.521	4.37587e-07	2.48706e-06	0.116562		32	29	8.5	6	318	540.5	264.5	319.5	4	11	3	14	386.5	302	101	290		128.954	71.3269	140.193	76.6263	343.357	386.767	353.637	446.852	30.6103	99.3059	45.482	178.906	348.054	339.331	172.965	329.922
100353776	SMARCC1	SWI/SNF related, matrix associated, actin dependent regulator of chromatin subfamily c member 1	-	protein-coding	Ensembl:ENSOCUG00000014013	1.09009	17.0082	3.72195e-05	0.000175155	1.41772	25.5068	4.40834e-07	2.49925e-06	0.327635		63.25	74	11.5	17	421.58	730.42	299.75	305.17	26.25	20	13	15.83	462	491.67	333.75	480		254.886	182.007	189.672	217.108	455.196	522.668	400.766	426.81	200.88	180.556	197.089	202.292	416.044	552.446	571.556	546.077
100347514	LPGAT1	lysophosphatidylglycerol acyltransferase 1	-	protein-coding	Ensembl:ENSOCUG00000004201	0.780395	4.78882	0.0286451	0.0584578	2.55738	25.5073	4.40707e-07	2.49925e-06	1.77699		7	30	4	5	79	161	73.5	65	6	1	0	2	117	73	96	127		28.2087	73.7864	65.973	63.8552	85.2993	115.207	98.2695	90.9088	45.9155	9.02781	1e-06	25.5581	105.362	82.0237	164.403	144.483
100343949	CD82	CD82 molecule	-	protein-coding	Ensembl:ENSOCUG00000000861	-0.315374	0.174896	0.675797	0.756485	-2.50987	25.5046	4.41325e-07	2.49925e-06	-2.1945		20	1	1	1	7	11	8	11	11	16	3	4	10	11	9	19		80.5964	2.45955	16.4933	12.771	7.55816	7.87129	10.696	15.3846	84.1784	144.445	45.482	51.1161	9.00528	12.3597	15.4127	21.6156
108175412	OTUD1	OTU deubiquitinase 1	-	protein-coding	-	-2.89468	49.0745	2.46429e-12	3.28525e-11	-2.60092	25.4911	4.44423e-07	2.5126e-06	0.293759		15	19.5	4	0	5	10	5	4.5	5	5.5	3	4	11	6	2.5	6		60.4473	47.9612	65.973	1e-06	5.39869	7.15572	6.685	6.29369	38.2629	49.6529	45.482	51.1161	9.90581	6.74167	4.28132	6.82596
100341522	C8H12orf57	chromosome 8 open reading frame, human C12orf57	-	protein-coding	Ensembl:ENSOCUG00000013275	-1.44594	11.0874	0.000869148	0.0028947	-1.97203	25.4897	4.4475e-07	2.5126e-06	-0.52609		33	21	28	33	71	124	60	52	54	26	30	29	122	74	64	62		132.984	51.6505	461.811	421.444	76.6614	88.7309	80.22	72.727	413.239	234.723	454.82	370.592	109.864	83.1473	109.602	70.535
100344164	ILF2	interleukin enhancer binding factor 2	-	protein-coding	Ensembl:ENSOCUG00000005430	1.65192	26.2095	3.06308e-07	2.17747e-06	1.59059	25.442	4.5588e-07	2.57239e-06	-0.0613296		124	92	15	17	715.5	1253.5	606	690.5	30	20	24	26	920.5	856.5	404	678.5		499.698	226.278	247.399	217.108	772.552	896.97	810.222	965.731	229.577	180.556	363.856	332.255	828.936	962.374	691.861	771.903
100353251	HNRNPAB	heterogeneous nuclear ribonucleoprotein A/B	-	protein-coding	-	1.58506	25.6323	4.13075e-07	2.85034e-06	1.60995	25.4268	4.59481e-07	2.5896e-06	0.0248936		102	172.75	28.58	36.67	1162.83	1712.08	902.92	1146.33	39.92	44	22	44.5	1433.17	1398.58	514.33	992.17		411.042	424.887	471.377	468.314	1255.55	1225.12	1207.2	1603.25	305.491	397.223	333.535	568.667	1290.61	1571.46	880.804	1128.75
100346179	WDR43	WD repeat domain 43	-	protein-coding	Ensembl:ENSOCUG00000003126	0.876377	9.19308	0.00242932	0.0071097	2.26555	25.4194	4.61263e-07	2.59654e-06	1.38918		15	42	3	2	115	190.5	86	91.5	4	3	0	1	102	94.5	61	86		60.4473	103.301	49.4798	25.5421	124.17	136.316	114.982	127.972	30.6103	27.0834	1e-06	12.779	91.8539	106.181	104.464	97.8388
100352698	EIF3J	eukaryotic translation initiation factor 3 subunit J	-	protein-coding	Ensembl:ENSOCUG00000005376	0.743049	7.45145	0.00633854	0.0161851	1.84932	25.3743	4.72157e-07	2.65469e-06	1.10627		35.2	58	7	3	187.2	301.73	163.53	144.85	4	4.2	4	6	208.5	182.5	92.8	122.7		141.85	142.654	115.453	38.3131	202.127	215.91	218.64	202.587	30.6103	37.9168	60.6427	76.6742	187.76	205.059	158.923	139.591
100346561	LOC100346561	acyl-CoA desaturase	-	protein-coding	Ensembl:ENSOCUG00000014801	2.93102	48.1821	3.88422e-12	5.03557e-11	2.03213	25.3447	4.79477e-07	2.69262e-06	-0.898896		6.95	13	5.25	2	256.37	371.57	223.63	142.9	5.75	9.2	8.83	4	215.32	199.47	302.37	312.77		28.0073	31.9741	86.5896	25.5421	276.812	265.885	298.993	199.86	44.0023	83.0558	133.869	51.1161	193.902	224.127	517.817	355.826
100351672	LOC100351672	histone H2B type 2-E	-	protein-coding	Ensembl:ENSOCUG00000023535	0.828366	7.60685	0.00581468	0.0150104	1.81258	25.3134	4.87301e-07	2.7333e-06	0.984216		26.4	83.1	4.9	14.3	296.93	403.78	187.33	149	10.2	3.2	8.6	7.7	313.88	256.63	196.3	203.7		106.387	204.388	80.8169	182.626	320.606	288.934	250.46	208.391	78.0563	28.889	130.382	98.3985	282.658	288.353	336.169	231.741
103345273	SOX7	SRY-box transcription factor 7	-	protein-coding	Ensembl:ENSOCUG00000000468	1.66508	26.9542	2.08331e-07	1.506e-06	1.80243	25.2854	4.94446e-07	2.77007e-06	0.13734		17	18	3	3	134	291	121	102	7	6	5	3	210	210	101	145		68.507	44.2719	49.4798	38.3131	144.685	208.231	161.777	142.657	53.5681	54.1668	75.8034	38.3371	189.111	235.959	172.965	164.961
100354042	UCK2	uridine-cytidine kinase 2	-	protein-coding	-	1.43274	9.43427	0.00212968	0.00632719	2.25195	25.2442	5.05112e-07	2.82647e-06	0.819202		14	301	2	0	119	257	108.5	123	9	2	2	5	234	165	156	195		56.4175	740.324	32.9865	1e-06	128.489	183.902	145.065	172.027	68.8732	18.0556	30.3214	63.8952	210.724	185.396	267.154	221.844
100340575	KBTBD8	kelch repeat and BTB domain containing 8	-	protein-coding	-	2.0694	24.0957	9.16667e-07	5.86119e-06	3.49616	25.1556	5.2885e-07	2.95578e-06	1.42676		1	13	1	1	69	103.67	73	53.5	0	0	1	1	55	54.33	35.33	66		4.02982	31.9741	16.4933	12.771	74.5019	74.1834	97.601	74.8249	1e-06	1e-06	15.1607	12.779	49.529	61.0459	60.5036	75.0856
100343894	COPS7B	COP9 signalosome subunit 7B	-	protein-coding	Ensembl:ENSOCUG00000016918	0.776046	5.37715	0.0204021	0.0441234	2.64921	25.0196	5.67506e-07	3.16807e-06	1.87316		12	16	3	2	74.5	107.5	40	52	2	2	1	0	72	84.5	53	71		48.3579	39.3528	49.4798	25.5421	80.4404	76.924	53.48	72.727	15.3052	18.0556	15.1607	1e-06	64.838	94.9452	90.764	80.7739
100349312	MOB1A	MOB kinase activator 1A	-	protein-coding	Ensembl:ENSOCUG00000008227	1.76184	21.5686	3.41404e-06	1.94274e-05	1.81608	25.0113	5.69966e-07	3.17803e-06	0.0542423		75	328.5	19.5	17	1136.2	1509	994.5	734	32	43.5	11.5	27	1311.5	1130.5	407.5	842.5		302.237	807.961	321.618	217.108	1226.8	1079.8	1329.65	1026.57	244.883	392.71	174.348	345.034	1181.04	1270.24	697.855	958.479
100353420	AGPS	alkylglycerone phosphate synthase	-	protein-coding	Ensembl:ENSOCUG00000011521	1.12313	8.30902	0.00394487	0.0106509	2.20277	24.9497	5.88467e-07	3.27731e-06	1.07964		10	92	7	9	244	399	187	166	6	6	0	5	254	240	78	164		40.2982	226.278	115.453	114.939	263.456	285.513	250.019	232.167	45.9155	54.1668	1e-06	63.8952	228.734	269.667	133.577	186.576
100338979	SF3B3	splicing factor 3b subunit 3	-	protein-coding	Ensembl:ENSOCUG00000004139	0.820768	6.77344	0.00925245	0.0222835	1.75207	24.9385	5.91876e-07	3.2924e-06	0.931303		56	121	13	6	322	725	310	211	23	15	3	6	424	331	221	372		225.67	297.605	214.412	76.6263	347.675	518.79	414.47	295.104	176.009	135.417	45.482	76.6742	381.824	371.916	378.469	423.21
100353675	FARSB	phenylalanyl-tRNA synthetase subunit beta	-	protein-coding	Ensembl:ENSOCUG00000007828	0.79194	5.73293	0.0166497	0.0369765	1.91706	24.8993	6.04054e-07	3.35618e-06	1.12512		21	132	5	7	151	289	152	136	5	5	4	4	203	147	108	159		84.6262	324.66	82.4663	89.3973	163.04	206.8	203.224	190.209	38.2629	45.139	60.6427	51.1161	182.807	165.171	184.953	180.888
100341121	LRRC59	leucine rich repeat containing 59	-	protein-coding	Ensembl:ENSOCUG00000004613	1.40241	21.5091	3.52162e-06	1.99671e-05	1.56926	24.8482	6.20285e-07	3.43823e-06	0.166843		53	42	8	16	338	621	304	347	26	18	8	11	449	529	295	347		213.581	103.301	131.946	204.337	364.951	444.37	406.448	485.313	198.967	162.501	121.285	140.569	404.337	594.391	505.196	394.768
100354708	MAML3	mastermind like transcriptional coactivator 3	-	protein-coding	Ensembl:ENSOCUG00000009376	-1.19929	4.03049	0.0446851	0.0847936	-2.58226	24.8489	6.20032e-07	3.43823e-06	-1.38297		28	4	1.2	4	14	21	12	10	11	23	6	3	12	10	10	21		112.835	9.83819	19.7919	51.0842	15.1163	15.027	16.044	13.986	84.1784	207.64	90.9641	38.3371	10.8063	11.2361	17.1253	23.8909
100354174	KRT18	keratin 18	-	protein-coding	Ensembl:ENSOCUG00000027691	-1.54809	11.984	0.000536582	0.0018942	-1.99552	24.7836	6.41411e-07	3.55116e-06	-0.447436		56	10	6.5	11.5	32	50	28	52.5	41	23	15	13	64	41	29	68		225.67	24.5955	107.206	146.867	34.5516	35.7786	37.436	73.4263	313.756	207.64	227.41	166.127	57.6338	46.0681	49.6633	77.3609
100355929	ATAD2	ATPase family AAA domain containing 2	-	protein-coding	Ensembl:ENSOCUG00000010614	6.36171	40.4111	2.05767e-10	2.20077e-09	7.35915	24.7342	6.58075e-07	3.63913e-06	0.997442		0	0	0	2	36	60	30	37	0	0	0	0	52	43	20	21		1e-06	1e-06	1e-06	25.5421	38.8706	42.9343	40.11	51.7481	1e-06	1e-06	1e-06	1e-06	46.8275	48.3153	34.2506	23.8909
100358931	LOC100358931	elongation factor 1-alpha 1 pseudogene	-	pseudo	-	-0.954328	15.368	8.84735e-05	0.000376112	-1.22909	24.7214	6.6244e-07	3.65897e-06	-0.274757		155.8	230.2	38.65	42.58	269.7	491.48	241.41	183.21	75.25	95.18	42.63	57.48	357.36	271.53	165.25	254.98		627.846	566.188	637.464	543.791	291.205	351.689	322.765	256.237	575.857	859.267	646.3	734.539	321.813	305.094	282.995	290.081
100354283	RALA	RAS like proto-oncogene A	-	protein-coding	Ensembl:ENSOCUG00000016581	1.23689	12.6054	0.000384624	0.0014152	2.11756	24.713	6.65336e-07	3.67066e-06	0.880668		23	67.5	5.5	3.5	239.5	342	171	176	5.5	7.5	1.5	2.5	264	207	56.5	149		92.6859	166.019	90.7129	44.6987	258.597	244.726	228.627	246.153	42.0892	67.7085	22.741	31.9476	237.739	232.588	96.7578	169.511
100338110	TDRD7	tudor domain containing 7	-	protein-coding	Ensembl:ENSOCUG00000000060	-1.32589	12.4715	0.000413208	0.00150906	-1.74868	24.7028	6.68868e-07	3.68582e-06	-0.422796		90.5	31	8	13	53.5	101	42	34	22	27	10	17	89	37	31	50		364.699	76.246	131.946	166.024	57.766	72.2728	56.154	47.5523	168.357	243.751	151.607	217.244	80.147	41.5737	53.0884	56.883
100353455	CTDSPL2	CTD small phosphatase like 2	-	protein-coding	Ensembl:ENSOCUG00000005366	1.50897	17.0742	3.59469e-05	0.000169846	2.00636	24.6925	6.72443e-07	3.70119e-06	0.49739		14	73	5	4	238.5	326	167.5	158	8.5	3	5	2	231	226.5	85.83	141.5		56.4175	179.547	82.4663	51.0842	257.517	233.276	223.948	220.978	65.0469	27.0834	75.8034	25.5581	208.022	254.498	146.986	160.979
103350926	GNG4	G protein subunit gamma 4	-	protein-coding	-	3.29337	15.7841	7.09972e-05	0.000308507	4.87109	24.6765	6.78043e-07	3.72765e-06	1.57773		1	1	0	1	78	39	14	35	0	1	0	0	37	80	42	161		4.02982	2.45955	1e-06	12.771	84.2195	27.9073	18.718	48.9509	1e-06	9.02781	1e-06	1e-06	33.3195	89.889	71.9262	183.163
100355433	SLC5A12	solute carrier family 5 member 12	-	protein-coding	Ensembl:ENSOCUG00000017618	1.44008	9.01768	0.0026738	0.00771011	3.17134	24.6198	6.98323e-07	3.83467e-06	1.73126		4	13	1	0	34	91	51	42	3	1	0	0	108	36	68	93		16.1193	31.9741	16.4933	1e-06	36.7111	65.1171	68.187	58.7411	22.9577	9.02781	1e-06	1e-06	97.257	40.45	116.452	105.802
100352533	YPEL2	yippee like 2	-	protein-coding	Ensembl:ENSOCUG00000020978	-1.73691	27.483	1.58485e-07	1.17024e-06	-1.642	24.5976	7.06403e-07	3.87451e-06	0.0949056		108	84	7	14	68	107	44	30	30	39	8	17	84	64	40	70		435.221	206.602	115.453	178.795	73.4222	76.5662	58.828	41.9579	229.577	352.084	121.285	217.244	75.6443	71.9112	68.5011	79.6362
100009078	USP14	ubiquitin specific peptidase 14	-	protein-coding	Ensembl:ENSOCUG00000011595	1.59679	17.4971	2.87741e-05	0.000138457	2.32052	24.5934	7.07922e-07	3.87832e-06	0.723731		6	32	2	1	106	183	81	64	3	1	1	3	124	108	49	88		24.1789	78.7055	32.9865	12.771	114.452	130.95	108.297	89.5102	22.9577	9.02781	15.1607	38.3371	111.665	121.35	83.9139	100.114
100344229	ABHD14A	abhydrolase domain containing 14A	-	protein-coding	-	-0.644396	1.98438	0.15893	0.242674	-1.87125	24.5738	7.15158e-07	3.91341e-06	-1.22685		16	2	2.25	4	25	36	19.5	17	16	13	8	8	31	19	25	32		64.4771	4.9191	37.1098	51.0842	26.9934	25.7606	26.0715	23.7761	122.441	117.361	121.285	102.232	27.9164	21.3486	42.8132	36.4051
100339456	MAT2A	methionine adenosyltransferase 2A	-	protein-coding	Ensembl:ENSOCUG00000002361	0.727853	6.09728	0.013539	0.0308695	1.72921	24.4784	7.51468e-07	4.10732e-06	1.00136		33	72.5	3	6	186	374.5	150	115	9	8	3	8	242.5	222	132.5	237.5		132.984	178.317	49.4798	76.6263	200.831	267.982	200.55	160.839	68.8732	72.2225	45.482	102.232	218.378	249.442	226.91	270.194
100340506	SDC3	syndecan 3	-	protein-coding	Ensembl:ENSOCUG00000006838	-1.96753	8.35145	0.0038538	0.0104772	-3.24153	24.4208	7.74271e-07	4.22705e-06	-1.274		12	1	1	5	7	17	4	4	12	12	10	7	5	4	23	15		48.3579	2.45955	16.4933	63.8552	7.55816	12.1647	5.348	5.59439	91.831	108.334	151.607	89.4532	4.50264	4.49445	39.3881	17.0649
100009021	PPIB	peptidylprolyl isomerase B	CYP-5	protein-coding	Ensembl:ENSOCUG00000012012	-0.82253	8.1007	0.00442481	0.0117778	-1.32966	24.3917	7.86077e-07	4.28653e-06	-0.507132		45	55	14	30	106	129	73	93	50	41	18	34	139	124	104	127		181.342	135.275	230.906	383.131	114.452	92.3088	97.601	130.07	382.629	370.14	272.892	434.487	125.173	139.328	178.103	144.483
100343887	SCAND1	SCAN domain containing 1	-	protein-coding	-	-1.14424	11.3883	0.000739086	0.00249904	-1.58718	24.3796	7.91025e-07	4.3053e-06	-0.442937		28	24	8	12	33	68	34	42	34	12	14	16	81	43	46	55		112.835	59.0291	131.946	153.253	35.6313	48.6589	45.458	58.7411	260.188	108.334	212.249	204.465	72.9428	48.3153	78.7763	62.5713
100345994	SLC34A2	solute carrier family 34 member 2	-	protein-coding	Ensembl:ENSOCUG00000002944	-0.78891	1.33477	0.247959	0.350103	-2.60229	24.3788	7.91349e-07	4.3053e-06	-1.81338		10	0	0	3	13	13	7	7	12	5	12	6	22	7	6	17		40.2982	1e-06	1e-06	38.3131	14.0366	9.30244	9.359	9.79018	91.831	45.139	181.928	76.6742	19.8116	7.86529	10.2752	19.3402
100355018	UGDH	UDP-glucose 6-dehydrogenase	-	protein-coding	Ensembl:ENSOCUG00000005531	0.805159	6.07131	0.0137395	0.031251	1.79471	24.3506	8.03011e-07	4.36371e-06	0.989551		42	136	13	8	325	480	229	280.5	13	14	3	6	401	367	124	244		169.252	334.498	214.412	102.168	350.915	343.475	306.173	392.306	99.4835	126.389	45.482	76.6742	361.112	412.366	212.353	277.589
100356616	PPM1B	protein phosphatase, Mg2+/Mn2+ dependent 1B	-	protein-coding	Ensembl:ENSOCUG00000005461	1.51566	13.8462	0.000198395	0.000788555	2.3731	24.3295	8.1187e-07	4.40676e-06	0.857437		10	65.5	4.5	1.5	167	243.33	130	114	3.5	4	1	1.5	199.17	133.83	49.17	104.83		40.2982	161.1	74.2196	19.1566	180.316	174.12	173.81	159.44	26.784	36.1112	15.1607	19.1685	179.358	150.373	84.205	119.261
100343338	MYO1C	myosin IC	-	protein-coding	Ensembl:ENSOCUG00000000069	-1.53807	20.6428	5.53443e-06	3.02849e-05	-1.70043	24.3229	8.14664e-07	4.41646e-06	-0.162364		27	98	15	27	73	147	43	55	44	19	20	11	72	57.5	56	62		108.805	241.036	247.399	344.818	78.8208	105.189	57.491	76.9228	336.714	171.528	303.214	140.569	64.838	64.6077	95.9016	70.535
100347589	LRRC58	leucine rich repeat containing 58	-	protein-coding	Ensembl:ENSOCUG00000025190	1.83843	24.614	7.00427e-07	4.60592e-06	1.77698	24.3208	8.15535e-07	4.41646e-06	-0.0614517		29	194	9	11	576	903	456.5	361	12	14	10	14	573	494.5	172.5	408		116.865	477.152	148.439	140.481	621.929	646.162	610.341	504.894	91.831	126.389	151.607	178.906	516.003	555.626	295.411	464.166
100009127	F3	coagulation factor III, tissue factor	-	protein-coding	Ensembl:ENSOCUG00000004834	2.82193	13.6112	0.000224835	0.000876615	7.48857	24.2391	8.50866e-07	4.6025e-06	4.66664		0	27	0	0	37	55	35	29	0	0	0	0	41	29	53	34		1e-06	66.4078	1e-06	1e-06	39.9503	39.3565	46.795	40.5593	1e-06	1e-06	1e-06	1e-06	36.9216	32.5848	90.764	38.6805
100345694	LOC100345694	40S ribosomal protein S27	-	protein-coding	Ensembl:ENSOCUG00000025002	-1.59127	16.5272	4.79568e-05	0.000217842	-1.85707	24.226	8.56681e-07	4.62863e-06	-0.265796		22.63	64.68	39.18	23.65	63.02	60.97	55.45	65.38	27.37	27.62	10.08	31.7	71.28	68.75	37.42	58.4		91.1949	159.084	646.206	302.035	68.0451	43.6284	74.1367	91.4403	209.451	249.348	152.82	405.095	64.1896	77.2483	64.0828	66.4394
100349925	LOC100349925	small EDRK-rich factor 2	-	protein-coding	-	-1.57384	13.4299	0.000247649	0.000956059	-1.94836	24.2231	8.57986e-07	4.63037e-06	-0.374519		8.5	9.5	4	10.83	11.5	15.33	10	8.33	11.08	9	4.67	4	17.5	22	11.5	14.5		34.2535	23.3657	65.973	138.31	12.417	10.9697	13.37	11.6503	84.7906	81.2503	70.8004	51.1161	15.7592	24.7195	19.6941	16.4961
100351532	VMP1	vacuole membrane protein 1	-	protein-coding	Ensembl:ENSOCUG00000004210	-2.83503	34.6683	3.90941e-09	3.58629e-08	-2.29595	24.213	8.62497e-07	4.63876e-06	0.539079		54	273	162.5	96	105	171	105	104	63	47	38	95	189	53	62	142		217.61	671.457	2680.15	1226.02	113.372	122.363	140.385	145.454	482.113	424.307	576.106	1214.01	170.2	59.5515	106.177	161.548
100347621	ANP32B	acidic nuclear phosphoprotein 32 family member B	-	protein-coding	Ensembl:ENSOCUG00000029397	1.03631	11.6505	0.000641845	0.00221122	1.70076	24.2141	8.61981e-07	4.63876e-06	0.664442		32.5	71.08	15.83	4.5	255.33	418.17	209	286	6.83	12.5	4.33	8.83	321.58	293.92	153.75	196.75		130.969	174.825	261.088	57.4697	275.689	299.231	279.433	399.999	52.2671	112.848	65.6457	112.839	289.592	330.252	263.301	223.835
100341292	LOC100341292	putative 60S ribosomal protein L37a	-	protein-coding	Ensembl:ENSOCUG00000021585	-1.29493	11.2608	0.000791597	0.0026628	-1.97463	24.2159	8.61193e-07	4.63876e-06	-0.6797		8.52	23.87	8.33	6.53	17.87	27.43	19.05	29.72	11.55	8.32	4.17	9.07	21.85	25.6	9.03	19.1		34.3341	58.7094	137.389	83.3949	19.2949	19.6281	25.4699	41.5663	88.3873	75.1113	63.22	115.906	19.6765	28.7645	15.4641	21.7293
100352193	ARMH4	armadillo like helical domain containing 4	C17H14orf37	protein-coding	Ensembl:ENSOCUG00000012279	-0.956044	1.18782	0.275769	0.382597	-2.8892	24.1953	8.70434e-07	4.6761e-06	-1.93316		48	2	0	1	6	5	10	2	19	22	6	2	16	9	6	25		193.431	4.9191	1e-06	12.771	6.47842	3.57786	13.37	2.79719	145.399	198.612	90.9641	25.5581	14.4084	10.1125	10.2752	28.4415
100355685	LOC100355685	uncharacterized LOC100355685	RP1	protein-coding	-	-3.9804	34.9895	3.31482e-09	3.07195e-08	-3.21799	24.1286	9.01117e-07	4.83541e-06	0.762409		55	4	5	10	3	12	7	3	9	13	4	7	18	4	2	9		221.64	9.83819	82.4663	127.71	3.23921	8.58686	9.359	4.19579	68.8732	117.361	60.6427	89.4532	16.2095	4.49445	3.42505	10.2389
100339642	DNAH7	dynein axonemal heavy chain 7	-	protein-coding	Ensembl:ENSOCUG00000006747	-4.72694	43.34	4.60084e-11	5.30676e-10	-3.33029	24.0448	9.41197e-07	5.04473e-06	1.39666		128	7	11	18	1	14	10	4	20	23	9	15	40	7	5	17		515.817	17.2168	181.426	229.879	1.07974	10.018	13.37	5.59439	153.052	207.64	136.446	191.685	36.0211	7.86529	8.56264	19.3402
100346466	CKS1B	CDC28 protein kinase regulatory subunit 1B	-	protein-coding	Ensembl:ENSOCUG00000016204	2.39097	38.9762	4.29014e-10	4.44701e-09	2.21014	24.0423	9.42399e-07	5.04543e-06	-0.180833		2	10.5	1	3.5	116	130.5	93.33	80	4.5	0.5	1	3	108	126.67	59	82.5		8.05964	25.8253	16.4933	44.6987	125.25	93.3822	124.782	111.888	34.4366	4.5139	15.1607	38.3371	97.257	142.328	101.039	93.857
100355834	LOC100355834	protein NPAT	NPAT	protein-coding	Ensembl:ENSOCUG00000026209	1.0891	12.9623	0.000317822	0.00119558	2.2555	23.9626	9.82229e-07	5.25269e-06	1.1664		7.5	33.5	4	5	148	192	93	81.5	2	4	1	1	101	88	59	95.5		30.2237	82.3948	65.973	63.8552	159.801	137.39	124.341	113.986	15.3052	36.1112	15.1607	12.779	90.9533	98.8779	101.039	108.647
100358689	TUBB	tubulin beta class I	-	protein-coding	Ensembl:ENSOCUG00000002187	1.88361	21.0394	4.49937e-06	2.49694e-05	1.9444	23.9117	1.00854e-06	5.3873e-06	0.0607842		132.6	42.1	32.5	37.1	1394.07	2362	1112.58	1221.05	71.27	54.38	42.8	25.3	1843.68	1847.97	1290.02	1565.55		534.354	103.547	536.031	473.806	1505.23	1690.18	1487.52	1707.76	545.399	490.932	648.877	323.31	1660.29	2076.4	2209.19	1781.06
100359209	DHFR	dihydrofolate reductase	-	protein-coding	Ensembl:ENSOCUG00000005127	2.304	40.8705	1.62658e-10	1.75969e-09	1.97659	23.897	1.01628e-06	5.42248e-06	-0.327406		9	11.17	2	1	132.33	192.87	88	128.5	1	6	4	3	149.67	172.75	80.87	125.5		36.2684	27.4731	32.9865	12.771	142.882	138.012	117.656	179.72	7.65258	54.1668	60.6427	38.3371	134.782	194.104	138.492	142.776
100339785	VCP	valosin containing protein	-	protein-coding	Ensembl:ENSOCUG00000006433	1.34002	20.1024	7.34047e-06	3.95243e-05	1.45766	23.8401	1.04677e-06	5.57884e-06	0.117642		121.5	113	16.5	18	593.5	1216.83	616.17	575.5	43.83	39.5	15.33	17.5	779.17	819.33	443.17	730.33		489.623	277.929	272.139	229.879	640.824	870.73	823.82	804.893	335.413	356.598	232.413	223.633	701.664	920.609	758.941	830.868
100008883	GABARAP	GABA type A receptor-associated protein	-	protein-coding	Ensembl:ENSOCUG00000006997	-1.84711	43.9221	3.41702e-11	4.00013e-10	-1.37059	23.808	1.06437e-06	5.6598e-06	0.476523		212.5	415.5	77	67.5	261	330.5	213	218	78.5	86.5	49	88.5	358.5	329	137	278.5		856.337	1021.94	1269.98	862.045	281.811	236.497	284.781	304.894	600.728	780.905	742.873	1130.94	322.839	369.668	234.616	316.838
100340387	RPRD1B	regulation of nuclear pre-mRNA domain containing 1B	-	protein-coding	Ensembl:ENSOCUG00000003450	1.00854	8.33071	0.00389803	0.010573	2.2639	23.8096	1.0635e-06	5.6598e-06	1.25536		14	31	0	3	127	201	68	56	4	2	0	4	149	126	56	111		56.4175	76.246	1e-06	38.3131	137.127	143.83	90.916	78.3214	30.6103	18.0556	1e-06	51.1161	134.179	141.575	95.9016	126.28
100341245	DNAH6	dynein axonemal heavy chain 6	-	protein-coding	Ensembl:ENSOCUG00000010057	-4.14856	28.5579	9.09386e-08	7.0042e-07	-3.42447	23.7556	1.09378e-06	5.80965e-06	0.724099		275	9	13	30	3	56	15	8	54	62	10	20	50	17	10	41		1108.2	22.1359	214.412	383.131	3.23921	40.072	20.055	11.1888	413.239	559.724	151.607	255.581	45.0264	19.1014	17.1253	46.6441
108177453	LOC108177453	thymosin beta-10 pseudogene	-	pseudo	-	-1.97712	27.4809	1.58651e-07	1.17024e-06	-1.82317	23.7146	1.11733e-06	5.928e-06	0.153953		213	244.5	135	130.5	272	365.5	217	295.33	120.5	109.5	68	161	394.5	288.5	175	296.5		858.352	601.359	2226.59	1666.62	293.689	261.542	290.129	413.048	922.136	988.545	1030.93	2057.42	355.258	324.162	299.692	337.316
100343911	HFM1	helicase for meiosis 1	-	protein-coding	Ensembl:ENSOCUG00000029252	-3.02338	19.9466	7.96372e-06	4.25878e-05	-3.19271	23.649	1.15608e-06	6.12668e-06	-0.169323		7	3	6	5	1	7	5	2	6	5	2	4	4	4	1	7		28.2087	7.37864	98.9595	63.8552	1.07974	5.00901	6.685	2.79719	45.9155	45.139	30.3214	51.1161	3.60211	4.49445	1.71253	7.96362
100348671	CDK18	cyclin dependent kinase 18	-	protein-coding	Ensembl:ENSOCUG00000009635	0.0777528	0.0230976	0.879204	0.914776	-1.78753	23.6422	1.16018e-06	6.14149e-06	-1.86528		18	6	0	2	25	34	17	11	18	8	9	9	37	26	28	21		72.5368	14.7573	1e-06	25.5421	26.9934	24.3295	22.729	15.3846	137.746	72.2225	136.446	115.011	33.3195	29.2139	47.9508	23.8909
100345580	EEA1	early endosome antigen 1	-	protein-coding	Ensembl:ENSOCUG00000009295	1.02093	6.10889	0.0134503	0.0307418	2.17635	23.6392	1.16196e-06	6.14405e-06	1.15542		14	207	6	5	166	276	155	119	4	4	2	6	184	241	96	143		56.4175	509.126	98.9595	63.8552	179.236	197.498	207.235	166.433	30.6103	36.1112	30.3214	76.6742	165.697	270.791	164.403	162.685
100341969	DDX21	DExD-box helicase 21	-	protein-coding	Ensembl:ENSOCUG00000002888	1.62735	21.592	3.37248e-06	1.92374e-05	1.69258	23.6297	1.16769e-06	6.16741e-06	0.065231		17.58	85.67	2.75	9.33	297.2	500.98	262.12	169.7	14	9.33	4.33	10.58	323.62	350.7	190.73	235.78		70.8443	210.709	45.3564	119.154	320.898	358.487	350.455	237.342	107.136	84.2294	65.6457	135.202	291.429	394.051	326.63	268.238
100349828	CHP2	calcineurin like EF-hand protein 2	-	protein-coding	Ensembl:ENSOCUG00000000793	-3.76902	23.0936	1.54304e-06	9.39401e-06	-3.48371	23.5952	1.18884e-06	6.27206e-06	0.285303		14	1	3	4	3	1	1	4	8	8	0	9	6	4	3	6		56.4175	2.45955	49.4798	51.0842	3.23921	0.715572	1.337	5.59439	61.2206	72.2225	1e-06	115.011	5.40317	4.49445	5.13758	6.82596
100352148	TGM2	transglutaminase 2	-	protein-coding	Ensembl:ENSOCUG00000003636	-1.69991	8.32346	0.00391363	0.0105986	-2.80209	23.5459	1.2197e-06	6.42767e-06	-1.10218		9	23	5	19	23	18	25	11	29	5	19	4	20	8	11	33		36.2684	56.5696	82.4663	242.65	24.834	12.8803	33.425	15.3846	221.925	45.139	288.053	51.1161	18.0106	8.9889	18.8378	37.5428
100341888	IDE	insulin degrading enzyme	-	protein-coding	Ensembl:ENSOCUG00000002827	1.40767	18.1509	2.04076e-05	0.000100987	1.98871	23.5301	1.22976e-06	6.47343e-06	0.581037		19	17	4	3	127	263.5	102.5	88	8	2	0	4	185.5	142	68	117		76.5666	41.8123	65.973	38.3131	137.127	188.553	137.043	123.077	61.2206	18.0556	1e-06	51.1161	167.048	159.553	116.452	133.106
100348389	SNRPF	small nuclear ribonucleoprotein polypeptide F	-	protein-coding	Ensembl:ENSOCUG00000010925	1.63113	18.7623	1.48068e-05	7.53304e-05	2.37591	23.4993	1.24959e-06	6.57047e-06	0.744771		6	17	7	5	144	157.33	88	115	0	2	3	5	147	162	58	109		24.1789	41.8123	115.453	63.8552	155.482	112.581	117.656	160.839	1e-06	18.0556	45.482	63.8952	132.378	182.025	99.3266	124.005
103348497	TPPP3	tubulin polymerization promoting protein family member 3	-	protein-coding	-	-4.47907	28.6131	8.83801e-08	6.81831e-07	-3.82855	23.446	1.28468e-06	6.74745e-06	0.650526		44	1	5	6	1	7	3	2	10	18	2	8	13	2	1	8		177.312	2.45955	82.4663	76.6263	1.07974	5.00901	4.011	2.79719	76.5258	162.501	30.3214	102.232	11.7069	2.24722	1.71253	9.10129
100354763	PCYOX1	prenylcysteine oxidase 1	-	protein-coding	Ensembl:ENSOCUG00000011208	1.7386	21.2412	4.04956e-06	2.27142e-05	2.05294	23.354	1.34765e-06	7.07029e-06	0.314342		11	20	0	7	141	233	150	86	6	4	4	2	157	104	147	174		44.328	49.191	1e-06	89.3973	152.243	166.728	200.55	120.279	45.9155	36.1112	60.6427	25.5581	141.383	116.856	251.742	197.953
100345061	RNF149	ring finger protein 149	-	protein-coding	-	1.45403	15.0772	0.000103204	0.000434029	2.39867	23.3493	1.35096e-06	7.07974e-06	0.944645		1	12	2	4	68	94	61	50	1	2	1	2	99	64	44	84		4.02982	29.5146	32.9865	51.0842	73.4222	67.2638	81.557	69.9298	7.65258	18.0556	15.1607	25.5581	89.1523	71.9112	75.3512	95.5635
100343188	LRRC51	transmembrane O-methyltransferase	-	protein-coding	Ensembl:ENSOCUG00000000162	-4.17867	22.7107	1.88317e-06	1.12608e-05	-4.19018	23.3241	1.36877e-06	7.16107e-06	-0.0115126		17	4	3	12	1	3	4	3	13	3	0	13	7	1	0	5		68.507	9.83819	49.4798	153.253	1.07974	2.14672	5.348	4.19579	99.4835	27.0834	1e-06	166.127	6.3037	1.12361	1e-06	5.6883
100355822	RITA1	RBPJ interacting and tubulin associated 1	-	protein-coding	-	-1.31202	12.373	0.000435579	0.00158044	-1.65326	23.323	1.36952e-06	7.16107e-06	-0.341235		22	15	9	13	29	62	34	24	22	15	13	12	46	36.5	37	54		88.6561	36.8932	148.439	166.024	31.3124	44.3655	45.458	33.5663	168.357	135.417	197.089	153.348	41.4243	41.0118	63.3635	61.4337
100350892	SLC35A4	solute carrier family 35 member A4	-	protein-coding	Ensembl:ENSOCUG00000009816	1.14506	13.9164	0.000191121	0.000761571	1.82932	23.3097	1.37902e-06	7.20274e-06	0.684259		9	24	5	3	100	175.5	94	68	4	4	4	3	136	114	102	121		36.2684	59.0291	82.4663	38.3131	107.974	125.583	125.678	95.1046	30.6103	36.1112	60.6427	38.3371	122.472	128.092	174.678	137.657
100347738	PKP2	plakophilin 2	-	protein-coding	Ensembl:ENSOCUG00000000023	-1.42653	14.5144	0.000139091	0.000569185	-1.74643	23.2759	1.40346e-06	7.32226e-06	-0.319897		42	32	6	2	29	51	29	20	19	17	18	7	49	42	37	27		169.252	78.7055	98.9595	25.5421	31.3124	36.4942	38.773	27.9719	145.399	153.473	272.892	89.4532	44.1259	47.1917	63.3635	30.7168
100358720	ANKFN1	ankyrin repeat and fibronectin type III domain containing 1	-	protein-coding	Ensembl:ENSOCUG00000001342	-3.39819	14.016	0.000181263	0.000725976	-4.41246	23.2357	1.43312e-06	7.46875e-06	-1.01427		125	1	2	7	2	12	9	0.5	18	22	2	11	16	4	2	2		503.728	2.45955	32.9865	89.3973	2.15948	8.58686	12.033	0.699298	137.746	198.612	30.3214	140.569	14.4084	4.49445	3.42505	2.27532
100347560	RBCK1	RANBP2-type and C3HC4-type zinc finger containing 1	-	protein-coding	-	-0.717754	4.98073	0.0256311	0.0533708	-1.51437	23.1463	1.50134e-06	7.81558e-06	-0.79662		31	38	6	7	55	69	57	49	25	32	18	8	68	48	57	83		124.924	93.4628	98.9595	89.3973	59.3856	49.3745	76.209	68.5313	191.314	288.89	272.892	102.232	61.2359	53.9334	97.6141	94.4258
100357472	PPM1H	protein phosphatase, Mg2+/Mn2+ dependent 1H	-	protein-coding	Ensembl:ENSOCUG00000029423	2.21875	27.9699	1.23216e-07	9.263e-07	2.00468	23.1418	1.5048e-06	7.82145e-06	-0.214075		51	44.5	1	4	452	912.03	255	225	11	14	13	3	453.83	383.7	182.5	456.5		205.521	109.45	16.4933	51.0842	488.041	652.623	340.935	314.684	84.1784	126.389	197.089	38.3371	408.687	431.13	312.536	519.342
103350931	IRF2BP2	interferon regulatory factor 2 binding protein 2	-	protein-coding	-	0.849771	6.96492	0.00831232	0.0203845	1.55902	23.1406	1.50579e-06	7.82145e-06	0.709249		66.17	269	17.5	17	498	904	383	383	26	21.2	18	13.53	718	677.83	254.4	520.33		266.653	661.618	288.632	217.108	537.709	646.877	512.071	535.663	198.967	191.389	272.892	172.9	646.579	761.618	435.667	591.959
100348902	SEC11C	SEC11 homolog C, signal peptidase complex subunit	-	protein-coding	Ensembl:ENSOCUG00000009204	-1.09887	6.38948	0.0114799	0.0267845	-1.87674	23.1311	1.5132e-06	7.84266e-06	-0.777869		21	11	2	5	17	28.5	14	38.25	10	15	5.5	10	32	22	18.5	26		84.6262	27.055	32.9865	63.8552	18.3555	20.3938	18.718	53.4963	76.5258	135.417	83.3837	127.79	28.8169	24.7195	31.6818	29.5792
100342577	SNAP29	synaptosome associated protein 29	-	protein-coding	Ensembl:ENSOCUG00000003855	0.0785342	0.0789153	0.778773	0.837501	1.68477	23.1317	1.51278e-06	7.84266e-06	1.60624		52	109	11	6	223	338	125.83	154.5	10.33	8	5	4.33	303	223	110	180.83		209.551	268.091	181.426	76.6263	240.781	241.863	168.235	216.083	79.0512	72.2225	75.8034	55.3332	272.86	250.566	188.378	205.723
100339760	PNN	pinin, desmosome associated protein	-	protein-coding	Ensembl:ENSOCUG00000002176	0.655321	5.05737	0.0245214	0.0514022	1.86181	23.1167	1.52458e-06	7.89295e-06	1.20649		27	29	1	8	131	221.5	84	76	6	5	2	2	140	126.5	92.5	122.33		108.805	71.3269	16.4933	102.168	141.446	158.499	112.308	106.293	45.9155	45.139	30.3214	25.5581	126.074	142.137	158.409	139.17
100008891	SLC26A7	solute carrier family 26 member 7	-	protein-coding	Ensembl:ENSOCUG00000012527	3.00602	22.6144	1.97996e-06	1.17946e-05	4.08034	23.1068	1.53246e-06	7.92503e-06	1.07431		0	6	0	0	46	59	32	26	1	0	0	0	39	39	37	45		1e-06	14.7573	1e-06	1e-06	49.6679	42.2188	42.784	36.3635	7.65258	1e-06	1e-06	1e-06	35.1206	43.8209	63.3635	51.1947
100349373	PIH1D2	PIH1 domain containing 2	-	protein-coding	Ensembl:ENSOCUG00000028144	-2.59328	14.8054	0.000119192	0.000495073	-2.8115	23.0996	1.53821e-06	7.94603e-06	-0.218229		31	5	0	4	3	9	3	3	6	5	4	12	11	10	3	8		124.924	12.2977	1e-06	51.0842	3.23921	6.44015	4.011	4.19579	45.9155	45.139	60.6427	153.348	9.90581	11.2361	5.13758	9.10129
100338147	ABTB1	ankyrin repeat and BTB domain containing 1	-	protein-coding	Ensembl:ENSOCUG00000027274	-2.19052	28.4104	9.81348e-08	7.50931e-07	-2.17944	22.9143	1.6939e-06	8.74066e-06	0.0110722		12	25	3	1	9	10	8	12	9	5	5	5	10	10	12	14		48.3579	61.4887	49.4798	12.771	9.71764	7.15572	10.696	16.7832	68.8732	45.139	75.8034	63.8952	9.00528	11.2361	20.5503	15.9272
100353022	LNPEP	leucyl and cystinyl aminopeptidase	-	protein-coding	Ensembl:ENSOCUG00000001651	1.32913	7.16376	0.0074391	0.018582	2.60143	22.8991	1.70735e-06	8.80041e-06	1.2723		10	112	2	1	112	221	103	37	3	3	2	1	129	110	114	121		40.2982	275.469	32.9865	12.771	120.931	158.141	137.711	51.7481	22.9577	27.0834	30.3214	12.779	116.168	123.597	195.228	137.657
100352794	GNA13	G protein subunit alpha 13	-	protein-coding	Ensembl:ENSOCUG00000007640	0.995094	9.2155	0.00239975	0.0070319	1.57358	22.891	1.71451e-06	8.81803e-06	0.578489		47	305	7	17	409	663	331.5	270.5	16.25	15	10	13	501	394.33	219.5	375		189.402	750.162	115.453	217.108	441.613	474.424	443.216	378.32	124.354	135.417	151.607	166.127	451.165	443.074	375.9	426.623
100357094	LOC100357094	anaphase-promoting complex subunit 11	-	protein-coding	-	-0.0888757	0.0317364	0.858607	0.898763	-2.05733	22.8917	1.7139e-06	8.81803e-06	-1.96846		9	4	0	3	16	30	14	13	16	7	4.5	4	20.5	15	22	12		36.2684	9.83819	1e-06	38.3131	17.2758	21.4672	18.718	18.1818	122.441	63.1946	68.223	51.1161	18.4608	16.8542	37.6756	13.6519
100353489	RAD23B	RAD23 homolog B, nucleotide excision repair protein	-	protein-coding	Ensembl:ENSOCUG00000007316	1.26992	18.7223	1.512e-05	7.66755e-05	1.49386	22.8633	1.7394e-06	8.93624e-06	0.223936		73	143	12	15	569.5	940.5	480.5	501	24	18	20	21	740	711.5	260	530.5		294.177	351.715	197.919	191.566	614.911	672.996	642.429	700.697	183.662	162.501	303.214	268.36	666.391	799.45	445.257	603.529
100328725	RAD50	RAD50 double strand break repair protein	-	protein-coding	Ensembl:ENSOCUG00000025001	0.81447	5.30968	0.0212072	0.0455297	2.60899	22.8522	1.7495e-06	8.97833e-06	1.79452		17	32	1	4	128	203	61	54	1	2	1	6	115	79	81	120		68.507	78.7055	16.4933	51.0842	138.206	145.261	81.557	75.5242	7.65258	18.0556	15.1607	76.6742	103.561	88.7654	138.715	136.519
100344427	LOC100344427	centrin-4	-	protein-coding	Ensembl:ENSOCUG00000022164	-4.48	25.4314	4.58393e-07	3.12185e-06	-3.96682	22.8363	1.76402e-06	9.04303e-06	0.513182		19	1	4	11	1	5	7	0	9	6	2	8	6	1	1	6		76.5666	2.45955	65.973	140.481	1.07974	3.57786	9.359	1e-06	68.8732	54.1668	30.3214	102.232	5.40317	1.12361	1.71253	6.82596
100357209	LOC100357209	epidermal retinol dehydrogenase 2	-	protein-coding	Ensembl:ENSOCUG00000009657	-4.94507	35.4782	2.57924e-09	2.44224e-08	-3.87557	22.8279	1.77172e-06	9.07258e-06	1.0695		28	7	10	3	2	1	3	2	7	16	0	5	10	2	0	4		112.835	17.2168	164.933	38.3131	2.15948	0.715572	4.011	2.79719	53.5681	144.445	1e-06	63.8952	9.00528	2.24722	1e-06	4.55064
100344860	BRWD3	bromodomain and WD repeat domain containing 3	-	protein-coding	Ensembl:ENSOCUG00000005170	1.16721	9.81134	0.0017344	0.00528631	2.59287	22.8101	1.78819e-06	9.14698e-06	1.42566		12	50	1	0	102.5	175	86.5	67	3	1	1	0	87	78	40	70.5		48.3579	122.977	16.4933	1e-06	110.673	125.225	115.651	93.706	22.9577	9.02781	15.1607	1e-06	78.3459	87.6418	68.5011	80.2051
100341872	RPL7L1	ribosomal protein L7 like 1	-	protein-coding	Ensembl:ENSOCUG00000003844	0.758243	8.50067	0.00355016	0.00979085	1.5673	22.6152	1.97915e-06	1.01128e-05	0.809057		32.02	54.38	7.15	3.53	171.57	298.62	138.7	154.78	7.9	7.98	3.28	5.58	218.88	189.33	97.47	160.62		129.035	133.75	117.927	45.0818	185.251	213.684	185.442	216.475	60.4554	72.0419	49.727	71.307	197.108	212.734	166.92	182.731
100345059	C2H2orf68	chromosome 2 open reading frame, human C2orf68	-	protein-coding	Ensembl:ENSOCUG00000010066	1.66108	14.0906	0.000174215	0.000701332	2.96792	22.5973	1.99763e-06	1.01962e-05	1.30685		2.33	15	0	1.5	64.33	86.67	48.08	40.67	1	0.33	1	1	69.67	55.83	71.17	52.83		9.38948	36.8932	1e-06	19.1566	69.4595	62.0186	64.283	56.8809	7.65258	2.97918	15.1607	12.779	62.7398	62.7313	121.881	60.1026
100355393	DEGS1	delta 4-desaturase, sphingolipid 1	-	protein-coding	Ensembl:ENSOCUG00000023942	1.41746	11.2045	0.000815994	0.00273315	2.00272	22.5533	2.0439e-06	1.0421e-05	0.585256		4	49.5	1.5	4	94	172.5	90.5	94	7	3	2	2.5	167.5	108	113.5	119		16.1193	121.748	24.7399	51.0842	101.495	123.436	120.999	131.468	53.5681	27.0834	30.3214	31.9476	150.838	121.35	194.372	135.382
108176419	LOC108176419	uncharacterized LOC108176419	-	protein-coding	-	2.53088	56.5327	5.5272e-14	8.7875e-13	1.53969	22.4654	2.1396e-06	1.08971e-05	-0.991189		32	27	5	4	480.25	502	449.2	331	12	22	8	13	396.2	403	269	357		128.954	66.4078	82.4663	51.0842	518.544	359.217	600.581	462.936	91.831	198.612	121.285	166.127	356.789	452.816	460.67	406.145
100348644	SPOPL	speckle type BTB/POZ protein like	-	protein-coding	Ensembl:ENSOCUG00000006944	0.688679	3.076	0.0794556	0.136119	2.28587	22.4361	2.17248e-06	1.10527e-05	1.59719		15.5	111.75	2	10	160.5	231.33	104	110.5	1	3	3	4	193.5	159	62	101.5		62.4622	274.854	32.9865	127.71	173.298	165.533	139.048	154.545	7.65258	27.0834	45.482	51.1161	174.252	178.654	106.177	115.473
100358902	TFAM	transcription factor A, mitochondrial	-	protein-coding	Ensembl:ENSOCUG00000014405	1.37171	11.8051	0.000590683	0.00206366	2.45349	22.3617	2.25834e-06	1.1477e-05	1.08178		7	44	4	5	144	232	158.83	123	4	3	1	1	158	173.5	39	97		28.2087	108.22	65.973	63.8552	155.482	166.013	212.356	172.027	30.6103	27.0834	15.1607	12.779	142.283	194.947	66.7886	110.353
100357230	LOC100357230	GTP-binding nuclear protein Ran	-	protein-coding	-	2.19978	51.1352	8.62179e-13	1.19688e-11	1.50183	22.3519	2.26987e-06	1.15232e-05	-0.697946		19.83	39.25	4.5	5.5	350.83	545.83	261	308.5	15.5	9	8	11.5	423.33	354.83	133.42	258		79.9114	96.5372	74.2196	70.2407	378.804	390.581	348.957	431.467	118.615	81.2503	121.285	146.959	381.221	398.691	228.485	293.516
100346290	NUB1	negative regulator of ubiquitin like proteins 1	-	protein-coding	Ensembl:ENSOCUG00000004031	-1.23028	17.2862	3.2152e-05	0.000153612	-1.65249	22.3101	2.31986e-06	1.17643e-05	-0.422207		38	73	6	10	66	94	35	49	16	6	11	16	60	44	15	35		153.133	179.547	98.9595	127.71	71.2627	67.2638	46.795	68.5313	122.441	54.1668	166.767	204.465	54.0317	49.4389	25.6879	39.8181
100345428	LOC100345428	dystonin	-	protein-coding	-	-2.80019	28.2731	1.05349e-07	8.00928e-07	-2.35453	22.2966	2.33626e-06	1.18347e-05	0.445654		222	21	18	31	34	72	53	28	46.5	56	13	23	96	23	51	59		894.62	51.6505	296.879	395.902	36.7111	51.5212	70.861	39.1607	355.845	505.557	197.089	293.918	86.4507	25.8431	87.3389	67.122
100354911	LOC100354911	transducin-like enhancer protein 1	TLE1	protein-coding	-	2.15604	19.5217	9.94609e-06	5.22975e-05	2.18653	22.2675	2.37189e-06	1.20023e-05	0.0304822		3.5	51.5	2	1	132.5	226	69	97	6.5	1.5	3	2	174	92	107.5	151		14.1044	126.667	32.9865	12.771	143.065	161.719	92.253	135.664	49.7418	13.5417	45.482	25.5581	156.692	103.372	184.097	171.787
100343809	LOC100343809	translationally-controlled tumor protein pseudogene	-	pseudo	-	-2.15379	33.5412	6.97687e-09	6.13704e-08	-1.74004	22.2486	2.39535e-06	1.2108e-05	0.413753		79.55	421.04	95.48	56.18	160.96	221.9	159.13	171.4	51.95	69.25	29.37	78.78	225.01	166.53	78.92	149.41		320.572	1035.57	1574.78	717.477	173.795	158.785	212.757	239.72	397.552	625.176	445.269	1006.73	202.628	187.115	135.153	169.978
100351154	CNOT9	CCR4-NOT transcription complex subunit 9	RQCD1	protein-coding	Ensembl:ENSOCUG00000001981	1.3372	19.5474	9.81344e-06	5.17102e-05	2.13511	22.238	2.40854e-06	1.21616e-05	0.797911		11.5	19	0	2	91	131.5	78	80.5	1	3	1	5	124.5	89.5	53	79		46.3429	46.7314	1e-06	25.5421	98.2561	94.0977	104.286	112.587	7.65258	27.0834	15.1607	63.8952	112.116	100.563	90.764	89.8752
100352649	TTC7A	tetratricopeptide repeat domain 7A	-	protein-coding	Ensembl:ENSOCUG00000007788	1.52383	10.5806	0.00114281	0.00369119	2.67119	22.198	2.45933e-06	1.24047e-05	1.14736		13	6	2	0	51	86	48	51	2	0	2	1	66	59.33	65	91		52.3877	14.7573	32.9865	1e-06	55.0666	61.5392	64.176	71.3284	15.3052	1e-06	30.3214	12.779	59.4348	66.6639	111.314	103.527
100009302	HINT1	histidine triad nucleotide binding protein 1	HINT	protein-coding	Ensembl:ENSOCUG00000006607	1.27162	19.0341	1.284e-05	6.58226e-05	1.65043	22.1859	2.47481e-06	1.24694e-05	0.37881		24	30.83	9.5	4.7	189.75	261.53	158.92	184.33	7.25	5	5	11.5	259.58	210.83	104.83	186.75		96.7157	75.8279	156.686	60.0239	204.88	187.144	212.476	257.803	55.4812	45.139	75.8034	146.959	233.759	236.891	179.524	212.458
100337910	STIL	STIL centriolar assembly protein	-	protein-coding	Ensembl:ENSOCUG00000013586	3.81305	56.9067	4.56982e-14	7.33318e-13	3.27017	22.1832	2.47837e-06	1.2474e-05	-0.542872		2	1	1	0	76	115	53	43	0	1	0	1	52	53	30	45		8.05964	2.45955	16.4933	1e-06	82.0601	82.2908	70.861	60.1397	1e-06	9.02781	1e-06	12.779	46.8275	59.5515	51.3758	51.1947
103350657	SH2D4A	SH2 domain containing 4A	-	protein-coding	Ensembl:ENSOCUG00000016585	-1.20202	10.291	0.00133681	0.00421669	-1.83455	22.1796	2.48297e-06	1.24838e-05	-0.63253		16	17	3	4	23	34	12	16	10	7	6	11	15	25.33	19	23		64.4771	41.8123	49.4798	51.0842	24.834	24.3295	16.044	22.3776	76.5258	63.1946	90.9641	140.569	13.5079	28.4611	32.538	26.1662
100342879	LOC100342879	EF-hand calcium-binding domain-containing protein 10	-	protein-coding	Ensembl:ENSOCUG00000013351	-5.70707	26.0391	3.34568e-07	2.34647e-06	-4.69485	22.1674	2.49885e-06	1.25465e-05	1.01222		39	0	2	10	0	7	1	0	9	8	2	17	4	1	1	6		157.163	1e-06	32.9865	127.71	1e-06	5.00901	1.337	1e-06	68.8732	72.2225	30.3214	217.244	3.60211	1.12361	1.71253	6.82596
103351873	RTL5	retrotransposon Gag like 5	RGAG4	protein-coding	-	-1.59973	12.6598	0.000373606	0.00137789	-1.93324	22.1659	2.50076e-06	1.25465e-05	-0.333511		125	18	8	14	50	70	41	32	32	32	16	5	48	57	32	60		503.728	44.2719	131.946	178.795	53.9869	50.09	54.817	44.7551	244.883	288.89	242.571	63.8952	43.2253	64.0459	54.8009	68.2596
100344567	P3H3	prolyl 3-hydroxylase 3	LEPREL2	protein-coding	Ensembl:ENSOCUG00000012916	-2.87155	12.3363	0.000444245	0.0016057	-3.2397	22.1499	2.52164e-06	1.26243e-05	-0.368154		7	1	1	13	2	6	1	1	6	4	4	5	3	1	5	8		28.2087	2.45955	16.4933	166.024	2.15948	4.29343	1.337	1.3986	45.9155	36.1112	60.6427	63.8952	2.70158	1.12361	8.56264	9.10129
100328894	OBSL1	obscurin like cytoskeletal adaptor 1	-	protein-coding	Ensembl:ENSOCUG00000011145	0.922449	4.54618	0.0329922	0.065733	3.41367	22.1511	2.52012e-06	1.26243e-05	2.49122		4	13	1	0	34	73	22	31	1	1	0	0	49	44	36	66		16.1193	31.9741	16.4933	1e-06	36.7111	52.2368	29.414	43.3565	7.65258	9.02781	1e-06	1e-06	44.1259	49.4389	61.651	75.0856
100345258	CGGBP1	CGG triplet repeat binding protein 1	-	protein-coding	-	0.962537	5.89422	0.0151907	0.0341065	1.93025	22.1475	2.52489e-06	1.26271e-05	0.967709		37.5	302.17	17	24	587.17	771.58	409.25	415.33	13	19	6.5	9.5	672.37	555.7	127	355.5		151.118	743.202	280.385	306.505	633.989	552.121	547.167	580.879	99.4835	171.528	98.5444	121.401	605.488	624.391	217.491	404.438
100357638	ISOC1	isochorismatase domain containing 1	-	protein-coding	-	1.4525	8.95789	0.00276274	0.00792987	3.40123	22.1344	2.54217e-06	1.27001e-05	1.94873		1	31	2	2	76	142	67	63	0	0	1	2	99	81	27	52		4.02982	76.246	32.9865	25.5421	82.0601	101.611	89.579	88.1116	1e-06	1e-06	15.1607	25.5581	89.1523	91.0126	46.2382	59.1584
100342148	XPNPEP1	X-prolyl aminopeptidase 1	-	protein-coding	Ensembl:ENSOCUG00000003648	1.31693	15.8331	6.91805e-05	0.000302287	2.53235	22.1184	2.56341e-06	1.27926e-05	1.21542		17	12	1	3	79	147	76	64	1	4	1	0	80	67	50	72		68.507	29.5146	16.4933	38.3131	85.2993	105.189	101.612	89.5102	7.65258	36.1112	15.1607	1e-06	72.0422	75.282	85.6264	81.9116
100350275	RSU1	Ras suppressor protein 1	-	protein-coding	Ensembl:ENSOCUG00000030399	2.23569	15.3914	8.73868e-05	0.000371829	2.73802	22.1076	2.57792e-06	1.28514e-05	0.502334		14	121	2	11	300	877	290	487	3	10	2	7	670.5	387	42	329		56.4175	297.605	32.9865	140.481	323.921	627.557	387.73	681.117	22.9577	90.2781	30.3214	89.4532	603.804	434.838	71.9262	374.29
100353949	LIN9	lin-9 DREAM MuvB core complex component	-	protein-coding	Ensembl:ENSOCUG00000010028	2.799	36.1829	1.79636e-09	1.74302e-08	2.89049	22.1055	2.58075e-06	1.28519e-05	0.0914833		1	7	2	2	122	125	82.5	75	1	2	0	1	94	119	28	60		4.02982	17.2168	32.9865	25.5421	131.728	89.4465	110.303	104.895	7.65258	18.0556	1e-06	12.779	84.6496	133.71	47.9508	68.2596
100345932	TNS1	tensin 1	-	protein-coding	Ensembl:ENSOCUG00000001963	-2.31243	16.7759	4.20632e-05	0.000194832	-2.56421	22.0892	2.60275e-06	1.2934e-05	-0.251782		66	16.5	15	47	54	76	48.5	16.5	78.5	36	24	14	52	19	46.5	90		265.968	40.5825	247.399	600.239	58.3058	54.3835	64.8445	23.0769	600.728	325.001	363.856	178.906	46.8275	21.3486	79.6325	102.389
100353412	OTUD6B	OTU deubiquitinase 6B	-	protein-coding	Ensembl:ENSOCUG00000000218	1.53673	18.8537	1.4114e-05	7.21179e-05	2.04311	22.0892	2.60271e-06	1.2934e-05	0.506382		9	50	5	3	187	240.5	145	132	3	3	4.33	2	173	132.5	58	108.5		36.2684	122.977	82.4663	38.3131	201.911	172.095	193.865	184.615	22.9577	27.0834	65.6457	25.5581	155.791	148.879	99.3266	123.436
100352340	PIFO	primary cilia formation	-	protein-coding	Ensembl:ENSOCUG00000028213	-4.38848	28.4668	9.53174e-08	7.3056e-07	-3.71926	22.0681	2.63153e-06	1.30633e-05	0.669223		69	7	13	12	0	9	11	7	24	19	3	21	23	12	0	13		278.058	17.2168	214.412	153.253	1e-06	6.44015	14.707	9.79018	183.662	171.528	45.482	268.36	20.7121	13.4833	1e-06	14.7896
100351579	LIMD1	LIM domain containing 1	-	protein-coding	Ensembl:ENSOCUG00000001984	-1.37909	10.3303	0.00130863	0.00414969	-1.97952	22.0024	2.72303e-06	1.35032e-05	-0.600432		59	29	1	16	61	84	34	21	24	33	20	13	55	39	62	50		237.759	71.3269	16.4933	204.337	65.864	60.1081	45.458	29.3705	183.662	297.918	303.214	166.127	49.529	43.8209	106.177	56.883
100347271	MTHFD1	methylenetetrahydrofolate dehydrogenase, cyclohydrolase and formyltetrahydrofolate synthetase 1	-	protein-coding	Ensembl:ENSOCUG00000011720	1.68768	19.8167	8.52328e-06	4.52715e-05	1.97972	21.9766	2.75997e-06	1.3672e-05	0.292041		19	10.5	2	4.33	139.33	245	92	89.5	7	5	2	1	140	111.83	129.33	132		76.5666	25.8253	32.9865	55.2986	150.44	175.315	123.004	125.174	53.5681	45.139	30.3214	12.779	126.074	125.654	221.481	150.171
100350018	PKN2	protein kinase N2	-	protein-coding	Ensembl:ENSOCUG00000017056	1.2736	12.5874	0.00038835	0.00142779	1.68216	21.9744	2.76306e-06	1.36729e-05	0.408556		24	221	6	9	326	452	217	216.5	14	14	2	5.5	321.5	239	148	293		96.7157	543.56	98.9595	114.939	351.994	323.439	290.129	302.796	107.136	126.389	30.3214	70.2847	289.52	268.543	253.454	333.335
100349835	FBXL14	F-box and leucine rich repeat protein 14	-	protein-coding	Ensembl:ENSOCUG00000026024	-0.517968	2.10734	0.146594	0.22723	-1.50877	21.9673	2.77338e-06	1.37096e-05	-0.990805		84	39	5	10	91	125	68	51	48	30	11	17	109	58	69	78		338.505	95.9224	82.4663	127.71	98.2561	89.4465	90.916	71.3284	367.324	270.834	166.767	217.244	98.1575	65.1695	118.164	88.7375
100350199	TMEM30B	transmembrane protein 30B	-	protein-coding	Ensembl:ENSOCUG00000012236	-0.835698	2.14599	0.142943	0.222597	-2.50529	21.9631	2.77946e-06	1.37252e-05	-1.66959		8	1	2	3	8	17	13	10	10	4	3	4	9	5	10	8		32.2386	2.45955	32.9865	38.3131	8.6379	12.1647	17.381	13.986	76.5258	36.1112	45.482	51.1161	8.10475	5.61806	17.1253	9.10129
100009445	ECE1	endothelin converting enzyme 1	-	protein-coding	Ensembl:ENSOCUG00000011960	-2.43699	16.0592	6.13916e-05	0.000272042	-2.51135	21.9359	2.81914e-06	1.39066e-05	-0.0743588		18	6	3	13	10	13	5	11	37	12	14	3	23	14	27	27		72.5368	14.7573	49.4798	166.024	10.7974	9.30244	6.685	15.3846	283.145	108.334	212.249	38.3371	20.7121	15.7306	46.2382	30.7168
100344174	PFKFB2	6-phosphofructo-2-kinase/fructose-2,6-biphosphatase 2	-	protein-coding	Ensembl:ENSOCUG00000014355	0.777222	4.66435	0.0307951	0.0620915	1.79611	21.899	2.87389e-06	1.41618e-05	1.01889		57	46.5	5	3	187	341	123.5	110	9.5	12.5	3	3.5	251.5	165.5	152	294.5		229.7	114.369	82.4663	38.3131	201.911	244.01	165.12	153.846	72.6995	112.848	45.482	44.7266	226.483	185.958	260.304	335.041
100328681	MAP1A	microtubule associated protein 1A	-	protein-coding	Ensembl:ENSOCUG00000005324	-4.10363	18.2476	1.93974e-05	9.62915e-05	-4.28971	21.8748	2.91024e-06	1.43259e-05	-0.18608		58	2	2	4	2	8	1	0	14	30	2	10	8	0	3	16		233.73	4.9191	32.9865	51.0842	2.15948	5.72458	1.337	1e-06	107.136	270.834	30.3214	127.79	7.20422	1e-06	5.13758	18.2026
100342957	IQCK	IQ motif containing K	-	protein-coding	Ensembl:ENSOCUG00000001916	-5.25295	34.4338	4.40987e-09	3.99093e-08	-3.97609	21.8579	2.93605e-06	1.44379e-05	1.27686		24	0	4	11	0	5	2	0	7	7	4	5	6	2	1	4		96.7157	1e-06	65.973	140.481	1e-06	3.57786	2.674	1e-06	53.5681	63.1946	60.6427	63.8952	5.40317	2.24722	1.71253	4.55064
100358889	LOC100358889	high mobility group protein B1	-	protein-coding	Ensembl:ENSOCUG00000022718	1.7208	28.043	1.18649e-07	8.96251e-07	1.90949	21.8307	2.97795e-06	1.46286e-05	0.188692		9.05	16.08	1.85	2.35	114.9	180.63	84.32	83.2	4	1.85	2.55	3.3	140.36	126.05	49.8	91.12		36.4699	39.5495	30.5125	30.012	124.062	129.254	112.736	116.363	30.6103	16.7014	38.6597	42.1708	126.398	141.631	85.2839	103.664
100349229	NUP107	nucleoporin 107	-	protein-coding	Ensembl:ENSOCUG00000010886	0.972339	6.03177	0.0140507	0.0318202	3.40977	21.8119	3.00726e-06	1.47572e-05	2.43744		5	18	2	1	63	115	36	31	1	0	1	0	63	41	42	50		20.1491	44.2719	32.9865	12.771	68.0235	82.2908	48.132	43.3565	7.65258	1e-06	15.1607	1e-06	56.7333	46.0681	71.9262	56.883
100338966	VAMP8	vesicle associated membrane protein 8	-	protein-coding	Ensembl:ENSOCUG00000002375	-1.38487	16.6576	4.47707e-05	0.000205152	-1.65904	21.8018	3.02323e-06	1.48061e-05	-0.274166		13	41	6	8	28	43	18	38	19	14	3	8	35	31	24	30		52.3877	100.841	98.9595	102.168	30.2327	30.7696	24.066	53.1467	145.399	126.389	45.482	102.232	31.5185	34.832	41.1007	34.1298
100339241	ASCC3	activating signal cointegrator 1 complex subunit 3	-	protein-coding	Ensembl:ENSOCUG00000002766	1.13768	8.95867	0.00276156	0.00792987	2.2682	21.8016	3.02351e-06	1.48061e-05	1.13052		13	44	1	1	109	195	82	62	3	5	0	1	104	86	61	124		52.3877	108.22	16.4933	12.771	117.691	139.537	109.634	86.713	22.9577	45.139	1e-06	12.779	93.6549	96.6307	104.464	141.07
100338804	MRPL35	mitochondrial ribosomal protein L35	-	protein-coding	Ensembl:ENSOCUG00000010193	3.09736	29.4975	5.59892e-08	4.46585e-07	3.42401	21.7902	3.04148e-06	1.48786e-05	0.326643		2	3	0	0	54	62	43	43	0	1	0	1	80	69	20	40		8.05964	7.37864	1e-06	1e-06	58.3058	44.3655	57.491	60.1397	1e-06	9.02781	1e-06	12.779	72.0422	77.5292	34.2506	45.5064
100355582	LOC100355582	protein FAM127C	-	protein-coding	-	1.55567	24.1025	9.13432e-07	5.84845e-06	2.14605	21.7722	3.07011e-06	1.50031e-05	0.590379		7.67	13	2.67	4.33	88.92	138.92	93.17	71.83	1.5	3.33	1.67	1	89.92	84.83	57	66.83		30.9087	31.9741	44.037	55.2986	96.0103	99.4073	124.568	100.461	11.4789	30.0626	25.3183	12.779	80.9755	95.316	97.6141	76.0299
100351578	SELENOK	selenoprotein K	SELK	protein-coding	Ensembl:ENSOCUG00000030714	-2.01359	27.9797	1.22596e-07	9.24577e-07	-2.05056	21.6866	3.21022e-06	1.56715e-05	-0.0369749		10	40	6	6	17	21	12.5	19	5	12	4	7	18	11.5	15	15		40.2982	98.3819	98.9595	76.6263	18.3555	15.027	16.7125	26.5733	38.2629	108.334	60.6427	89.4532	16.2095	12.9215	25.6879	17.0649
100356574	UBA6	ubiquitin like modifier activating enzyme 6	-	protein-coding	Ensembl:ENSOCUG00000012827	0.78589	4.67051	0.0306848	0.0619753	2.56244	21.6756	3.2288e-06	1.57458e-05	1.77656		12	64	1	4	101	172	67	66	1	1	2	1	90	78	40	66		48.3579	157.411	16.4933	51.0842	109.053	123.078	89.579	92.3074	7.65258	9.02781	30.3214	12.779	81.0475	87.6418	68.5011	75.0856
100355452	SNRK	SNF related kinase	-	protein-coding	Ensembl:ENSOCUG00000008265	-0.680864	4.6694	0.0307047	0.0619786	-1.47641	21.6733	3.23261e-06	1.57481e-05	-0.795544		32	25	3	6	43	72	36	33	14	15	10	10	39	42	28	48		128.954	61.4887	49.4798	76.6263	46.4287	51.5212	48.132	46.1537	107.136	135.417	151.607	127.79	35.1206	47.1917	47.9508	54.6077
100356136	SENP3	SUMO specific peptidase 3	-	protein-coding	Ensembl:ENSOCUG00000017785	0.998784	8.7302	0.00312983	0.00880392	2.05438	21.6377	3.29312e-06	1.60263e-05	1.0556		29	23	2	5	137	222.5	102	75	11	1	2	3	138.5	137	109	124		116.865	56.5696	32.9865	63.8552	147.924	159.215	136.374	104.895	84.1784	9.02781	30.3214	38.3371	124.723	153.935	186.666	141.07
103348842	LOC103348842	protein FAM91A1 pseudogene	-	pseudo	-	0.913734	3.75034	0.0527967	0.0976992	3.05615	21.6196	3.32446e-06	1.61621e-05	2.14241		11.5	436.5	5	3.33	117.17	212.17	121.83	97.83	6	0	0.5	1	154.17	125	39.5	92.17		46.3429	1073.59	82.4663	42.5276	126.513	151.823	162.887	136.825	45.9155	1e-06	7.58034	12.779	138.834	140.452	67.6448	104.858
100301533	CSNK2A1	casein kinase 2 alpha 1	CK-II|CSNK1A1	protein-coding	Ensembl:ENSOCUG00000014722	0.834909	6.45097	0.0110892	0.0260408	1.80398	21.5975	3.36297e-06	1.63325e-05	0.969075		22	75	3	6	156	303.5	123.5	116.5	8	6	1	4	223	163	71.5	150		88.6561	184.466	49.4798	76.6263	168.439	217.176	165.12	162.937	61.2206	54.1668	15.1607	51.1161	200.818	183.149	122.446	170.649
100341460	RPA1	replication protein A1	-	protein-coding	Ensembl:ENSOCUG00000001504	1.10292	13.2846	0.000267599	0.00102551	1.56425	21.5383	3.4683e-06	1.68266e-05	0.46133		31	74	3	14	244	508	266	189	19	8	4	9	375.5	324	144	223		124.924	182.007	49.4798	178.795	263.456	363.511	355.642	264.335	145.399	72.2225	60.6427	115.011	338.148	364.05	246.604	253.698
100356708	RALBP1	ralA binding protein 1	-	protein-coding	Ensembl:ENSOCUG00000010172	-0.928763	6.0882	0.0136088	0.0309835	-1.94724	21.4932	3.55087e-06	1.72095e-05	-1.01847		9	27	0	3	18.5	42	20	13	9	10	4	5	22.5	18	13.5	10		36.2684	66.4078	1e-06	38.3131	19.9751	30.054	26.74	18.1818	68.8732	90.2781	60.6427	63.8952	20.2619	20.225	23.1191	11.3766
100341006	LOC100341006	60S ribosomal protein L7a	-	protein-coding	-	-0.449411	1.3908	0.23827	0.338046	-1.70109	21.4876	3.56133e-06	1.72424e-05	-1.25168		86.5	59.67	15.83	57.83	213.83	323.17	164.83	142.5	177.08	96.42	60.33	44.67	278	183.58	288.33	241		348.58	146.761	261.088	738.549	230.88	231.251	220.378	199.3	1355.12	870.461	914.644	570.839	250.347	206.273	493.773	274.176
100347632	LOC100347632	60S ribosomal protein L6 pseudogene	-	pseudo	-	-0.52279	3.21392	0.0730144	0.127309	-1.29962	21.4628	3.60753e-06	1.74481e-05	-0.776834		23.17	34.52	12.17	13.78	73.82	90.47	63.93	65.87	31.77	24.68	16.27	10.58	85.27	82.48	50.25	80.77		93.371	84.9036	200.723	175.985	79.7062	64.7378	85.4744	92.1256	243.122	222.806	246.664	135.202	76.788	92.6755	86.0545	91.8888
100338241	LOC100338241	high mobility group protein B1-like	-	pseudo	-	1.56867	17.5239	2.83722e-05	0.000136663	2.55454	21.4549	3.62246e-06	1.75024e-05	0.985876		4.65	15.7	1.2	1.55	83.88	117.38	59.08	57.65	1.2	1.55	1	1.2	92.95	94.25	33.65	53.25		18.7387	38.6149	19.7919	19.7951	90.5684	83.9938	78.99	80.6291	9.1831	13.9931	15.1607	15.3348	83.7041	105.9	57.6266	60.5804
100344223	NUP205	nucleoporin 205	-	protein-coding	Ensembl:ENSOCUG00000012757	1.73151	29.2719	6.2901e-08	4.99177e-07	1.64273	21.4219	3.68533e-06	1.77878e-05	-0.0887856		26	37	3	3	245	473	178	171	11	8	2	9	233	155.33	174	252		104.775	91.0033	49.4798	38.3131	264.536	338.466	237.986	239.16	84.1784	72.2225	30.3214	115.011	209.823	174.531	297.98	286.69
100352661	SMO	smoothened, frizzled class receptor	-	protein-coding	-	-0.878213	1.47072	0.225231	0.322464	-2.70109	21.4001	3.72758e-06	1.79733e-05	-1.82287		19	1	1	2	10	21	4	7	13	5	4	5	6	7	13	10		76.5666	2.45955	16.4933	25.5421	10.7974	15.027	5.348	9.79018	99.4835	45.139	60.6427	63.8952	5.40317	7.86529	22.2629	11.3766
103349944	SOD2	superoxide dismutase 2	-	protein-coding	-	0.986057	10.351	0.00129404	0.00411469	1.46985	21.3772	3.77224e-06	1.81701e-05	0.483791		123	258	14	24.83	777	1168.25	695.33	579	42	44	11	24	906	803.83	508.5	681.5		495.668	634.563	230.906	317.105	838.956	835.967	929.657	809.788	321.408	397.223	166.767	306.697	815.878	903.193	870.82	775.316
100351308	EI24	EI24 autophagy associated transmembrane protein	-	protein-coding	Ensembl:ENSOCUG00000014670	0.367285	1.78914	0.181032	0.26977	1.87701	21.3591	3.80799e-06	1.83235e-05	1.50972		21.25	36.83	7	4	105.75	145.08	100	67.25	2.25	8.25	3	1.5	142.5	97.5	86.25	116.33		85.6337	90.5851	115.453	51.0842	114.182	103.815	133.7	94.0556	17.2183	74.4794	45.482	19.1685	128.325	109.552	147.706	132.344
100339177	SKA2	spindle and kinetochore associated complex subunit 2	-	protein-coding	Ensembl:ENSOCUG00000002334	1.44493	12.9915	0.00031291	0.00117804	3.35074	21.2932	3.9412e-06	1.89451e-05	1.90581		4	14	0	4	87	76	54	56	1	0	0	4	73	80	31	53		16.1193	34.4337	1e-06	51.0842	93.9372	54.3835	72.198	78.3214	7.65258	1e-06	1e-06	51.1161	65.7385	89.889	53.0884	60.296
100343083	KDM6B	lysine demethylase 6B	-	protein-coding	Ensembl:ENSOCUG00000017292	-1.77953	13.9467	0.000188063	0.000750658	-2.1734	21.2649	3.99999e-06	1.92081e-05	-0.393875		108.33	55.67	3	21.5	54.2	96	47	35	67	60.87	13.33	20	67	29	88	98		436.551	136.923	49.4798	274.577	58.5218	68.6949	62.839	48.9509	512.723	549.523	202.092	255.581	60.3354	32.5848	150.702	111.491
100345325	PRPF40B	pre-mRNA processing factor 40 homolog B	-	protein-coding	Ensembl:ENSOCUG00000001750	-2.09622	9.20069	0.00241924	0.00708458	-2.74755	21.2607	4.00857e-06	1.92297e-05	-0.651332		22	4	1	3	5	13	3	5	11	14	4	2	9	3	11	14		88.6561	9.83819	16.4933	38.3131	5.39869	9.30244	4.011	6.99299	84.1784	126.389	60.6427	25.5581	8.10475	3.37084	18.8378	15.9272
100351328	SLC25A13	solute carrier family 25 member 13	-	protein-coding	Ensembl:ENSOCUG00000009953	0.578922	3.844	0.0499242	0.0932685	1.77254	21.242	4.04792e-06	1.93987e-05	1.19362		40	75	2	3	181	327	142	144	3	5	6	5	194	145	112	145		161.193	184.466	32.9865	38.3131	195.432	233.992	189.854	201.398	22.9577	45.139	90.9641	63.8952	174.702	162.924	191.803	164.961
100343601	ARMCX4	armadillo repeat containing X-linked 4	-	protein-coding	-	-0.836371	1.67779	0.195218	0.286466	-2.40857	21.2143	4.10692e-06	1.96614e-05	-1.57219		12	2	1	2	8.5	11	16	6	10	6	2.5	5	12.5	8	11	6		48.3579	4.9191	16.4933	25.5421	9.17777	7.87129	21.392	8.39158	76.5258	54.1668	37.9017	63.8952	11.2566	8.9889	18.8378	6.82596
100351492	ATP5MC3	ATP synthase membrane subunit c locus 3	ATP5G3	protein-coding	Ensembl:ENSOCUG00000012164	1.8691	37.0465	1.15344e-09	1.13796e-08	1.45742	21.1963	4.14572e-06	1.9827e-05	-0.411678		26.5	64	10	11.5	459	622	373.5	447	15	19.5	8.5	17.5	573.5	469.5	177.5	350.5		106.79	157.411	164.933	146.867	495.6	445.086	499.37	625.173	114.789	176.042	128.866	223.633	516.453	527.536	303.974	398.75
100337813	LOC100337813	cysteine-rich protein 2-like	-	pseudo	-	-0.875555	4.05914	0.0439329	0.0835346	-1.71361	21.0963	4.36766e-06	2.08672e-05	-0.838051		43	10	2	8	33	57	25	26	15	17	5	11	40	40	20	30		173.282	24.5955	32.9865	102.168	35.6313	40.7876	33.425	36.3635	114.789	153.473	75.8034	140.569	36.0211	44.9445	34.2506	34.1298
100009423	PPP3CA	protein phosphatase 3 catalytic subunit alpha	-	protein-coding	Ensembl:ENSOCUG00000011398	1.07418	10.6233	0.00111669	0.00362924	2.27322	21.0776	4.41047e-06	2.10504e-05	1.19905		11	21	3	3	94	148	73.5	66.2	1	1	2	3	109	119.5	41	61		44.328	51.6505	49.4798	38.3131	101.495	105.905	98.2695	92.5871	7.65258	9.02781	30.3214	38.3371	98.1575	134.272	70.2136	69.3973
100340151	OSBPL3	oxysterol binding protein like 3	-	protein-coding	Ensembl:ENSOCUG00000007990	-0.878224	4.55599	0.0328038	0.0654962	-1.87109	21.0541	4.46498e-06	2.12889e-05	-0.992868		55	46	2	7	40	121	51	32	14	32	4	23	52	42	39	45		221.64	113.139	32.9865	89.3973	43.1895	86.5842	68.187	44.7551	107.136	288.89	60.6427	293.918	46.8275	47.1917	66.7886	51.1947
100350423	LOC100350423	40S ribosomal protein S20 pseudogene	-	pseudo	Ensembl:ENSOCUG00000025838	-1.31941	11.7777	0.000599455	0.00208965	-1.80695	21.0395	4.49918e-06	2.14303e-05	-0.487537		9.3	13.95	4.03	6.65	13.03	20.3	13.45	21.15	7.17	9.65	4.8	6.4	23.98	18.98	12.72	15.98		37.4773	34.3107	66.4678	84.9274	14.069	14.5261	17.9827	29.5803	54.869	87.1183	72.7712	81.7858	21.5947	21.3262	21.7834	18.1798
100338328	AHCYL1	adenosylhomocysteinase like 1	-	protein-coding	Ensembl:ENSOCUG00000009722	0.778485	7.79706	0.00523312	0.0136893	1.50149	21.0085	4.57251e-06	2.17575e-05	0.723005		34	39	3	12	173.5	331	114	136	9	6	7	8	232	192	139	206		137.014	95.9224	49.4798	153.253	187.334	236.854	152.418	190.209	68.8732	54.1668	106.125	102.232	208.922	215.734	238.041	234.358
100338135	HNRNPL	heterogeneous nuclear ribonucleoprotein L	-	protein-coding	Ensembl:ENSOCUG00000002943	1.46686	22.3001	2.33189e-06	1.35983e-05	1.3754	21.0062	4.57806e-06	2.1762e-05	-0.0914622		130	108	14	18	721	1231	556	589.83	48	26	19	34	909.5	813.67	555	658.33		523.877	265.631	230.906	229.879	778.491	880.869	743.372	824.934	367.324	234.723	288.053	434.487	819.03	914.25	950.453	748.956
100347599	LOC100347599	cytochrome b561	-	protein-coding	Ensembl:ENSOCUG00000026470	-1.559	4.45892	0.0347194	0.0685358	-2.80037	20.9993	4.5945e-06	2.18181e-05	-1.24138		12	4	0	1	1	8	5	5	9	6	4	2	2	6	8	8		48.3579	9.83819	1e-06	12.771	1.07974	5.72458	6.685	6.99299	68.8732	54.1668	60.6427	25.5581	1.80106	6.74167	13.7002	9.10129
100356826	ZNF219	zinc finger protein 219	-	protein-coding	-	-2.01109	12.5245	0.000401659	0.00147212	-2.45042	20.9942	4.60683e-06	2.18546e-05	-0.439337		27	8	1	13	16	38	8	7	35	13	10	6	24	15	27	25		108.805	19.6764	16.4933	166.024	17.2758	27.1917	10.696	9.79018	267.84	117.361	151.607	76.6742	21.6127	16.8542	46.2382	28.4415
100358260	TNFRSF11A	TNF receptor superfamily member 11a	-	protein-coding	-	-0.178577	0.0775215	0.780685	0.838599	-2.21997	20.9895	4.61814e-06	2.18862e-05	-2.0414		24	2	0	3	15	31	14	6	11	7	4	5	19	8	9	15		96.7157	4.9191	1e-06	38.3131	16.1961	22.1827	18.718	8.39158	84.1784	63.1946	60.6427	63.8952	17.11	8.9889	15.4127	17.0649
100353556	CCNJ	cyclin J	-	protein-coding	Ensembl:ENSOCUG00000011114	1.25957	8.77189	0.00305909	0.00862039	4.16452	20.9747	4.65398e-06	2.20338e-05	2.90495		0	13	1	6	60.5	99	50	31	0	3	0	0	70	45	30	44.5		1e-06	31.9741	16.4933	76.6263	65.3241	70.8416	66.85	43.3565	1e-06	27.0834	1e-06	1e-06	63.037	50.5626	51.3758	50.6259
100358761	TMEM132A	transmembrane protein 132A	-	protein-coding	Ensembl:ENSOCUG00000015713	-1.51263	5.50899	0.018919	0.0413933	-2.72299	20.9188	4.79158e-06	2.26625e-05	-1.21036		14	3	2	3	7	27	6	6	29	14	6	2	15	6	17	18		56.4175	7.37864	32.9865	38.3131	7.55816	19.3204	8.022	8.39158	221.925	126.389	90.9641	25.5581	13.5079	6.74167	29.113	20.4779
100009553	ETF1	eukaryotic translation termination factor 1	ERF1	protein-coding	Ensembl:ENSOCUG00000006650	1.49565	14.5392	0.000137274	0.000562236	1.81049	20.904	4.82895e-06	2.28163e-05	0.314845		25.92	250.25	2.5	8.28	303.83	505.7	233.08	226.33	8.5	9.17	2	9.5	366.83	254.75	103.25	234.78		104.453	615.502	41.2331	105.744	328.057	361.865	311.628	316.544	65.0469	82.785	30.3214	121.401	330.341	286.24	176.818	267.1
100355697	WNT7A	Wnt family member 7A	-	protein-coding	Ensembl:ENSOCUG00000013432	-1.32821	3.51179	0.0609336	0.110502	-3.09912	20.8058	5.08279e-06	2.39916e-05	-1.7709		12	0	0	4	6	17	10	6	12	7	4	4	4	2	8	11		48.3579	1e-06	1e-06	51.0842	6.47842	12.1647	13.37	8.39158	91.831	63.1946	60.6427	51.1161	3.60211	2.24722	13.7002	12.5143
103348628	LOC103348628	acyl-coenzyme A thioesterase THEM4-like	-	protein-coding	-	2.53865	18.6789	1.54686e-05	7.81903e-05	7.07479	20.8025	5.09176e-06	2.40099e-05	4.53614		0	6.17	0	0.33	43.67	51	23.67	31.5	0	0	0	0	46.33	27.67	12.5	26.33		1e-06	15.1754	1e-06	4.21445	47.1521	36.4942	31.6468	44.0558	1e-06	1e-06	1e-06	1e-06	41.7215	31.0904	21.4066	29.9546
100355379	LOC100355379	40S ribosomal protein S4-like	-	protein-coding	-	-1.38382	16.8784	3.98518e-05	0.00018587	-1.4962	20.7915	5.1209e-06	2.41048e-05	-0.112389		111.25	315.65	105.17	72.58	265.92	357.57	254.15	284.42	72.33	102.68	41	83.25	334.23	273.08	135.25	245.65		448.318	776.356	1734.6	926.922	287.124	255.867	339.799	397.789	553.511	926.975	621.588	1063.85	300.983	306.836	231.619	279.466
100352005	PAM	peptidylglycine alpha-amidating monooxygenase	-	protein-coding	Ensembl:ENSOCUG00000001598	-2.29625	12.329	0.000445972	0.0016107	-2.61904	20.7911	5.12215e-06	2.41048e-05	-0.322797		14	3	1	10	4	14	9	2	15	9	8	4	11	6	13	19		56.4175	7.37864	16.4933	127.71	4.31895	10.018	12.033	2.79719	114.789	81.2503	121.285	51.1161	9.90581	6.74167	22.2629	21.6156
100355947	HMGA1	high mobility group AT-hook 1	-	protein-coding	-	3.15604	29.7075	5.0239e-08	4.04145e-07	2.34437	20.7696	5.17987e-06	2.43521e-05	-0.811663		6	1	2	0	88	127	109	48	5	2	5	1	126	107	178	163		24.1789	2.45955	32.9865	1e-06	95.0169	90.8777	145.733	67.1327	38.2629	18.0556	75.8034	12.779	113.467	120.227	304.83	185.439
100358004	EFNA5	ephrin A5	-	protein-coding	Ensembl:ENSOCUG00000016107	0.899182	5.70386	0.0169277	0.0375231	2.28399	20.7511	5.23006e-06	2.45635e-05	1.38481		8	31	4	4	120	114	101	57	12	3	1	1	168	96	123	116		32.2386	76.246	65.973	51.0842	129.569	81.5752	135.037	79.72	91.831	27.0834	15.1607	12.779	151.289	107.867	210.641	131.969
100348590	PPAT	phosphoribosyl pyrophosphate amidotransferase	-	protein-coding	Ensembl:ENSOCUG00000012201	1.07876	7.91791	0.00489477	0.012883	2.35332	20.7046	5.35859e-06	2.51421e-05	1.27455		7	30	3	0	74	158	69	49	1.5	3	1	1	108	67	44	87		28.2087	73.7864	49.4798	1e-06	79.9006	113.06	92.253	68.5313	11.4789	27.0834	15.1607	12.779	97.257	75.282	75.3512	98.9765
100339720	RASSF9	Ras association domain family member 9	-	protein-coding	Ensembl:ENSOCUG00000017872	-5.33978	51.3558	7.70539e-13	1.08243e-11	-3.20756	20.6466	5.52346e-06	2.58898e-05	2.13222		15	27	0	5	1	1	0	3	7	11	0	2	12	1	2	4		60.4473	66.4078	1e-06	63.8552	1.07974	0.715572	1e-06	4.19579	53.5681	99.3059	1e-06	25.5581	10.8063	1.12361	3.42505	4.55064
100339592	TSPAN7	tetraspanin 7	-	protein-coding	Ensembl:ENSOCUG00000008424	-0.93199	3.1749	0.0747778	0.129663	-2.00594	20.6443	5.53022e-06	2.58957e-05	-1.07395		29	9	2	2	15	24	15	15	20	26	4	2	27	22	22	27		116.865	22.1359	32.9865	25.5421	16.1961	17.1737	20.055	20.979	153.052	234.723	60.6427	25.5581	24.3143	24.7195	37.6756	30.7168
100009388	LAMB2	laminin subunit beta 2	-	protein-coding	Ensembl:ENSOCUG00000005101	-1.53233	6.69511	0.00966777	0.023177	-2.60318	20.5861	5.7008e-06	2.6668e-05	-1.07085		8	10	2	7	18	20	7	4	24	11	6	1	22	8	25	8		32.2386	24.5955	32.9865	89.3973	19.4353	14.3114	9.359	5.59439	183.662	99.3059	90.9641	12.779	19.8116	8.9889	42.8132	9.10129
100348256	FBXO28	F-box protein 28	-	protein-coding	Ensembl:ENSOCUG00000004012	1.45935	13.1693	0.000284568	0.00107983	1.85698	20.5815	5.71464e-06	2.67062e-05	0.39763		19	141	7	5	285	435	212	213	6	12	3	7	353	293	78	225		76.5666	346.796	115.453	63.8552	307.725	311.274	283.444	297.901	45.9155	108.334	45.482	89.4532	317.886	329.218	133.577	255.974
100348584	PRKCI	protein kinase C iota	PRKC1	protein-coding	Ensembl:ENSOCUG00000014563	1.57493	15.8221	6.95842e-05	0.000303207	1.85131	20.5714	5.74481e-06	2.68016e-05	0.276381		22	139	3	7	284.5	506.5	204	220.5	5	11	3	7	339	241	79	230		88.6561	341.877	49.4798	89.3973	307.185	362.437	272.748	308.391	38.2629	99.3059	45.482	89.4532	305.279	270.791	135.29	261.662
100352683	MICOS10	mitochondrial contact site and cristae organizing system subunit 10	MINOS1	protein-coding	Ensembl:ENSOCUG00000030087	-1.0869	9.34602	0.00223471	0.00661001	-1.50202	20.5708	5.74646e-06	2.68016e-05	-0.415123		68	28	12.5	32	107	119.5	73	105	61	33	21	33	150	141	74	99		274.028	68.8673	206.166	408.673	115.532	85.5109	97.601	146.853	466.807	297.918	318.374	421.708	135.079	158.429	126.727	112.628
100353286	LOC100353286	ras GTPase-activating protein-binding protein 1	-	protein-coding	Ensembl:ENSOCUG00000024369	0.818534	8.31727	0.003927	0.010621	1.58125	20.5634	5.76877e-06	2.6879e-05	0.762715		25.8	68.92	1.78	6.42	172.42	310.5	143	125.17	8	6.72	3.98	3.03	183.05	157.33	93.1	151.32		103.969	169.512	29.358	81.9901	186.168	222.185	191.191	175.062	61.2206	60.6669	60.3395	38.7205	164.842	176.778	159.436	172.151
100338141	LOC100338141	60S ribosomal protein L10-like	-	pseudo	-	-0.694001	7.04133	0.00796499	0.0196866	-1.17905	20.5615	5.77467e-06	2.68799e-05	-0.485052		90.12	178.87	41.03	40.17	281.78	333.27	246.28	228.47	84.72	70.98	51	69.9	365.52	261.43	198.35	294.1		363.167	439.939	676.718	513.013	304.248	238.479	329.277	319.537	648.327	640.794	773.195	893.254	329.161	293.746	339.68	334.586
100351741	DNAH3	dynein axonemal heavy chain 3	-	protein-coding	Ensembl:ENSOCUG00000009917	-4.89669	23.9993	9.63717e-07	6.14533e-06	-3.93031	20.5215	5.89661e-06	2.74204e-05	0.966373		122	1	7	7	1	6	9	0	26	27	3	7	12	2	5	14		491.638	2.45955	115.453	89.3973	1.07974	4.29343	12.033	1e-06	198.967	243.751	45.482	89.4532	10.8063	2.24722	8.56264	15.9272
100008601	AOX1	aldehyde oxidase 1	-	protein-coding	Ensembl:ENSOCUG00000013971	1.22136	8.04865	0.00455375	0.0120868	1.94871	20.511	5.92904e-06	2.7544e-05	0.727343		223.67	962	36	40	1646.5	3088.67	1369.5	1380.17	148	52	35	37	2352.17	1675.67	1539.17	2394.67		901.35	2366.08	593.757	510.842	1777.79	2210.17	1831.02	1930.3	1132.58	469.446	530.624	472.824	2118.19	1882.8	2635.87	2724.32
100349333	DDX39B	DExD-box helicase 39B	-	protein-coding	Ensembl:ENSOCUG00000024126	1.48893	19.9551	7.92803e-06	4.24452e-05	1.49585	20.4983	5.96833e-06	2.76992e-05	0.00692147		84	54	16	11	470	871	384.5	471	36	27	6	12	636	522.5	345	442		338.505	132.816	263.892	140.481	507.477	623.263	514.077	658.739	275.493	243.751	90.9641	153.348	572.736	587.087	590.822	502.846
100338398	MGLL	monoglyceride lipase	-	protein-coding	-	3.64542	41.869	9.76002e-11	1.09099e-09	2.45448	20.4944	5.98055e-06	2.77285e-05	-1.19094		11	4	2	1	78	421	294	261	17	5	3	2	242	245	352	235.2		44.328	9.83819	32.9865	12.771	84.2195	301.256	393.078	365.034	130.094	45.139	45.482	25.5581	217.928	275.285	602.81	267.578
100341772	LOC100341772	ATP synthase subunit alpha, mitochondrial pseudogene	-	pseudo	-	1.27066	22.6931	1.90052e-06	1.13501e-05	1.40081	20.4827	6.01741e-06	2.7872e-05	0.130145		28	36.5	5	8.5	200.5	332.17	181	187.83	12.5	6	7.5	6	247.5	225	106.5	194		112.835	89.7735	82.4663	108.554	216.487	237.692	241.997	262.698	95.6572	54.1668	113.705	76.6742	222.881	252.813	182.384	220.706
100356465	LIX1L	limb and CNS expressed 1 like	-	protein-coding	Ensembl:ENSOCUG00000003018	-3.50708	22.6079	1.98668e-06	1.18196e-05	-3.3684	20.4794	6.02755e-06	2.78836e-05	0.138688		24	0	7	13	5	17	7	3	5	14	5	6	5	8	2	11		96.7157	1e-06	115.453	166.024	5.39869	12.1647	9.359	4.19579	38.2629	126.389	75.8034	76.6742	4.50264	8.9889	3.42505	12.5143
100342820	ABCE1	ATP binding cassette subfamily E member 1	-	protein-coding	Ensembl:ENSOCUG00000001821	1.01264	9.65429	0.0018891	0.00570243	1.58211	20.4781	6.03178e-06	2.78836e-05	0.569473		25.83	132.83	8	10	282	444.17	199.5	217	9.5	11	2.5	9.5	321.5	211	114.25	249.5		104.09	326.702	131.946	127.71	304.486	317.836	266.732	303.496	72.6995	99.3059	37.9017	121.401	289.52	237.082	195.656	283.846
100009220	ROCK1	Rho associated coiled-coil containing protein kinase 1	ROCK-I	protein-coding	Ensembl:ENSOCUG00000004848	1.06335	10.519	0.00118155	0.00380067	1.81417	20.4535	6.10985e-06	2.82168e-05	0.750816		18	69	3	8	184	297	193	112	3	7	4	3	176	115	98	153		72.5368	169.709	49.4798	102.168	198.672	212.525	258.041	156.643	22.9577	63.1946	60.6427	38.3371	158.493	129.215	167.828	174.062
100357147	RAB13	RAB13, member RAS oncogene family	-	protein-coding	Ensembl:ENSOCUG00000006286	-1.15167	5.71567	0.0168141	0.0373066	-1.96364	20.4499	6.12137e-06	2.82423e-05	-0.81197		14	4	6	11	31	39	13	22	15	5	10	10	31	24	16	23		56.4175	9.83819	98.9595	140.481	33.4719	27.9073	17.381	30.7691	114.789	45.139	151.607	127.79	27.9164	26.9667	27.4004	26.1662
100008661	RAD51	RAD51 recombinase	-	protein-coding	Ensembl:ENSOCUG00000016909	4.09939	27.0891	1.94292e-07	1.40884e-06	7.15884	20.4147	6.23492e-06	2.8738e-05	3.05945		0	1	1	0	31	57	29	29	0	0	0	0	40	39	4	31		1e-06	2.45955	16.4933	1e-06	33.4719	40.7876	38.773	40.5593	1e-06	1e-06	1e-06	1e-06	36.0211	43.8209	6.85011	35.2675
100351855	POP5	POP5 homolog, ribonuclease P/MRP subunit	-	protein-coding	Ensembl:ENSOCUG00000006537	1.90943	17.7836	2.47501e-05	0.000120449	4.09401	20.3778	6.35636e-06	2.92691e-05	2.18458		6	3	2	1	39	70	58.2	51	0	2	0	0	60	48	32	37		24.1789	7.37864	32.9865	12.771	42.1098	50.09	77.8134	71.3284	1e-06	18.0556	1e-06	1e-06	54.0317	53.9334	54.8009	42.0934
100344929	USF3	upstream transcription factor family member 3	KIAA2018	protein-coding	Ensembl:ENSOCUG00000013550	1.21363	10.5509	0.00116132	0.0037407	1.67085	20.3698	6.38285e-06	2.93623e-05	0.457222		39	165	4	2.5	300	463.5	253	189	9.5	16	3	9	329	316.5	177	242		157.163	405.825	65.973	31.9276	323.921	331.668	338.261	264.335	72.6995	144.445	45.482	115.011	296.274	355.623	303.117	275.314
108177405	LOC108177405	histone H4-like	-	protein-coding	-	1.44919	16.7489	4.26678e-05	0.000197051	1.61522	20.3534	6.43795e-06	2.95869e-05	0.166028		7.33	36.2	9	8.13	265.46	339	193.63	107.5	12.5	5.4	8.2	8.2	275.65	246.03	191.63	226.93		29.5386	89.0356	148.439	103.829	286.627	242.579	258.883	150.349	95.6572	48.7502	124.318	104.788	248.231	276.442	328.172	258.169
100339066	GNAI2	G protein subunit alpha i2	-	protein-coding	Ensembl:ENSOCUG00000011681	-1.70076	22.6422	1.95148e-06	1.16396e-05	-1.59907	20.3467	6.46032e-06	2.96607e-05	0.101693		106	42.5	17	26	83.25	132.5	82	53.5	56	37	17	13	101.25	62.5	75	97.25		427.161	104.531	280.385	332.047	89.8881	94.8133	109.634	74.8249	428.544	334.029	257.732	166.127	91.1785	70.2258	128.44	110.637
100355886	FAM177A1	family with sequence similarity 177 member A1	SRP54	protein-coding	Ensembl:ENSOCUG00000005763	0.789903	7.01034	0.00810402	0.0199673	2.14556	20.34	6.48309e-06	2.97363e-05	1.35565		13	24	1	3	64	141	68	60.5	3	2	1	1	91	76	42	73		52.3877	59.0291	16.4933	38.3131	69.1032	100.896	90.916	84.6151	22.9577	18.0556	15.1607	12.779	81.948	85.3945	71.9262	83.0492
100342115	RAB3IP	RAB3A interacting protein	-	protein-coding	Ensembl:ENSOCUG00000002977	1.30837	14.0998	0.000173365	0.000698508	2.25761	20.3278	6.5246e-06	2.98975e-05	0.94924		12	34	4	2	122	177.5	120	135.5	4	1	0	4	129.5	139.5	44.5	76		48.3579	83.6246	65.973	25.5421	131.728	127.014	160.44	189.51	30.6103	9.02781	1e-06	51.1161	116.618	156.744	76.2075	86.4622
100354059	SLC16A9	solute carrier family 16 member 9	-	protein-coding	Ensembl:ENSOCUG00000013648	2.9932	35.1371	3.07288e-09	2.86356e-08	2.20241	20.3068	6.5964e-06	3.01852e-05	-0.790789		4	1	1	5	106	103	79	53	4	1	3	0	109	69	71	79		16.1193	2.45955	16.4933	63.8552	114.452	73.7039	105.623	74.1256	30.6103	9.02781	45.482	1e-06	98.1575	77.5292	121.589	89.8752
100338911	SRPK1	SRSF protein kinase 1	-	protein-coding	Ensembl:ENSOCUG00000008660	0.805854	8.46372	0.003623	0.0099532	1.42956	20.3057	6.60022e-06	3.01852e-05	0.623708		58	114	6	9	356.5	517.5	257	225	12	13	7	14	366	302	178	292		233.73	280.388	98.9595	114.939	384.926	370.309	343.609	314.684	91.831	117.361	106.125	178.906	329.593	339.331	304.83	332.197
100349843	LOC100349843	60S ribosomal protein L6 pseudogene	-	pseudo	-	-0.389537	1.69496	0.192949	0.284021	-1.27858	20.3018	6.6139e-06	3.02185e-05	-0.889039		19.15	32.47	12.3	10.6	56.4	95.52	52.87	72.18	27.27	22.02	13.73	11.72	74.78	82.23	43.9	72.37		77.1711	79.8615	202.867	135.373	60.8972	68.3514	70.6872	100.951	208.686	198.792	208.156	149.77	67.3415	92.3946	75.18	82.3325
100352514	LOC100352514	60S ribosomal protein L4-like	-	protein-coding	-	-0.183541	0.0761637	0.782565	0.839854	-2.70065	20.2791	6.69279e-06	3.05492e-05	-2.51711		10.17	6.33	2	5.67	48.83	131.5	7.83	5.83	44.7	50.17	27	20.33	79.67	35	67.17	14.83		40.9833	15.5689	32.9865	72.4118	52.7236	94.0977	10.4687	8.15382	342.07	452.925	409.338	259.798	71.7451	39.3264	115.03	16.8715
103348254	LOC103348254	antigen KI-67-like	-	protein-coding	-	2.70191	18.2691	1.91793e-05	9.53091e-05	4.56468	20.2551	6.77714e-06	3.09043e-05	1.86277		1	2	0.25	0.25	32.45	48.92	8.7	21.25	0.33	0	0.2	0	39.4	35.53	21.87	34.15		4.02982	4.9191	4.12331	3.19276	35.0375	35.0058	11.6319	29.7202	2.52535	1e-06	3.03213	1e-06	35.4808	39.9219	37.453	38.8511
100008854	TPT1	tumor protein, translationally-controlled 1	-	protein-coding	Ensembl:ENSOCUG00000023692	-1.96779	24.4531	7.61417e-07	4.97671e-06	-1.77634	20.2331	6.8556e-06	3.12318e-05	0.191446		240.65	1138.63	193.33	169.72	527.85	712.08	490.26	455.65	159.7	215.37	88.9	211.32	728.78	445.61	234.18	478.58		969.777	2800.51	3188.64	2167.5	569.939	509.545	655.478	637.271	1222.12	1944.32	1347.78	2700.47	656.287	500.693	401.04	544.462
100348955	LOC100348955	40S ribosomal protein S20	-	protein-coding	Ensembl:ENSOCUG00000026987	-0.976779	7.44419	0.00636416	0.0162417	-1.5336	20.2302	6.86605e-06	3.12492e-05	-0.556821		24.43	46.28	28.07	20.33	71.92	82.93	57.9	76.93	19.48	26.08	13.15	26.8	90.03	77.38	40.2	67.22		98.4485	113.828	462.966	259.635	77.6547	59.3424	77.4123	107.594	149.072	235.445	199.363	342.478	81.0745	86.9451	68.8436	76.4735
100352187	PLEKHA6	pleckstrin homology domain containing A6	-	protein-coding	Ensembl:ENSOCUG00000007055	-0.816675	2.5754	0.108537	0.177413	-2.08839	20.2099	6.93922e-06	3.15517e-05	-1.27171		98	22	0	12	49	75	40	49	101	37	30	18	95	52	109	88		394.922	54.11	1e-06	153.253	52.9071	53.6679	53.48	68.5313	772.911	334.029	454.82	230.023	85.5502	58.4278	186.666	100.114
100008885	LOC100008885	keratin, type I cytoskeletal 18	-	protein-coding	-	-2.15318	16.025	6.25107e-05	0.000276221	-2.3221	20.1951	6.99305e-06	3.17657e-05	-0.168911		25.5	2	2.5	8.5	11.5	20	13.5	11.5	23	8	5.5	5.5	18	12.5	15.5	21.5		102.76	4.9191	41.2331	108.554	12.417	14.3114	18.0495	16.0839	176.009	72.2225	83.3837	70.2847	16.2095	14.0452	26.5442	24.4597
100357115	TNKS1BP1	tankyrase 1 binding protein 1	-	protein-coding	Ensembl:ENSOCUG00000024188	-1.1853	10.2264	0.00138448	0.00433267	-1.70253	20.1839	7.03435e-06	3.19225e-05	-0.517228		72	84	5	26	109	165	62	69	91	67	24	26	135.5	70	166	167		290.147	206.602	82.4663	332.047	117.691	118.069	82.894	96.5032	696.385	604.863	363.856	332.255	122.022	78.6529	284.28	189.989
100353366	SDAD1	SDA1 domain containing 1	-	protein-coding	Ensembl:ENSOCUG00000026953	0.867108	8.79032	0.00302834	0.00854911	1.83572	20.1808	7.04566e-06	3.1943e-05	0.968608		12	31	4	5	110	183.5	82	78	6	2	2	2	114.5	126	53	94.5		48.3579	76.246	65.973	63.8552	118.771	131.307	109.634	109.091	45.9155	18.0556	30.3214	25.5581	103.11	141.575	90.764	107.509
100341880	DDOST	dolichyl-diphosphooligosaccharide--protein glycosyltransferase non-catalytic subunit	-	protein-coding	Ensembl:ENSOCUG00000021391	-0.839036	3.46152	0.0628125	0.113082	-1.78106	20.157	7.13404e-06	3.23126e-05	-0.942025		21	7	6	17	33	66	39	32	32	22	10	15	66	31	68	47		84.6262	17.2168	98.9595	217.108	35.6313	47.2278	52.143	44.7551	244.883	198.612	151.607	191.685	59.4348	34.832	116.452	53.47
100359311	SEC62	SEC62 homolog, preprotein translocation factor	-	protein-coding	Ensembl:ENSOCUG00000008720	-1.06197	12.2335	0.0004694	0.0016824	-1.47089	20.1179	7.28122e-06	3.29475e-05	-0.408923		33	41	10.5	4	47	84	39	37	13	19	12	11	65.5	27	40.33	43		132.984	100.841	173.179	51.0842	50.7477	60.1081	52.143	51.7481	99.4835	171.528	181.928	140.569	58.9846	30.3375	69.0662	48.9194
100340138	PLEKHG2	pleckstrin homology and RhoGEF domain containing G2	-	protein-coding	-	-1.60717	14.4983	0.000140289	0.000573089	-1.79212	20.1114	7.30585e-06	3.30272e-05	-0.184948		30	11	4	9	21	46	18	21	21	17	13	6	41	25	39	38		120.895	27.055	65.973	114.939	22.6745	32.9163	24.066	29.3705	160.704	153.473	197.089	76.6742	36.9216	28.0903	66.7886	43.2311
100344545	LOC100344545	protein SET	-	protein-coding	-	1.22514	16.1626	5.81291e-05	0.000258804	1.69785	20.0967	7.36254e-06	3.32515e-05	0.472708		16.27	33.37	2.13	2.3	141.15	229.08	104.28	100.77	6.12	4.88	3.42	3.58	161.12	198.8	75.45	117.45		65.5652	82.0751	35.1306	29.3734	152.405	163.923	139.422	140.937	46.8338	44.0557	51.8495	45.7489	145.093	223.374	129.21	133.618
100342042	PLXNB1	plexin B1	-	protein-coding	Ensembl:ENSOCUG00000001912	-2.15349	14.302	0.000155697	0.000631645	-2.37337	20.0314	7.61794e-06	3.4372e-05	-0.219881		77	9	6	14	25	68	25	10	75	52	11	18	73	31	61	68		310.296	22.1359	98.9595	178.795	26.9934	48.6589	33.425	13.986	573.943	469.446	166.767	230.023	65.7385	34.832	104.464	77.3609
100337925	MED13	mediator complex subunit 13	-	protein-coding	Ensembl:ENSOCUG00000006709	0.593737	2.94546	0.0861192	0.145783	1.75969	20.0252	7.6429e-06	3.44516e-05	1.16595		32	149	7.5	6	203	337.5	155	138	7	7	1	7.5	221	208	78.5	193.5		128.954	366.473	123.699	76.6263	219.187	241.506	207.235	193.006	53.5681	63.1946	15.1607	95.8427	199.017	233.711	134.433	220.137
100341610	TMEM115	transmembrane protein 115	-	protein-coding	Ensembl:ENSOCUG00000005281	-1.23156	6.17854	0.0129309	0.0297133	-1.91991	19.9803	7.82441e-06	3.52361e-05	-0.688349		3	10	1	2	7	14	6	5	10	7	3	3	12	14	10	17		12.0895	24.5955	16.4933	25.5421	7.55816	10.018	8.022	6.99299	76.5258	63.1946	45.482	38.3371	10.8063	15.7306	17.1253	19.3402
100348836	TCF19	transcription factor 19	-	protein-coding	Ensembl:ENSOCUG00000017153	4.29831	33.4948	7.14549e-09	6.26195e-08	3.73064	19.937	8.00374e-06	3.60092e-05	-0.567669		1	0	1	0	43	48.25	39	34	2	0	0	0	50	53	44	31		4.02982	1e-06	16.4933	1e-06	46.4287	34.5264	52.143	47.5523	15.3052	1e-06	1e-06	1e-06	45.0264	59.5515	75.3512	35.2675
100351628	LOC100351628	60S acidic ribosomal protein P0 pseudogene	-	pseudo	-	0.564849	0.567273	0.451345	0.558514	-2.34571	19.9346	8.01381e-06	3.602e-05	-2.91056		10.37	1.75	0.2	0.2	10.47	15.75	13.28	4.2	5.85	7.73	4.57	2.9	11.7	5.08	13.43	8.77		41.7892	4.30421	3.29865	2.55421	11.3049	11.2703	17.7554	5.87411	44.7676	69.7849	69.2843	37.0592	10.5362	5.70795	22.9992	9.97728
100350575	MNDA	myeloid cell nuclear differentiation antigen	-	protein-coding	Ensembl:ENSOCUG00000024795	-1.58334	12.1938	0.000479494	0.00171336	-2.00272	19.9283	8.0401e-06	3.60693e-05	-0.419382		69	5	11	30	59	107.5	56	63	30	18	16	26	78	48	32	52		278.058	12.2977	181.426	383.131	63.7045	76.924	74.872	88.1116	229.577	162.501	242.571	332.255	70.2412	53.9334	54.8009	59.1584
100350944	LOC100350944	60S ribosomal protein L18 pseudogene	-	pseudo	Ensembl:ENSOCUG00000028092	0.0251461	0.00519133	0.942561	0.963426	-1.36008	19.9284	8.03966e-06	3.60693e-05	-1.38523		38	25.5	8	23.5	100.5	184	102	124.5	71	37	26	25.5	140.5	126	118.5	139.5		153.133	62.7185	131.946	300.12	108.514	131.665	136.374	174.125	543.333	334.029	394.178	325.865	126.524	141.575	202.935	158.704
100356999	WDHD1	WD repeat and HMG-box DNA binding protein 1	-	protein-coding	Ensembl:ENSOCUG00000004987	2.61101	35.8325	2.15035e-09	2.07793e-08	2.27431	19.9209	8.07119e-06	3.61743e-05	-0.336698		3	8	1	1	98	211	58	56	3	0	2	2	104	91	42	77		12.0895	19.6764	16.4933	12.771	105.814	150.986	77.546	78.3214	22.9577	1e-06	30.3214	25.5581	93.6549	102.249	71.9262	87.5999
100343407	CDC7	cell division cycle 7	-	protein-coding	Ensembl:ENSOCUG00000026347	5.08593	47.3919	5.81223e-12	7.37261e-11	4.79707	19.891	8.19874e-06	3.6711e-05	-0.288858		1	0	0	0	52	83	28	34	0	0	1	0	44	33	31	28		4.02982	1e-06	1e-06	1e-06	56.1464	59.3925	37.436	47.5523	1e-06	1e-06	15.1607	1e-06	39.6232	37.0792	53.0884	31.8545
100347841	PPP1R9B	protein phosphatase 1 regulatory subunit 9B	-	protein-coding	-	-0.799623	3.04982	0.0807462	0.137978	-1.87337	19.884	8.22842e-06	3.68089e-05	-1.07375		9	18	3	11	30	36	20	21	25	12	12	4	27	18.5	39	43		36.2684	44.2719	49.4798	140.481	32.3921	25.7606	26.74	29.3705	191.314	108.334	181.928	51.1161	24.3143	20.7868	66.7886	48.9194
100346480	CNST	consortin, connexin sorting protein	-	protein-coding	Ensembl:ENSOCUG00000004067	1.00874	4.75493	0.0292145	0.0594908	2.98647	19.8819	8.23773e-06	3.68155e-05	1.97773		7	68	0	2	61	95	69	45	2	1	0	0	81	63	28	50		28.2087	167.249	1e-06	25.5421	65.864	67.9793	92.253	62.9369	15.3052	9.02781	1e-06	1e-06	72.9428	70.7876	47.9508	56.883
100352414	PKHD1	PKHD1 ciliary IPT domain containing fibrocystin/polyductin	-	protein-coding	Ensembl:ENSOCUG00000004246	-2.10867	28.1623	1.11557e-07	8.45387e-07	-1.83253	19.8742	8.27085e-06	3.68935e-05	0.27614		35	86	7	9	23	63	44	12	31	11	5	14	41.5	28	38	33		141.044	211.521	115.453	114.939	24.834	45.081	58.828	16.7832	237.23	99.3059	75.8034	178.906	37.3719	31.4611	65.0761	37.5428
100345600	PITHD1	PITH domain containing 1	-	protein-coding	-	0.662065	3.76368	0.0523771	0.0971184	2.46536	19.8759	8.26374e-06	3.68935e-05	1.80329		7	26	2	4	59	100	58	63	0	2	2	1	81	85	32	60		28.2087	63.9482	32.9865	51.0842	63.7045	71.5572	77.546	88.1116	1e-06	18.0556	30.3214	12.779	72.9428	95.507	54.8009	68.2596
100347837	SETD7	SET domain containing 7, histone lysine methyltransferase	-	protein-coding	Ensembl:ENSOCUG00000009367	-1.96494	12.8861	0.00033104	0.00123936	-2.38972	19.8549	8.35494e-06	3.71981e-05	-0.424781		39.67	3.83	3.67	14.17	29.83	68.67	11.5	10.83	16.83	21.83	7.67	9.33	35.33	22.83	10.67	27		159.863	9.42007	60.5302	180.966	32.2086	49.1383	15.3755	15.1468	128.793	197.077	116.282	119.228	31.8157	25.6521	18.2727	30.7168
100355693	MAP3K2	mitogen-activated protein kinase kinase kinase 2	-	protein-coding	Ensembl:ENSOCUG00000002258	0.886137	6.87059	0.00876258	0.021278	1.58894	19.8558	8.35108e-06	3.71981e-05	0.702803		40	172	8	13	338	575	260	211	13	6	11	11	414	348	135	287.5		161.193	423.042	131.946	166.024	364.951	411.454	347.62	295.104	99.4835	54.1668	166.767	140.569	372.819	391.017	231.191	327.077
100349669	AMD1	adenosylmethionine decarboxylase 1	-	protein-coding	Ensembl:ENSOCUG00000005680	1.75785	26.178	3.11347e-07	2.20663e-06	1.79374	19.8334	8.44953e-06	3.75836e-05	0.0358942		10.5	22	3	8.5	184	261.33	125.5	146	1.5	8	1	6.5	205.5	166.5	62	138.5		42.3131	54.11	49.4798	108.554	198.672	187	167.794	204.195	11.4789	72.2225	15.1607	83.0637	185.058	187.081	106.177	157.566
103348563	ITPRIPL2	ITPRIP like 2	-	protein-coding	Ensembl:ENSOCUG00000016782	-1.25014	11.4723	0.000706411	0.00240374	-1.79899	19.8066	8.56871e-06	3.80778e-05	-0.54885		23	27	5	6	26	66	21	19	21	9	8	2	27	19	26	27		92.6859	66.4078	82.4663	76.6263	28.0732	47.2278	28.077	26.5733	160.704	81.2503	121.285	25.5581	24.3143	21.3486	44.5257	30.7168
100354869	EEF1E1	eukaryotic translation elongation factor 1 epsilon 1	-	protein-coding	Ensembl:ENSOCUG00000012587	1.88993	11.7971	0.000593238	0.00206952	3.03839	19.7987	8.6041e-06	3.8199e-05	1.14846		3	36.5	0.5	0	68	85.5	43	57.5	0	3	0.5	0.5	94	78	23.5	67.5		12.0895	89.7735	8.24663	1e-06	73.4222	61.1814	57.491	80.4193	1e-06	27.0834	7.58034	6.38952	84.6496	87.6418	40.2444	76.7921
100342207	KIAA0754	KIAA0754 ortholog	-	protein-coding	-	-0.778552	4.81983	0.0281341	0.0577153	-1.57769	19.7944	8.62358e-06	3.82493e-05	-0.799135		23	25	4	3	38	72	26	21	23	16	9	6	40	31	42	44		92.6859	61.4887	65.973	38.3131	41.03	51.5212	34.762	29.3705	176.009	144.445	136.446	76.6742	36.0211	34.832	71.9262	50.0571
100348159	SELENON	selenoprotein N	SEPN1	protein-coding	-	-2.8101	11.3927	0.000737319	0.00249628	-3.71102	19.7897	8.64462e-06	3.82877e-05	-0.900915		9	0	2	5	3	5	6	1	19	5	4	3	6	1	15	4		36.2684	1e-06	32.9865	63.8552	3.23921	3.57786	8.022	1.3986	145.399	45.139	60.6427	38.3371	5.40317	1.12361	25.6879	4.55064
100341161	JOSD1	Josephin domain containing 1	-	protein-coding	-	-0.846451	4.15153	0.0415969	0.0798447	-1.74539	19.7889	8.64851e-06	3.82877e-05	-0.898937		29	24	1	1	31	45	18	21	20	14	6	4	24	34	27	24		116.865	59.0291	16.4933	12.771	33.4719	32.2007	24.066	29.3705	153.052	126.389	90.9641	51.1161	21.6127	38.2028	46.2382	27.3039
100342399	SLC25A11	solute carrier family 25 member 11	-	protein-coding	Ensembl:ENSOCUG00000001101	1.07193	14.6248	0.000131176	0.000539138	1.47719	19.7583	8.78801e-06	3.88688e-05	0.40526		27	28	5	4	127	232	136	141	6	10	4	5	210	150	112	155		108.805	68.8673	82.4663	51.0842	137.127	166.013	181.832	197.202	45.9155	90.2781	60.6427	63.8952	189.111	168.542	191.803	176.337
100352197	LOC100352197	enhancer of rudimentary homolog	-	protein-coding	-	1.03116	10.1461	0.00144608	0.0044949	2.28235	19.7507	8.82294e-06	3.89866e-05	1.25119		8.67	17.52	2.3	2.32	77.05	96.95	51.65	67.62	2.73	0.53	0.33	4.93	88.13	86.08	46.38	65.93		34.9386	43.0913	37.9345	29.6288	83.1938	69.3747	69.0561	94.5731	20.8915	4.78474	5.00302	63.0006	79.3635	96.7205	79.427	75.006
100357751	RAB3B	RAB3B, member RAS oncogene family	-	protein-coding	Ensembl:ENSOCUG00000001969	0.0757926	0.0220683	0.881905	0.916574	4.7522	19.7392	8.87626e-06	3.91855e-05	4.67641		3	22	2	1	32	23	24	28	0	0	0	1	74	36	31	29		12.0895	54.11	32.9865	12.771	34.5516	16.4582	32.088	39.1607	1e-06	1e-06	1e-06	12.779	66.6391	40.45	53.0884	32.9922
100343802	MT1A	metallothionein-1A	MT-1A|MT-IA	protein-coding	Ensembl:ENSOCUG00000029235	0.352211	0.319342	0.572003	0.666629	3.12027	19.7366	8.88845e-06	3.92025e-05	2.76806		5	355.5	22	6.5	224.5	225	193.5	336	7.5	0	6	1	266	302.5	225	246		20.1491	874.369	362.852	83.0118	242.401	161.004	258.71	469.929	57.3944	1e-06	90.9641	12.779	239.54	339.893	385.319	279.865
100340854	USP53	ubiquitin specific peptidase 53	-	protein-coding	Ensembl:ENSOCUG00000013733	1.90151	17.0223	3.69431e-05	0.000174028	2.12849	19.722	8.95651e-06	3.94657e-05	0.226982		16	553	7	4	341	586	274	248	8	5	1	11	279	324	96	190		64.4771	1360.13	115.453	51.0842	368.19	419.325	366.338	346.852	61.2206	45.139	15.1607	140.569	251.247	364.05	164.403	216.156
100008736	MYO5B	myosin VB	-	protein-coding	Ensembl:ENSOCUG00000009547	-1.66515	17.9594	2.25671e-05	0.000110396	-1.76973	19.6914	9.10097e-06	4.00647e-05	-0.104582		92	148	4	12	69	149	49	62.5	48	45	16	17	76	40	75	110		370.744	364.013	65.973	153.253	74.5019	106.62	65.513	87.4123	367.324	406.251	242.571	217.244	68.4401	44.9445	128.44	125.143
100353514	ATP5F1B	ATP synthase F1 subunit beta	ATP5B	protein-coding	Ensembl:ENSOCUG00000006090	1.43718	15.5867	7.8808e-05	0.000339936	1.55981	19.6842	9.13542e-06	4.01788e-05	0.122634		262.17	247.17	38	18	1348.33	2494	1259.5	1323.67	67	59	29	43.5	1740.33	1285.5	867.67	1347.17		1056.5	607.926	626.744	229.879	1455.84	1784.64	1683.95	1851.28	512.723	532.641	439.66	555.888	1567.22	1444.4	1485.91	1532.62
100343133	ARMC9	armadillo repeat containing 9	-	protein-coding	Ensembl:ENSOCUG00000014772	-2.2768	11.5803	0.000666552	0.00228629	-2.77887	19.6822	9.14508e-06	4.01837e-05	-0.502068		42	7	1	7	6	35	7	6	16	9	3	6	14	3	6	19		169.252	17.2168	16.4933	89.3973	6.47842	25.045	9.359	8.39158	122.441	81.2503	45.482	76.6742	12.6074	3.37084	10.2752	21.6156
100345623	MAOA	monoamine oxidase A	-	protein-coding	-	2.66882	38.3355	5.95701e-10	6.10756e-09	2.03668	19.6623	9.24066e-06	4.05576e-05	-0.63214		7	4	1	3	87	247.5	102	75	2	5	2	2	129	76	76	125		28.2087	9.83819	16.4933	38.3131	93.9372	177.104	136.374	104.895	15.3052	45.139	30.3214	25.5581	116.168	85.3945	130.152	142.208
103346939	LOC103346939	uncharacterized LOC103346939	-	ncRNA	-	4.74496	32.19	1.39808e-08	1.19625e-07	4.01896	19.6609	9.2474e-06	4.05576e-05	-0.726002		0	1	0	0	38	45	38	25	1	0	0	0	31	33	31	62		1e-06	2.45955	1e-06	1e-06	41.03	32.2007	50.806	34.9649	7.65258	1e-06	1e-06	1e-06	27.9164	37.0792	53.0884	70.535
100338273	MSN	moesin	-	protein-coding	Ensembl:ENSOCUG00000000149	-3.19446	24.2484	8.46768e-07	5.47375e-06	-2.7295	19.6567	9.26781e-06	4.06092e-05	0.464958		25.5	2.5	8.5	6.5	4	13.5	16.5	3.5	8.5	7.5	9.5	5	11	6	10.5	13.5		102.76	6.14887	140.193	83.0118	4.31895	9.66022	22.0605	4.89509	65.0469	67.7085	144.026	63.8952	9.90581	6.74167	17.9815	15.3584
100354098	SLC35F6	solute carrier family 35 member F6	-	protein-coding	Ensembl:ENSOCUG00000022141	-1.12654	3.38942	0.0656161	0.11701	-2.41598	19.6526	9.28755e-06	4.06579e-05	-1.28944		3	7	0	2	8	7	7	3	5	8	7	0	7	7	9	10		12.0895	17.2168	1e-06	25.5421	8.6379	5.00901	9.359	4.19579	38.2629	72.2225	106.125	1e-06	6.3037	7.86529	15.4127	11.3766
100359139	LOC100359139	60S ribosomal protein L7 pseudogene	-	pseudo	-	-0.775163	7.13038	0.00757886	0.0188909	-1.29622	19.6148	9.47344e-06	4.14331e-05	-0.521061		51.05	114.57	26	28.7	153.27	201.05	147.92	149.02	33.5	56.67	21.25	40.08	215.8	147.58	82.1	129.38		205.722	281.79	428.825	366.529	165.491	143.866	197.769	208.419	256.361	511.606	322.164	512.184	194.334	165.823	140.599	147.191
100348736	CYP27A1	sterol 26-hydroxylase, mitochondrial	CYP27	protein-coding	Ensembl:ENSOCUG00000003377	-3.12997	17.4833	2.89838e-05	0.000139324	-3.28426	19.5877	9.60876e-06	4.19859e-05	-0.15429		23	2	2	6	5	12	6	0	16	7	3	5	2	4	8	10		92.6859	4.9191	32.9865	76.6263	5.39869	8.58686	8.022	1e-06	122.441	63.1946	45.482	63.8952	1.80106	4.49445	13.7002	11.3766
100354378	CISD3	CDGSH iron sulfur domain 3	-	protein-coding	Ensembl:ENSOCUG00000022623	-1.51319	10.5652	0.00115234	0.00371493	-1.90932	19.5646	9.72562e-06	4.24571e-05	-0.396135		25	3	7	9	31	34	17	28	22	11	5	17	49	33	19	31		100.746	7.37864	115.453	114.939	33.4719	24.3295	22.729	39.1607	168.357	99.3059	75.8034	217.244	44.1259	37.0792	32.538	35.2675
100339333	DNAJC9	DnaJ heat shock protein family (Hsp40) member C9	-	protein-coding	-	2.07528	35.229	2.93119e-09	2.73694e-08	1.80183	19.5528	9.78583e-06	4.26804e-05	-0.273443		10	12	3	2	134.5	216	94	113.5	4	2	4	4	150.5	163.5	56	98		40.2982	29.5146	49.4798	25.5421	145.225	154.564	125.678	158.741	30.6103	18.0556	60.6427	51.1161	135.529	183.711	95.9016	111.491
100346092	EPCAM	epithelial cell adhesion molecule	-	protein-coding	Ensembl:ENSOCUG00000006223	-0.506482	2.05109	0.152097	0.233987	-1.47008	19.513	9.99173e-06	4.3538e-05	-0.963601		24	23	3	10	44	84	45	41	39	29	10	13	79	46	83	81		96.7157	56.5696	49.4798	127.71	47.5085	60.1081	60.165	57.3425	298.451	261.806	151.607	166.127	71.1417	51.6862	142.14	92.1505
100350945	MBNL3	muscleblind like splicing regulator 3	-	protein-coding	Ensembl:ENSOCUG00000014979	3.51684	21.1477	4.2521e-06	2.37653e-05	7.08326	19.4977	1.00722e-05	4.38482e-05	3.56642		0	2	0	0	22	40	25	27	0	0	0	0	50	34	12	19		1e-06	4.9191	1e-06	1e-06	23.7542	28.6229	33.425	37.7621	1e-06	1e-06	1e-06	1e-06	45.0264	38.2028	20.5503	21.6156
100356689	LIN7C	lin-7 homolog C, crumbs cell polarity complex component	-	protein-coding	Ensembl:ENSOCUG00000004075	1.5412	22.0047	2.71988e-06	1.57245e-05	1.57519	19.491	1.01072e-05	4.39599e-05	0.0339888		36.5	87	6.5	11	457.67	680.33	375.67	280.5	20.5	12	9.5	7	559	423.33	117	254.17		147.088	213.981	107.206	140.481	494.163	486.825	502.271	392.306	156.878	108.334	144.026	89.4532	503.395	475.659	200.366	289.159
100352796	TCTN1	tectonic family member 1	-	protein-coding	-	-1.28371	6.85532	0.00883775	0.0214163	-2.0378	19.4596	1.02749e-05	4.46479e-05	-0.754085		51	11	4	6	30	36	22	19	27	13	4	7	25	21	35	23		205.521	27.055	65.973	76.6263	32.3921	25.7606	29.414	26.5733	206.62	117.361	60.6427	89.4532	22.5132	23.5959	59.9385	26.1662
100351285	DDX5	DEAD-box helicase 5	-	protein-coding	Ensembl:ENSOCUG00000026305	1.63685	22.3462	2.27663e-06	1.33422e-05	1.55069	19.4455	1.03514e-05	4.49389e-05	-0.0861588		31.5	123	10	6.5	455.5	735	314	362	20	17	1	19	545	414	216	429		126.939	302.524	164.933	83.0118	491.82	525.945	419.818	506.292	153.052	153.473	15.1607	242.802	490.788	465.175	369.906	488.056
100351138	SUCLG1	succinate-CoA ligase GDP/ADP-forming subunit alpha	-	protein-coding	Ensembl:ENSOCUG00000003780	0.419604	2.06038	0.151173	0.23287	1.60872	19.3662	1.07898e-05	4.67988e-05	1.18912		29	88	12	12	201	315	140	205	6	8	3	9	280	212	97	150		116.865	216.44	197.919	153.253	217.027	225.405	187.18	286.712	45.9155	72.2225	45.482	115.011	252.148	238.206	166.115	170.649
100338455	OSTF1	osteoclast stimulating factor 1	-	protein-coding	-	1.72406	14.0219	0.000180697	0.000724327	2.02425	19.3573	1.08401e-05	4.69739e-05	0.30019		12	173.5	2	5	239.2	297	157.5	170	5	7	1	6	281	246	69	134		48.3579	426.732	32.9865	63.8552	258.273	212.525	210.578	237.761	38.2629	63.1946	15.1607	76.6742	253.048	276.409	118.164	152.447
100339484	LOC100339484	rab GDP dissociation inhibitor beta pseudogene	-	pseudo	-	0.809609	7.29504	0.00691453	0.0174757	1.77255	19.3197	1.10559e-05	4.78208e-05	0.962936		24.08	68.83	3.83	5.5	174.83	307.92	111.08	134.83	3.83	5.33	2.33	11.62	190.67	135.08	90	147.58		97.0381	169.291	63.1692	70.2407	188.771	220.339	148.514	188.573	29.3094	48.1182	35.3244	148.492	171.704	151.778	154.127	167.896
100352838	SP3	Sp3 transcription factor	-	protein-coding	Ensembl:ENSOCUG00000026678	0.406731	1.53274	0.215701	0.311664	1.61648	19.3202	1.1053e-05	4.78208e-05	1.20975		32	154.83	17.5	27	399	540	295	252	15	10.5	4	14	436.83	408	128.5	273		128.954	380.812	288.632	344.818	430.815	386.409	394.415	352.446	114.789	94.792	60.6427	178.906	393.378	458.434	220.06	310.581
100341779	PHB2	prohibitin 2	-	protein-coding	Ensembl:ENSOCUG00000026538	1.7316	34.3968	4.49456e-09	4.05199e-08	1.34096	19.3136	1.10911e-05	4.7929e-05	-0.390645		37	45	7	6	333	587.83	266.83	305.5	23	19.5	14	5	394.83	322	302	363.5		149.103	110.68	115.453	76.6263	359.553	420.635	356.752	427.271	176.009	176.042	212.249	63.8952	355.555	361.803	517.183	413.54
100345453	LOC100345453	cyclin-dependent kinases regulatory subunit 2 pseudogene	-	pseudo	-	4.54589	28.8502	7.81991e-08	6.12321e-07	4.63682	19.2344	1.1561e-05	4.99136e-05	0.0909241		0	1	0	0	33.43	38.82	18.73	38.53	0	0	0	1.33	58.5	50.15	17.07	33.28		1e-06	2.45955	1e-06	1e-06	36.0956	27.7785	25.042	53.8879	1e-06	1e-06	1e-06	16.9961	52.6809	56.3492	29.2328	37.8613
100347548	NUP160	nucleoporin 160	-	protein-coding	Ensembl:ENSOCUG00000017545	1.66819	19.9099	8.11785e-06	4.32646e-05	2.11184	19.2083	1.17205e-05	5.05268e-05	0.44365		9	27	1	1	141	214	69	89	2	4	0	3	94	73	64	115		36.2684	66.4078	16.4933	12.771	152.243	153.132	92.253	124.475	15.3052	36.1112	1e-06	38.3371	84.6496	82.0237	109.602	130.831
100352085	MRS2	magnesium transporter MRS2	-	protein-coding	Ensembl:ENSOCUG00000017333	0.474867	3.4779	0.0621936	0.112225	1.50075	19.2076	1.17244e-05	5.05268e-05	1.02588		25	47	3	8	125	192	117	96	4	8	2	6	162	148	79	125		100.746	115.599	49.4798	102.168	134.967	137.39	156.429	134.265	30.6103	72.2225	30.3214	76.6742	145.886	166.295	135.29	142.208
103351896	DNAAF6	dynein axonemal assembly factor 6	PIH1D3	protein-coding	Ensembl:ENSOCUG00000002843	-4.37268	19.1641	1.19949e-05	6.18945e-05	-4.26143	19.1555	1.20487e-05	5.18767e-05	0.111248		25	0	4	5	0	6	4	0	8	8	3	13	8	1	0	7		100.746	1e-06	65.973	63.8552	1e-06	4.29343	5.348	1e-06	61.2206	72.2225	45.482	166.127	7.20422	1.12361	1e-06	7.96362
[truncated: 3,613 more rows]
[truncated: 45 more columns]

## Sheet: Table2.SOTA H PvsNO
Supplementary data S1, Table 2. SOTA H PvsNO. Self-organizing tree algorithm analysis of DA RNAs in oEVs of pregnant vs. non-pregnant does for the H line (heterogeneous litter size).
[truncated: 415 more rows]

## Sheet: Table3.NO HvsL DA RNAs
Supplementary data S1, Table 3: Differentially abundant (DA) RNAs in oEVs of non-pregnant does from H line (heterogeneous litter size) compared to the L line (homogeneous litter size).
[truncated: 4,707 more rows]
[truncated: 36 more columns]

[truncated: 8 more sheets: Table4.SOTA clusters NO HvsL, Table5.P HvsL DA RNAs, Table6.Metascape PvsNO, Table7.Metas. P-NO top100, Table8.Metas. NO H-L top100, Table9.Comparison H and L P-NO, Table10.Metas. Only DA H or L, Table11.TopClust Only DA H or L]
