# Supplementary material for: Divergent selection for litter size variability affects RNA cargo in oviductal extracellular vesicles related to embryonic development and survival
Source: Biol Res. 2025 Sep 26;58:63. doi: 10.1186/s40659-025-00642-1 (PMC12465832; doi:10.1186/s40659-025-00642-1)
Supplement: Supplementary file 7 — Supplementary Material 7 [file 40659_2025_642_MOESM7_ESM.xlsx]

## Sheet: Table1.Readcounts_miRDeep2
Supplementary data S2, Table 1: Read count data obtained from miRDeep2 analysis.
miRNA	Common ID	H_NO_oEV_12	H_NO_oEV_16	H_NO_oEV_4	H_NO_oEV_8	H_P_oEV_11	H_P_oEV_15	H_P_oEV_3	H_P_oEV_7	L_NO_oEV_10	L_NO_oEV_14	L_NO_oEV_2	L_NO_oEV_6	L_P_oEV_1	L_P_oEV_13	L_P_oEV_5	L_P_oEV_9	Sum all samples
hsa-let-7a-3p	let-7a-3p	6	4	0	2	0	0	0	0	6	0	0	6	0	4	0	2	30
hsa-let-7a-5p	let-7a-5p	69	129	60	30	81	206	126	48	69	18	27	54	123	54	12	119	1225
hsa-let-7b-3p	let-7b-3p	0	0	0	1	0	0	0	0	2	1	0	0	0	0	0	0	4
hsa-let-7b-5p	let-7b-5p	2	3	1	0	3	6	2	0	4	0	1	1	2	0	0	4	29
hsa-let-7c-3p	let-7c-3p	0	0	0	0	0	0	0	0	0	0	0	0	2	0	0	0	2
hsa-let-7c-5p	let-7c-5p	3	6	4	1	1	10	4	1	2	1	0	4	4	0	1	10	52
hsa-let-7d-3p	let-7d-3p	2	16	6	4	1	9	2	3	2	2	1	0	7	2	1	4	62
hsa-let-7d-5p	let-7d-5p	0	2	0	0	1	3	2	1	1	0	0	0	2	2	0	2	16
hsa-let-7e-5p	let-7e-5p	1	1	0	0	1	6	0	1	1	0	0	2	2	0	0	0	15
hsa-let-7f-1-3p	let-7f-1-3p	0	0	0	0	2	0	0	1	0	1	0	0	0	0	0	0	4
hsa-let-7f-5p	let-7f-5p	4	49	4	4	9	35	12	22	14	0	0	8	41	8	6	30	246
hsa-let-7g-5p	let-7g-5p	10	44	7	9	11	36	12	7	13	3	6	14	21	13	3	21	230
hsa-let-7i-5p	let-7i-5p	5	3	3	1	14	16	4	4	2	0	3	2	11	6	0	9	83
hsa-miR-1-3p	miR-1-3p	0	0	0	0	0	0	0	0	2	0	0	0	0	0	2	0	4
hsa-miR-100-3p	miR-100-3p	0	0	0	0	0	0	0	0	0	1	0	0	0	0	0	0	1
hsa-miR-101-3p	miR-101-3p	0	6	0	22	0	2	4	0	2	0	2	2	2	0	2	2	46
hsa-miR-10392-3p	miR-10392-3p	0	0	0	1	0	0	0	0	0	1	0	1	0	0	0	0	3
hsa-miR-10395-3p	miR-10395-3p	0	0	0	0	0	0	0	0	0	0	2	5	0	0	0	0	7
hsa-miR-10396a-3p	miR-10396a-3p	0	0	1	0	0	0	0	0	0	0	1	0	0	0	1	0	3
hsa-miR-10396b-3p	miR-10396b-3p	0	0	1	0	0	0	0	0	0	0	1	0	0	0	1	0	3
hsa-miR-103a-3p	miR-103a-3p	0	26	0	0	10	40	12	2	12	0	0	8	18	6	0	10	144
hsa-miR-10400-3p	miR-10400-3p	0	0	0	0	0	0	0	0	1	0	0	0	0	0	0	0	1
hsa-miR-10401-3p	miR-10401-3p	1	0	0	0	0	0	1	0	0	0	0	1	0	0	0	0	3
hsa-miR-106a-5p	miR-106a-5p	0	0	0	0	1	0	1	1	0	0	0	1	1	0	0	0	5
hsa-miR-106b-3p	miR-106b-3p	0	0	0	0	0	0	1	0	0	0	0	0	0	0	0	0	1
hsa-miR-106b-5p	miR-106b-5p	0	0	0	0	1	0	0	0	0	0	0	0	0	0	0	0	1
hsa-miR-107	miR-107	0	6	0	1	0	6	2	1	4	0	0	2	3	1	3	4	33
hsa-miR-10a-5p	miR-10a-5p	32	170	25	18	14	26	22	7	23	19	11	33	34	6	7	21	468
hsa-miR-10b-5p	miR-10b-5p	11	5	21	21	3	9	4	4	19	13	12	19	9	3	2	6	161
hsa-miR-11399	miR-11399	0	0	0	0	0	0	0	0	0	0	0	0	0	0	1	0	1
hsa-miR-1181	miR-1181	0	0	0	0	0	0	2	0	0	0	0	1	1	0	0	0	4
hsa-miR-1199-5p	miR-1199-5p	0	2	0	2	0	0	0	0	0	0	1	0	1	0	0	1	7
hsa-miR-1202	miR-1202	0	0	0	0	0	0	0	2	0	0	0	0	0	0	0	0	2
hsa-miR-1204	miR-1204	0	0	0	0	0	0	0	0	0	0	0	1	0	0	0	0	1
hsa-miR-1207-5p	miR-1207-5p	2	0	0	0	0	0	0	0	0	0	0	0	0	0	0	0	2
hsa-miR-12113	miR-12113	0	0	1	0	0	0	0	0	0	0	0	0	0	0	0	0	1
hsa-miR-12116	miR-12116	0	0	0	0	0	0	0	0	1	1	0	2	2	1	2	1	10
hsa-miR-12135	miR-12135	0	0	0	4	0	0	0	0	0	0	0	0	0	0	0	0	4
hsa-miR-1228-3p	miR-1228-3p	0	0	0	2	0	0	0	0	0	0	0	0	0	0	0	0	2
hsa-miR-1238-5p	miR-1238-5p	0	0	0	0	0	0	0	0	0	0	0	0	1	0	0	0	1
hsa-miR-1244	miR-1244	0	0	4	0	0	0	12	0	0	0	0	0	4	4	0	0	24
hsa-miR-1246	miR-1246	2	0	3	2	1	1	8	4	4	4	1	0	1	0	0	7	38
hsa-miR-1248	miR-1248	0	0	0	0	0	0	0	0	2	0	0	0	0	0	0	0	2
hsa-miR-1249-3p	miR-1249-3p	0	0	0	0	0	0	1	0	0	1	0	0	0	1	0	0	3
hsa-miR-1253	miR-1253	0	1	0	0	0	0	0	0	0	0	0	0	0	0	0	0	1
hsa-miR-1255b-5p	miR-1255b-5p	0	0	1	0	0	0	0	0	0	0	0	0	0	0	0	0	1
hsa-miR-1256	miR-1256	0	0	0	0	0	0	0	0	0	0	2	0	0	0	0	0	2
hsa-miR-125a-5p	miR-125a-5p	91	124	50	64	38	91	45	23	86	38	34	70	82	22	38	60	956
hsa-miR-125b-5p	miR-125b-5p	92	64	216	242	66	102	42	16	137	122	64	199	70	28	54	86	1600
hsa-miR-126-3p	miR-126-3p	4	6	10	4	4	3	6	8	8	5	2	5	5	5	9	7	91
hsa-miR-1260a	miR-1260a	33	134	62	52	7	9	7	1	46	65	38	118	8	1	0	2	583
hsa-miR-1260b	miR-1260b	43	145	80	57	7	9	11	1	47	74	43	134	11	1	0	2	665
hsa-miR-1262	miR-1262	0	0	0	0	0	0	0	0	0	0	1	0	0	0	0	0	1
hsa-miR-1268b	miR-1268b	1	0	0	0	0	0	0	0	0	0	0	0	0	0	0	0	1
hsa-miR-127-3p	miR-127-3p	2	0	2	0	2	0	0	0	6	0	2	0	0	0	1	0	15
hsa-miR-1273c	miR-1273c	2	9	5	1	0	0	1	0	3	2	1	8	0	0	0	0	32
hsa-miR-1273h-3p	miR-1273h-3p	0	0	0	0	0	0	0	0	0	0	0	0	1	0	0	0	1
hsa-miR-1275	miR-1275	0	1	0	0	0	0	0	0	0	0	0	0	1	1	0	0	3
hsa-miR-1276	miR-1276	0	0	0	0	0	0	1	0	0	0	0	0	0	0	0	0	1
hsa-miR-1277-3p	miR-1277-3p	0	0	0	0	0	0	1	0	0	0	0	0	0	1	0	0	2
hsa-miR-1277-5p	miR-1277-5p	1	0	0	0	1	1	2	3	0	1	0	1	0	3	1	1	15
hsa-miR-128-3p	miR-128-3p	3	4	2	2	2	5	4	4	2	0	2	0	2	4	0	6	42
hsa-miR-1281	miR-1281	3	2	2	0	2	1	0	0	1	3	0	0	2	5	2	3	26
hsa-miR-1285-3p	miR-1285-3p	0	0	0	0	0	0	1	0	0	0	0	0	0	0	0	0	1
hsa-miR-1285-5p	miR-1285-5p	0	1	0	0	0	0	0	0	0	0	0	0	0	0	0	0	1
hsa-miR-1290	miR-1290	0	0	0	2	0	1	3	1	2	2	1	0	0	0	0	3	15
hsa-miR-1296-5p	miR-1296-5p	0	0	0	0	0	0	0	0	0	0	0	0	0	1	0	1	2
hsa-miR-1297	miR-1297	0	0	0	0	0	0	0	0	0	0	0	0	0	0	0	1	1
hsa-miR-1302	miR-1302	0	0	0	0	0	0	0	0	0	0	0	0	1	0	0	0	1
hsa-miR-1306-5p	miR-1306-5p	5	4	3	0	1	4	2	2	4	1	1	3	6	3	1	1	41
hsa-miR-1307-3p	miR-1307-3p	0	0	0	0	1	1	0	0	0	4	0	0	1	0	0	1	8
hsa-miR-1307-5p	miR-1307-5p	0	0	0	0	0	0	0	0	0	0	0	0	1	0	0	0	1
hsa-miR-130a-3p	miR-130a-3p	0	0	0	0	0	0	0	0	0	0	0	0	1	0	0	0	1
hsa-miR-130b-5p	miR-130b-5p	14	21	13	23	10	6	10	10	13	21	17	27	26	23	16	17	267
hsa-miR-132-3p	miR-132-3p	0	1	0	1	0	0	0	0	1	0	1	0	0	2	1	0	7
hsa-miR-1321	miR-1321	0	0	0	0	0	0	0	0	1	0	0	0	0	0	0	0	1
hsa-miR-1322	miR-1322	0	0	2	0	0	0	0	0	0	0	0	0	0	0	0	0	2
hsa-miR-133a-3p	miR-133a-3p	58	46	20	70	28	54	42	22	60	46	46	44	54	40	56	70	756
hsa-miR-133b	miR-133b	8	4	3	5	3	9	5	2	9	2	2	5	11	4	5	7	84
hsa-miR-1343-3p	miR-1343-3p	0	0	0	0	0	0	0	0	0	0	0	0	1	0	0	1	2
hsa-miR-1343-5p	miR-1343-5p	0	2	0	0	0	0	0	0	0	0	0	0	0	0	0	0	2
hsa-miR-135a-5p	miR-135a-5p	0	2	0	0	0	0	0	0	6	0	0	0	0	0	0	0	8
hsa-miR-135b-5p	miR-135b-5p	2	3	0	0	1	0	0	0	2	2	0	0	0	0	0	1	11
hsa-miR-136-3p	miR-136-3p	0	0	0	0	0	0	1	0	0	0	0	0	0	0	0	0	1
hsa-miR-138-5p	miR-138-5p	0	0	0	0	0	0	0	0	0	0	0	0	3	0	0	0	3
hsa-miR-139-5p	miR-139-5p	0	0	0	1	0	0	0	0	0	0	0	0	0	0	0	0	1
hsa-miR-140-3p	miR-140-3p	0	0	0	0	0	0	2	0	0	0	0	0	0	0	0	0	2
hsa-miR-140-5p	miR-140-5p	0	0	0	0	0	0	1	0	1	0	0	0	0	0	1	0	3
hsa-miR-141-3p	miR-141-3p	10	33	9	7	2	7	3	1	15	2	3	11	4	3	0	1	111
hsa-miR-142-5p	miR-142-5p	1	0	0	0	0	0	0	1	1	0	0	1	0	0	0	0	4
hsa-miR-143-3p	miR-143-3p	0	1	1	1	0	3	0	0	3	0	0	0	1	0	0	2	12
hsa-miR-145-3p	miR-145-3p	0	0	0	1	0	1	1	0	0	0	0	1	0	0	1	0	5
hsa-miR-145-5p	miR-145-5p	2	0	30	19	8	25	11	1	12	1	3	0	7	3	8	17	147
hsa-miR-1469	miR-1469	8	8	6	17	2	4	13	9	12	14	9	14	4	17	10	12	159
hsa-miR-146a-5p	miR-146a-5p	0	0	0	0	0	0	0	0	0	0	2	0	0	0	0	0	2
hsa-miR-146b-5p	miR-146b-5p	0	0	0	0	0	0	0	0	0	0	2	0	0	0	0	0	2
hsa-miR-1470	miR-1470	0	1	0	0	0	0	0	0	1	1	1	0	0	0	0	0	4
hsa-miR-148a-3p	miR-148a-3p	6	6	0	2	6	11	4	3	5	2	1	7	10	1	0	5	69
hsa-miR-148b-3p	miR-148b-3p	0	4	0	1	0	2	4	0	1	2	1	0	0	1	0	1	17
hsa-miR-149-5p	miR-149-5p	2	2	0	0	0	0	0	1	0	0	0	0	0	1	1	0	7
hsa-miR-151a-3p	miR-151a-3p	0	1	0	0	1	0	0	0	0	0	0	0	0	1	0	0	3
hsa-miR-151a-5p	miR-151a-5p	1	6	2	2	0	5	0	1	4	0	0	1	2	1	0	3	28
hsa-miR-151b	miR-151b	0	0	0	2	0	1	0	0	1	0	0	0	0	0	0	0	4
hsa-miR-152-3p	miR-152-3p	0	1	0	0	0	0	0	0	0	0	0	0	0	0	0	0	1
hsa-miR-152-5p	miR-152-5p	1	0	0	0	1	0	0	0	0	0	0	0	0	2	0	0	4
hsa-miR-153-3p	miR-153-3p	20	4	10	6	0	0	2	0	18	4	2	16	6	0	0	2	90
hsa-miR-155-5p	miR-155-5p	2	5	1	0	1	1	2	0	1	0	2	0	1	0	3	1	20
hsa-miR-15a-5p	miR-15a-5p	2	3	3	3	6	13	4	2	10	2	0	7	15	6	0	4	80
hsa-miR-15b-5p	miR-15b-5p	13	21	18	7	28	53	19	41	13	4	2	11	38	12	6	19	305
hsa-miR-16-1-3p	miR-16-1-3p	0	0	0	0	0	0	0	0	0	1	0	0	0	0	0	0	1
hsa-miR-16-5p	miR-16-5p	4	45	2	11	18	34	12	4	6	2	2	10	35	6	2	28	221
hsa-miR-17-3p	miR-17-3p	0	0	0	0	0	0	3	0	0	0	0	0	1	0	0	0	4
hsa-miR-17-5p	miR-17-5p	0	4	2	2	3	11	1	3	2	0	0	3	2	1	3	6	43
hsa-miR-181a-5p	miR-181a-5p	0	6	0	0	2	4	2	0	2	2	2	0	8	10	0	8	46
hsa-miR-181b-5p	miR-181b-5p	4	10	0	0	3	2	0	0	0	0	0	1	0	0	0	2	22
hsa-miR-181c-5p	miR-181c-5p	0	1	1	0	0	0	1	0	0	0	0	0	0	0	0	1	4
hsa-miR-181d-5p	miR-181d-5p	2	1	1	0	0	0	0	0	0	0	2	0	1	0	0	0	7
hsa-miR-183-5p	miR-183-5p	0	1	0	2	0	1	0	0	0	0	0	0	0	0	0	0	4
hsa-miR-185-5p	miR-185-5p	0	0	2	0	2	3	1	0	0	1	0	1	1	2	1	3	17
hsa-miR-186-5p	miR-186-5p	0	0	0	0	0	0	0	0	1	0	0	0	1	0	0	0	2
hsa-miR-187-3p	miR-187-3p	0	0	0	0	0	0	0	0	1	0	0	0	0	0	0	0	1
hsa-miR-188-5p	miR-188-5p	0	0	0	0	0	1	0	0	0	0	0	0	0	0	0	0	1
hsa-miR-18a-3p	miR-18a-3p	0	0	0	0	1	0	0	1	0	0	0	0	0	0	0	0	2
hsa-miR-18a-5p	miR-18a-5p	2	2	0	0	6	20	3	7	1	0	0	0	10	6	1	7	65
hsa-miR-18b-3p	miR-18b-3p	0	0	0	0	1	0	0	0	0	0	0	0	0	0	0	0	1
hsa-miR-18b-5p	miR-18b-5p	0	1	0	0	2	11	1	2	1	0	0	0	4	6	0	2	30
hsa-miR-1908-3p	miR-1908-3p	0	0	0	0	0	0	1	0	0	1	0	0	0	0	0	0	2
hsa-miR-1909-5p	miR-1909-5p	0	0	0	0	0	0	0	0	0	1	0	0	0	0	0	0	1
hsa-miR-190a-5p	miR-190a-5p	0	1	3	0	0	0	2	0	0	0	0	0	2	0	0	1	9
hsa-miR-190b-5p	miR-190b-5p	2	3	2	1	0	0	0	0	2	0	0	8	2	0	0	2	22
hsa-miR-191-5p	miR-191-5p	4	20	9	6	6	9	8	5	12	7	4	9	17	4	2	7	129
hsa-miR-1911-5p	miR-1911-5p	0	0	2	0	0	0	0	0	0	0	0	0	0	0	0	0	2
hsa-miR-1914-5p	miR-1914-5p	1	0	0	1	0	0	0	0	0	3	0	0	0	0	0	0	5
hsa-miR-1915-3p	miR-1915-3p	0	0	0	0	0	0	0	0	0	0	1	0	0	0	0	0	1
hsa-miR-192-5p	miR-192-5p	0	1	0	0	0	0	0	0	0	1	0	1	2	0	0	0	5
hsa-miR-194-3p	miR-194-3p	0	1	0	0	0	0	0	0	0	0	0	0	0	0	0	0	1
hsa-miR-194-5p	miR-194-5p	0	0	0	0	0	0	0	0	0	0	0	0	0	0	0	2	2
hsa-miR-195-5p	miR-195-5p	1	0	12	2	4	8	2	2	0	0	2	1	7	4	3	5	53
hsa-miR-196b-5p	miR-196b-5p	0	0	0	0	1	0	0	0	0	0	0	0	0	0	0	0	1
hsa-miR-197-3p	miR-197-3p	0	3	1	0	0	0	0	0	1	0	0	0	0	0	0	0	5
hsa-miR-1973	miR-1973	0	4	1	0	0	0	0	0	0	1	0	0	1	1	0	0	8
hsa-miR-199a-3p	miR-199a-3p	0	0	20	18	12	12	12	2	0	4	6	0	10	2	0	12	110
hsa-miR-199a-5p	miR-199a-5p	0	0	2	0	0	0	2	0	0	2	0	0	0	4	4	0	14
hsa-miR-199b-3p	miR-199b-3p	0	0	10	9	6	6	6	1	0	2	3	0	5	1	0	6	55
hsa-miR-199b-5p	miR-199b-5p	0	0	2	0	0	0	1	0	0	0	0	0	0	0	0	0	3
hsa-miR-19a-3p	miR-19a-3p	4	20	1	4	9	10	8	7	7	1	2	0	7	13	0	4	97
hsa-miR-19b-3p	miR-19b-3p	38	138	22	34	40	36	48	42	22	14	6	46	70	48	10	78	692
hsa-miR-200a-3p	miR-200a-3p	2	7	4	5	0	4	0	0	4	0	1	3	0	0	0	1	31
hsa-miR-200a-5p	miR-200a-5p	0	0	0	0	0	0	0	0	1	0	0	0	0	0	0	0	1
hsa-miR-200b-3p	miR-200b-3p	9	33	2	2	5	16	2	8	4	2	1	13	9	6	1	6	119
hsa-miR-200b-5p	miR-200b-5p	0	1	0	0	0	1	0	0	0	0	0	0	0	0	0	0	2
hsa-miR-200c-3p	miR-200c-3p	24	104	9	16	11	49	14	12	17	12	11	33	21	23	8	18	382
hsa-miR-200c-5p	miR-200c-5p	0	0	0	0	0	1	0	0	0	0	0	0	0	0	0	1	2
hsa-miR-203a-3p	miR-203a-3p	0	4	0	0	0	0	0	0	0	0	0	0	0	0	0	0	4
hsa-miR-203b-5p	miR-203b-5p	0	0	0	0	0	0	0	0	0	0	0	0	1	1	0	0	2
hsa-miR-204-5p	miR-204-5p	8	24	2	8	17	30	14	9	6	7	3	12	38	14	7	20	219
hsa-miR-205-5p	miR-205-5p	65	14	42	31	2	14	3	4	59	33	29	71	13	4	3	10	397
hsa-miR-20a-3p	miR-20a-3p	0	0	0	0	0	1	0	0	0	0	0	0	0	0	0	0	1
hsa-miR-20a-5p	miR-20a-5p	5	4	1	1	7	11	4	4	2	3	0	0	6	2	0	5	55
hsa-miR-20b-5p	miR-20b-5p	0	0	0	0	0	0	2	0	0	0	0	2	0	0	0	0	4
hsa-miR-21-3p	miR-21-3p	0	0	0	1	0	0	0	0	0	0	0	0	0	0	0	0	1
hsa-miR-21-5p	miR-21-5p	69	328	183	127	34	90	50	48	79	61	42	117	113	30	31	72	1474
hsa-miR-210-3p	miR-210-3p	0	6	0	0	2	2	2	0	0	0	1	0	1	0	0	2	16
hsa-miR-211-5p	miR-211-5p	0	0	0	0	1	1	1	0	0	0	0	3	0	0	0	1	7
hsa-miR-214-3p	miR-214-3p	2	1	8	1	1	3	0	0	0	0	0	0	1	0	0	1	18
hsa-miR-214-5p	miR-214-5p	0	0	1	0	0	0	0	0	0	0	0	0	0	0	0	0	1
hsa-miR-215-5p	miR-215-5p	0	0	0	0	0	0	0	0	0	1	0	0	0	0	0	0	1
hsa-miR-218-5p	miR-218-5p	0	4	0	2	2	8	2	0	2	0	0	0	4	2	0	0	26
hsa-miR-22-3p	miR-22-3p	0	2	2	4	0	0	0	0	0	0	1	0	0	0	1	0	10
hsa-miR-22-5p	miR-22-5p	5	0	25	10	0	0	0	1	1	6	1	21	3	1	0	1	75
hsa-miR-221-3p	miR-221-3p	0	6	0	3	0	1	0	0	0	0	2	0	1	0	1	0	14
hsa-miR-221-5p	miR-221-5p	0	0	1	0	0	0	0	0	0	0	0	0	0	0	0	0	1
hsa-miR-222-3p	miR-222-3p	2	3	3	1	1	1	1	2	0	1	0	0	0	0	0	1	16
hsa-miR-223-3p	miR-223-3p	2	3	0	5	0	0	0	0	1	5	2	2	0	0	0	0	20
hsa-miR-2277-3p	miR-2277-3p	0	0	0	0	0	0	0	0	0	0	0	0	0	1	0	0	1
hsa-miR-23a-3p	miR-23a-3p	23	24	18	9	11	15	12	2	20	6	6	18	14	9	4	13	204
hsa-miR-23b-3p	miR-23b-3p	20	42	37	31	24	49	16	15	19	17	9	32	40	14	12	29	406
hsa-miR-23c	miR-23c	0	0	1	0	0	0	0	0	0	0	0	0	0	0	0	0	1
hsa-miR-24-3p	miR-24-3p	54	106	46	53	31	89	52	40	44	18	18	56	54	34	26	48	769
hsa-miR-25-3p	miR-25-3p	3	10	5	6	10	32	5	8	3	5	1	3	14	3	1	8	117
hsa-miR-26a-2-3p	miR-26a-2-3p	0	0	0	1	0	0	0	0	0	0	0	0	0	0	0	0	1
hsa-miR-26a-5p	miR-26a-5p	38	72	27	32	10	62	12	14	18	14	10	26	27	12	8	14	396
hsa-miR-26b-3p	miR-26b-3p	0	0	0	0	0	0	0	0	0	0	0	0	1	0	0	0	1
hsa-miR-26b-5p	miR-26b-5p	7	14	3	6	3	1	7	2	4	0	2	4	8	2	0	6	69
hsa-miR-27a-3p	miR-27a-3p	10	12	4	4	4	4	1	2	5	3	7	2	7	1	0	1	67
hsa-miR-27b-3p	miR-27b-3p	0	8	4	1	2	6	2	4	5	1	4	2	7	0	1	2	49
hsa-miR-28-3p	miR-28-3p	0	0	0	0	0	0	0	0	0	0	0	1	0	0	0	0	1
hsa-miR-28-5p	miR-28-5p	0	0	0	0	0	0	1	0	0	0	0	0	0	0	0	0	1
hsa-miR-29a-3p	miR-29a-3p	30	35	19	29	12	31	7	13	25	10	11	25	32	11	5	17	312
hsa-miR-29a-5p	miR-29a-5p	0	0	0	1	0	0	0	0	0	0	0	0	0	0	0	0	1
hsa-miR-29b-2-5p	miR-29b-2-5p	0	0	0	0	0	0	0	1	1	0	0	0	0	0	0	0	2
hsa-miR-29b-3p	miR-29b-3p	69	38	59	67	26	29	22	34	79	59	37	74	71	34	24	42	764
hsa-miR-29c-3p	miR-29c-3p	28	68	35	38	16	23	18	11	51	18	13	47	46	11	0	24	447
hsa-miR-29c-5p	miR-29c-5p	0	0	1	0	1	1	0	0	1	0	0	0	0	0	0	0	4
hsa-miR-301a-3p	miR-301a-3p	0	0	0	0	1	1	1	0	0	0	0	0	1	0	0	0	4
hsa-miR-301b-3p	miR-301b-3p	0	0	0	0	0	1	0	0	0	0	0	0	0	0	0	0	1
hsa-miR-3059-5p	miR-3059-5p	0	0	0	3	0	0	0	0	0	0	0	0	0	0	0	0	3
hsa-miR-3064-3p	miR-3064-3p	0	0	0	0	0	0	0	0	1	0	0	0	0	0	0	0	1
hsa-miR-30a-3p	miR-30a-3p	938	1036	387	1041	584	933	1115	525	1088	1024	758	722	1124	646	1075	897	13893
hsa-miR-30a-5p	miR-30a-5p	5	5	5	9	1	2	4	0	2	3	3	8	2	1	0	4	54
hsa-miR-30b-5p	miR-30b-5p	4	9	3	0	1	0	0	0	0	1	2	1	0	0	0	1	22
hsa-miR-30c-5p	miR-30c-5p	12	14	4	12	8	2	8	8	10	4	6	14	10	0	0	6	118
hsa-miR-30d-3p	miR-30d-3p	26	13	2	24	7	19	18	11	15	14	6	20	13	6	12	8	214
hsa-miR-30d-5p	miR-30d-5p	6	23	4	7	5	8	6	3	9	7	3	11	17	4	0	4	117
hsa-miR-30e-3p	miR-30e-3p	3002	3394	1496	3482	1806	2966	3509	1713	3287	3203	2400	2743	3545	2010	3323	2898	44777
hsa-miR-30e-5p	miR-30e-5p	3	5	0	1	0	2	1	0	3	0	0	2	1	0	0	0	18
hsa-miR-31-3p	miR-31-3p	0	1	2	0	0	2	0	0	0	0	0	0	0	0	0	2	7
hsa-miR-31-5p	miR-31-5p	1	4	1	0	0	4	0	0	0	0	1	0	0	0	0	0	11
hsa-miR-3119	miR-3119	0	0	0	0	0	0	0	0	0	0	0	1	0	0	0	0	1
hsa-miR-3133	miR-3133	0	0	0	0	0	0	1	1	0	0	0	0	0	0	0	1	3
hsa-miR-3137	miR-3137	1	0	0	0	0	0	0	0	0	0	0	0	0	0	0	0	1
hsa-miR-3149	miR-3149	0	0	0	0	0	0	0	0	0	0	0	0	2	1	0	0	3
hsa-miR-3150b-3p	miR-3150b-3p	1	0	0	0	0	0	0	0	0	0	0	0	0	0	0	0	1
hsa-miR-3160-5p	miR-3160-5p	0	0	0	0	0	2	0	0	0	0	0	0	0	0	0	0	2
hsa-miR-3162-3p	miR-3162-3p	0	0	0	0	0	1	0	0	0	0	0	0	0	0	0	0	1
hsa-miR-3171	miR-3171	0	0	0	0	0	1	0	0	0	0	0	0	0	0	0	0	1
hsa-miR-3173-3p	miR-3173-3p	0	0	0	0	0	0	0	0	1	0	0	0	0	0	0	0	1
hsa-miR-3178	miR-3178	0	0	0	0	0	0	0	0	0	0	0	0	0	0	1	0	1
hsa-miR-3179	miR-3179	0	0	0	0	4	4	0	0	0	0	0	0	8	0	0	0	16
hsa-miR-3181	miR-3181	0	0	0	0	1	0	0	0	0	0	0	0	0	0	0	0	1
hsa-miR-3182	miR-3182	0	0	0	0	0	0	0	0	0	1	0	0	0	0	0	0	1
hsa-miR-3194-5p	miR-3194-5p	0	0	0	0	0	0	0	0	0	0	1	0	0	0	0	0	1
hsa-miR-3195	miR-3195	0	0	0	0	2	0	0	1	1	2	2	0	0	4	0	0	12
hsa-miR-3196	miR-3196	0	0	0	0	0	0	0	0	0	0	0	0	0	0	0	1	1
hsa-miR-32-3p	miR-32-3p	0	0	0	0	0	0	0	0	0	0	0	2	0	0	0	0	2
hsa-miR-32-5p	miR-32-5p	0	1	0	0	0	0	0	0	0	0	0	0	0	0	0	0	1
hsa-miR-320a-3p	miR-320a-3p	0	1	1	1	3	5	1	0	3	0	0	0	1	1	2	1	20
hsa-miR-320a-5p	miR-320a-5p	0	2	0	0	0	0	0	0	0	0	0	0	2	0	0	0	4
hsa-miR-320d	miR-320d	0	1	0	0	0	0	0	0	0	0	0	0	0	0	0	0	1
hsa-miR-324-5p	miR-324-5p	0	2	0	1	0	2	4	0	0	0	0	0	1	1	0	0	11
hsa-miR-326	miR-326	0	0	0	0	0	0	0	0	0	0	0	0	1	0	0	0	1
hsa-miR-328-3p	miR-328-3p	10	4	0	1	5	4	4	3	5	9	1	2	2	3	0	5	58
hsa-miR-329-3p	miR-329-3p	0	0	0	0	0	0	2	0	0	0	0	0	0	0	0	0	2
hsa-miR-330-3p	miR-330-3p	0	0	0	0	0	0	0	0	0	2	0	0	0	0	0	0	2
hsa-miR-330-5p	miR-330-5p	1	0	0	0	0	2	0	0	0	0	0	0	2	0	0	0	5
hsa-miR-331-3p	miR-331-3p	0	2	0	0	0	0	0	0	0	0	0	0	0	0	0	0	2
hsa-miR-331-5p	miR-331-5p	0	0	0	0	0	1	0	0	0	0	0	0	0	0	0	0	1
hsa-miR-335-3p	miR-335-3p	0	0	0	1	0	1	0	0	0	0	0	0	0	0	0	0	2
hsa-miR-335-5p	miR-335-5p	0	1	0	1	0	1	0	0	0	0	0	2	0	0	0	0	5
hsa-miR-339-3p	miR-339-3p	0	2	0	0	0	1	0	0	0	0	0	0	1	0	0	0	4
hsa-miR-339-5p	miR-339-5p	6	9	2	0	3	6	1	2	4	2	1	2	4	0	0	3	45
hsa-miR-340-3p	miR-340-3p	2	0	2	0	0	0	0	1	1	0	0	0	1	0	0	0	7
hsa-miR-340-5p	miR-340-5p	0	2	0	0	0	1	0	2	0	0	0	0	0	0	0	0	5
hsa-miR-342-3p	miR-342-3p	1	0	0	0	0	0	0	0	0	0	0	3	0	0	4	1	9
hsa-miR-34a-3p	miR-34a-3p	0	0	1	0	0	0	0	0	0	0	0	0	0	0	0	0	1
hsa-miR-34a-5p	miR-34a-5p	1	2	0	0	0	1	0	0	1	0	1	2	0	0	0	0	8
hsa-miR-34b-3p	miR-34b-3p	27	17	58	24	0	4	4	1	30	18	12	66	4	3	2	3	273
hsa-miR-34b-5p	miR-34b-5p	0	0	1	0	0	0	0	0	0	0	0	1	0	0	0	0	2
hsa-miR-34c-3p	miR-34c-3p	0	0	0	1	0	0	2	1	2	0	0	4	2	0	0	0	12
hsa-miR-34c-5p	miR-34c-5p	15	3	5	5	0	2	1	0	4	4	3	9	6	3	0	5	65
hsa-miR-3529-5p	miR-3529-5p	0	1	0	0	0	0	0	0	0	0	0	0	0	0	0	0	1
hsa-miR-3605-3p	miR-3605-3p	0	0	0	0	0	0	0	0	0	0	0	0	0	0	2	0	2
hsa-miR-3606-3p	miR-3606-3p	0	0	0	0	0	0	0	0	0	0	0	0	0	0	0	1	1
hsa-miR-3606-5p	miR-3606-5p	0	0	0	0	0	0	0	0	0	0	0	0	0	0	0	1	1
hsa-miR-361-3p	miR-361-3p	0	0	0	1	0	0	0	0	0	0	0	0	0	0	0	0	1
hsa-miR-361-5p	miR-361-5p	122	150	64	165	106	157	164	73	163	163	121	121	185	118	186	116	2174
hsa-miR-3610	miR-3610	0	0	0	0	0	0	0	1	1	0	0	0	2	0	0	0	4
hsa-miR-3613-3p	miR-3613-3p	0	0	0	0	0	0	0	0	0	1	1	0	0	0	0	2	4
hsa-miR-3613-5p	miR-3613-5p	0	0	1	1	1	1	0	0	0	0	0	2	0	0	0	0	6
hsa-miR-3614-3p	miR-3614-3p	0	0	0	0	0	0	0	0	0	1	0	0	0	0	0	1	2
hsa-miR-3617-3p	miR-3617-3p	1	0	1	1	0	0	0	0	0	0	0	0	0	0	0	0	3
hsa-miR-3619-3p	miR-3619-3p	0	0	0	0	0	0	0	0	0	0	0	1	0	0	0	0	1
hsa-miR-3620-3p	miR-3620-3p	0	0	2	0	0	0	0	0	0	0	0	0	0	0	0	0	2
hsa-miR-363-3p	miR-363-3p	0	0	0	0	0	0	0	0	0	0	0	0	0	2	0	0	2
hsa-miR-3648	miR-3648	0	0	0	0	0	0	0	0	2	0	0	0	0	0	0	0	2
hsa-miR-365a-3p	miR-365a-3p	0	3	10	7	3	3	5	2	8	2	0	5	6	3	4	7	68
hsa-miR-365a-5p	miR-365a-5p	1	0	0	0	0	0	0	0	0	0	0	0	0	0	0	0	1
hsa-miR-365b-3p	miR-365b-3p	0	3	10	7	3	3	5	2	8	2	0	5	6	3	4	7	68
hsa-miR-3675-3p	miR-3675-3p	0	0	1	0	0	0	0	0	1	0	0	0	0	0	0	0	2
hsa-miR-3689d	miR-3689d	0	0	0	0	0	0	0	0	0	0	0	0	0	0	0	2	2
hsa-miR-372-3p	miR-372-3p	0	0	0	0	0	0	0	0	0	1	0	0	0	0	0	0	1
hsa-miR-374a-5p	miR-374a-5p	0	6	1	2	1	3	1	0	2	0	0	1	0	0	0	0	17
hsa-miR-374b-3p	miR-374b-3p	0	0	0	0	0	0	0	0	0	0	0	0	0	1	0	0	1
hsa-miR-374b-5p	miR-374b-5p	0	1	0	0	0	1	0	1	0	0	0	1	4	0	1	2	11
hsa-miR-375-3p	miR-375-3p	0	2	2	2	0	2	1	0	3	1	1	5	3	0	1	1	24
hsa-miR-376b-3p	miR-376b-3p	0	0	0	0	0	0	0	0	0	0	1	0	0	0	0	0	1
hsa-miR-376b-5p	miR-376b-5p	0	0	2	0	0	0	0	0	0	0	0	0	0	0	0	0	2
hsa-miR-376c-5p	miR-376c-5p	0	1	0	0	0	0	0	0	0	0	0	1	0	0	0	0	2
hsa-miR-378a-3p	miR-378a-3p	0	1	0	0	0	1	0	0	0	0	0	0	0	0	0	0	2
hsa-miR-378a-5p	miR-378a-5p	0	6	0	0	0	1	0	0	0	0	0	0	0	0	0	0	7
hsa-miR-381-3p	miR-381-3p	0	0	1	0	0	0	0	0	0	0	0	0	0	0	0	0	1
hsa-miR-3916	miR-3916	0	0	0	1	0	0	0	0	0	0	0	0	0	0	0	0	1
hsa-miR-3926	miR-3926	0	0	0	0	0	0	0	0	0	0	0	2	0	0	0	0	2
hsa-miR-3928-5p	miR-3928-5p	0	0	0	0	0	0	0	0	0	0	1	0	0	0	0	0	1
hsa-miR-3942-3p	miR-3942-3p	0	3	0	0	0	2	0	3	0	0	0	0	0	1	4	1	14
hsa-miR-3942-5p	miR-3942-5p	0	0	1	0	0	0	0	0	0	0	0	0	0	0	0	0	1
hsa-miR-3960	miR-3960	0	1	1	2	1	0	1	4	0	3	1	0	2	9	3	3	31
hsa-miR-3976	miR-3976	0	2	0	1	0	0	0	0	0	0	1	0	0	1	1	0	6
hsa-miR-411-5p	miR-411-5p	0	0	0	0	0	0	0	0	0	0	0	0	0	0	0	1	1
hsa-miR-423-5p	miR-423-5p	0	2	0	0	0	3	1	1	1	0	3	0	0	0	0	0	11
hsa-miR-424-5p	miR-424-5p	4	0	1	1	0	4	0	1	0	0	0	0	1	1	0	1	14
hsa-miR-425-3p	miR-425-3p	0	0	0	0	1	0	0	0	1	0	1	0	0	0	0	0	3
hsa-miR-425-5p	miR-425-5p	0	0	0	3	0	3	0	0	0	0	0	0	0	0	0	0	6
hsa-miR-4258	miR-4258	3	0	0	0	0	0	0	0	0	1	0	0	1	1	0	0	6
hsa-miR-4260	miR-4260	1	0	0	0	0	0	0	0	0	0	0	0	0	0	0	0	1
hsa-miR-4268	miR-4268	0	0	0	0	0	0	0	0	0	0	0	0	0	0	1	0	1
hsa-miR-4269	miR-4269	0	0	0	0	0	0	0	0	0	0	0	1	0	0	0	0	1
hsa-miR-4286	miR-4286	12	12	18	10	0	0	1	0	6	13	4	24	1	0	0	1	102
hsa-miR-429	miR-429	0	0	0	0	0	0	0	0	2	0	0	0	1	0	0	0	3
hsa-miR-4301	miR-4301	0	2	1	1	0	0	1	0	1	1	1	3	0	0	0	0	11
hsa-miR-4313	miR-4313	0	0	0	0	0	0	0	2	0	0	1	0	0	0	0	0	3
hsa-miR-4316	miR-4316	4	0	0	1	0	0	0	0	0	0	0	0	0	0	0	0	5
hsa-miR-4420	miR-4420	1	0	0	0	0	0	0	0	1	0	0	0	0	1	1	0	4
hsa-miR-4429	miR-4429	0	0	1	0	0	0	0	0	0	0	0	0	0	0	0	0	1
hsa-miR-4436b-5p	miR-4436b-5p	0	0	0	0	0	0	0	0	0	0	0	0	2	0	0	0	2
hsa-miR-4448	miR-4448	12	60	20	35	2	3	5	2	16	15	15	34	1	0	1	1	222
hsa-miR-4451	miR-4451	0	0	0	2	0	0	0	0	0	0	0	0	0	0	0	0	2
hsa-miR-4454	miR-4454	0	6	29	6	0	4	1	0	2	7	1	14	1	0	0	0	71
hsa-miR-4455	miR-4455	0	0	0	0	0	1	0	0	0	0	0	0	0	0	0	0	1
hsa-miR-4463	miR-4463	0	0	1	0	0	0	0	0	0	0	0	0	0	0	0	0	1
hsa-miR-4482-3p	miR-4482-3p	0	0	0	0	0	1	0	0	0	0	0	0	0	0	0	0	1
hsa-miR-4483	miR-4483	0	0	0	0	0	0	1	0	0	0	0	0	0	0	0	0	1
hsa-miR-4485-5p	miR-4485-5p	2	1	2	3	0	0	3	0	0	2	1	2	1	3	1	1	22
hsa-miR-4492	miR-4492	1	2	1	0	0	0	0	0	0	0	0	0	0	0	0	0	4
hsa-miR-4497	miR-4497	0	4	0	0	0	0	0	0	0	0	0	0	0	0	0	0	4
hsa-miR-4498	miR-4498	0	0	0	0	0	0	0	2	0	0	0	0	0	0	0	0	2
hsa-miR-449a	miR-449a	3	2	0	0	0	0	0	0	6	0	0	2	3	0	0	0	16
hsa-miR-4508	miR-4508	0	0	0	0	0	1	0	0	1	0	0	0	0	0	0	0	2
hsa-miR-450a-5p	miR-450a-5p	2	0	0	0	2	6	0	0	4	0	0	4	0	0	0	0	18
hsa-miR-450b-5p	miR-450b-5p	0	0	0	0	0	0	0	3	0	0	0	0	0	0	0	0	3
hsa-miR-4510	miR-4510	0	0	0	0	0	3	0	1	0	0	0	0	1	1	0	1	7
hsa-miR-451a	miR-451a	0	0	2	9	1	4	2	3	11	1	1	2	3	2	0	1	42
hsa-miR-4524a-5p	miR-4524a-5p	0	0	0	0	0	0	0	0	0	0	0	0	0	0	1	0	1
hsa-miR-455-5p	miR-455-5p	0	0	0	0	0	0	0	0	0	0	0	0	0	0	0	2	2
hsa-miR-4634	miR-4634	0	0	0	0	0	0	0	0	1	0	0	0	0	0	0	0	1
hsa-miR-4635	miR-4635	0	0	0	0	0	0	0	0	0	0	0	1	0	0	0	0	1
hsa-miR-4638-3p	miR-4638-3p	0	1	0	0	0	0	0	0	0	0	0	0	0	0	0	0	1
hsa-miR-4643	miR-4643	0	0	0	0	0	0	0	0	0	0	0	0	1	0	0	0	1
hsa-miR-4651	miR-4651	0	0	0	1	0	0	0	0	0	0	0	0	0	0	1	0	2
hsa-miR-4652-3p	miR-4652-3p	0	0	0	0	0	0	0	1	0	0	0	0	0	0	0	0	1
hsa-miR-4652-5p	miR-4652-5p	0	1	0	0	0	0	0	0	0	0	0	0	0	0	0	0	1
hsa-miR-4655-3p	miR-4655-3p	0	0	0	0	0	0	0	0	1	2	1	0	0	0	0	0	4
hsa-miR-4659a-5p	miR-4659a-5p	0	0	0	0	0	0	0	0	0	0	0	0	2	0	0	0	2
hsa-miR-4659b-5p	miR-4659b-5p	0	0	0	0	0	1	0	0	0	0	0	0	0	0	0	0	1
hsa-miR-4665-3p	miR-4665-3p	0	0	0	2	0	1	1	0	0	0	0	1	0	1	0	0	6
hsa-miR-4668-3p	miR-4668-3p	0	0	0	0	0	0	0	0	0	1	0	0	0	0	0	0	1
hsa-miR-4668-5p	miR-4668-5p	0	0	0	0	0	0	0	0	0	1	0	0	0	0	0	0	1
hsa-miR-4674	miR-4674	0	1	1	0	0	0	0	0	0	0	0	0	0	0	0	0	2
hsa-miR-4677-3p	miR-4677-3p	0	0	0	0	0	0	0	0	0	0	0	0	2	0	1	0	3
hsa-miR-4679	miR-4679	0	0	2	1	0	0	0	0	0	0	0	2	0	0	0	0	5
hsa-miR-4685-3p	miR-4685-3p	0	0	1	0	0	1	0	0	0	0	0	0	0	0	0	0	2
hsa-miR-4687-5p	miR-4687-5p	0	0	1	0	0	0	1	0	1	0	0	1	0	0	0	0	4
hsa-miR-4689	miR-4689	0	0	1	0	0	0	0	0	0	0	0	0	0	1	0	0	2
hsa-miR-4693-3p	miR-4693-3p	0	0	0	0	0	0	0	0	0	0	0	0	0	0	1	0	1
hsa-miR-4695-3p	miR-4695-3p	0	0	1	0	0	0	0	0	0	0	0	0	0	0	0	0	1
hsa-miR-4713-3p	miR-4713-3p	1	0	0	0	0	0	0	0	0	0	0	0	0	0	0	0	1
hsa-miR-4716-5p	miR-4716-5p	0	0	0	0	0	1	0	0	0	0	0	0	0	0	1	0	2
hsa-miR-4718	miR-4718	0	0	1	2	0	0	0	0	0	0	0	0	0	0	0	0	3
hsa-miR-4725-5p	miR-4725-5p	0	0	0	0	0	0	0	0	0	1	0	0	0	0	0	0	1
hsa-miR-4726-3p	miR-4726-3p	0	0	0	0	0	0	0	0	1	0	0	0	0	0	0	0	1
hsa-miR-4727-5p	miR-4727-5p	0	0	0	0	0	1	0	0	0	0	0	0	0	0	0	0	1
hsa-miR-4735-5p	miR-4735-5p	0	0	0	0	0	0	0	0	0	0	0	1	0	0	0	0	1
hsa-miR-4738-5p	miR-4738-5p	0	0	0	0	0	0	0	0	0	0	0	1	0	0	0	0	1
hsa-miR-4739	miR-4739	1	3	0	1	0	1	4	4	2	7	1	4	4	0	0	4	36
hsa-miR-4747-3p	miR-4747-3p	1	0	5	2	1	0	0	0	1	1	0	2	0	0	0	0	13
hsa-miR-4747-5p	miR-4747-5p	0	0	0	0	0	0	0	0	1	0	0	0	0	0	0	0	1
hsa-miR-4749-3p	miR-4749-3p	0	0	0	0	0	0	0	0	0	0	0	0	1	0	0	0	1
hsa-miR-4755-3p	miR-4755-3p	0	1	0	1	0	0	0	0	1	0	2	0	0	0	0	0	5
hsa-miR-4756-3p	miR-4756-3p	0	1	0	0	0	0	0	0	0	0	0	2	0	0	0	0	3
hsa-miR-4759	miR-4759	0	0	0	0	0	0	0	0	0	0	0	1	0	0	0	0	1
hsa-miR-4760-5p	miR-4760-5p	0	0	1	0	0	0	0	0	0	0	0	0	0	0	0	0	1
hsa-miR-4763-5p	miR-4763-5p	1	0	0	0	0	0	0	0	1	0	0	1	0	1	0	0	4
hsa-miR-4766-5p	miR-4766-5p	1	0	0	0	0	0	2	1	0	1	0	1	0	2	1	1	10
hsa-miR-4767	miR-4767	0	0	0	0	0	0	0	0	1	0	0	0	0	0	0	0	1
hsa-miR-4769-3p	miR-4769-3p	0	0	0	0	0	0	0	0	0	0	0	1	0	0	0	0	1
hsa-miR-4772-5p	miR-4772-5p	0	0	0	0	1	1	0	0	0	0	0	0	0	0	0	0	2
hsa-miR-4783-5p	miR-4783-5p	0	1	0	0	0	0	0	1	0	0	0	0	0	0	0	0	2
hsa-miR-4785	miR-4785	0	0	0	0	0	0	0	0	0	0	0	0	1	0	0	0	1
hsa-miR-4787-5p	miR-4787-5p	0	0	0	0	0	0	0	0	0	0	2	0	0	0	0	0	2
hsa-miR-4798-5p	miR-4798-5p	0	0	0	0	0	0	0	0	0	0	0	1	0	0	0	0	1
hsa-miR-4800-5p	miR-4800-5p	0	0	0	1	0	0	0	0	0	0	1	3	0	0	0	0	5
hsa-miR-484	miR-484	0	0	1	1	4	10	3	2	1	0	0	1	7	4	1	5	40
hsa-miR-485-3p	miR-485-3p	1	0	0	1	3	0	0	0	0	2	2	1	2	0	0	1	13
hsa-miR-487a-3p	miR-487a-3p	0	0	0	0	0	0	1	0	0	0	0	0	0	0	0	0	1
hsa-miR-491-3p	miR-491-3p	1	1	2	0	0	0	0	0	0	0	1	0	0	1	0	0	6
hsa-miR-494-3p	miR-494-3p	1	1	1	3	3	0	1	1	2	3	4	8	3	1	7	1	40
hsa-miR-496	miR-496	0	0	0	0	0	0	0	1	0	0	0	0	0	0	0	0	1
hsa-miR-497-5p	miR-497-5p	1	0	3	1	2	3	4	0	0	0	0	1	4	0	0	2	21
hsa-miR-498-3p	miR-498-3p	0	0	0	0	0	0	0	0	0	0	0	0	1	0	0	0	1
hsa-miR-5006-3p	miR-5006-3p	0	0	0	0	0	0	1	0	0	0	0	0	0	0	0	0	1
hsa-miR-5007-5p	miR-5007-5p	0	0	0	0	0	0	1	0	0	0	0	0	0	0	0	0	1
hsa-miR-5008-3p	miR-5008-3p	0	0	0	0	0	0	1	0	0	0	0	0	0	0	0	0	1
hsa-miR-500a-3p	miR-500a-3p	0	1	0	0	0	0	0	0	0	0	0	0	0	0	0	0	1
hsa-miR-500a-5p	miR-500a-5p	0	0	1	0	0	3	0	0	0	0	0	0	2	0	0	0	6
hsa-miR-500b-5p	miR-500b-5p	0	0	1	0	0	0	0	0	0	0	0	0	0	0	0	0	1
hsa-miR-501-5p	miR-501-5p	0	1	0	0	0	1	0	0	0	0	0	0	0	0	0	0	2
hsa-miR-502-3p	miR-502-3p	0	1	0	0	0	0	0	0	0	0	0	0	0	0	0	0	1
hsa-miR-502-5p	miR-502-5p	0	0	0	0	2	0	0	0	0	0	0	0	0	0	0	0	2
hsa-miR-503-3p	miR-503-3p	0	0	1	0	0	0	0	0	0	0	0	0	0	0	0	0	1
hsa-miR-504-3p	miR-504-3p	0	1	0	0	0	0	0	0	0	0	0	0	0	0	0	0	1
hsa-miR-505-3p	miR-505-3p	0	0	0	0	0	0	0	0	1	0	0	1	0	0	0	0	2
hsa-miR-5088-3p	miR-5088-3p	0	0	0	0	0	0	0	0	0	0	0	0	0	1	0	0	1
hsa-miR-5100	miR-5100	69	214	174	109	1	10	24	2	81	134	91	298	13	5	3	3	1231
hsa-miR-511-3p	miR-511-3p	0	0	0	0	0	0	0	0	0	0	1	0	0	0	0	0	1
hsa-miR-511-5p	miR-511-5p	0	0	0	0	0	0	0	0	0	0	0	0	1	0	0	0	1
hsa-miR-5192	miR-5192	1	0	2	0	0	1	1	1	0	0	1	0	3	0	1	3	14
hsa-miR-5193	miR-5193	0	0	1	0	0	0	0	0	0	0	0	0	0	0	0	0	1
hsa-miR-5197-3p	miR-5197-3p	0	0	1	0	0	0	0	0	0	0	0	0	0	0	0	0	1
hsa-miR-520d-3p	miR-520d-3p	0	1	0	0	0	0	0	2	0	0	0	0	1	0	1	2	7
hsa-miR-520g-5p	miR-520g-5p	0	0	0	0	0	0	1	0	0	0	0	0	0	0	0	0	1
hsa-miR-532-3p	miR-532-3p	0	2	2	0	0	0	0	0	0	0	0	1	0	0	0	2	7
hsa-miR-542-3p	miR-542-3p	0	0	0	0	0	0	0	1	0	0	0	0	0	0	0	0	1
hsa-miR-542-5p	miR-542-5p	0	1	2	0	0	1	1	0	0	0	1	0	1	0	0	2	9
hsa-miR-543	miR-543	0	0	0	0	1	0	0	0	0	0	0	0	0	0	0	0	1
hsa-miR-548a-5p	miR-548a-5p	0	0	0	0	0	0	0	0	0	0	0	3	0	0	0	0	3
hsa-miR-548ai	miR-548ai	0	0	0	0	0	0	2	0	0	0	0	0	0	0	0	0	2
hsa-miR-548an	miR-548an	0	0	0	1	0	0	0	0	0	0	0	0	0	0	0	0	1
hsa-miR-548ap-3p	miR-548ap-3p	0	0	0	0	0	2	0	0	0	0	0	0	0	0	1	0	3
hsa-miR-548ar-3p	miR-548ar-3p	0	0	0	0	0	0	0	0	0	0	0	0	0	0	1	0	1
hsa-miR-548as-3p	miR-548as-3p	0	0	0	0	0	0	0	2	0	0	0	0	0	0	0	0	2
hsa-miR-548b-3p	miR-548b-3p	0	0	0	0	0	0	0	0	0	0	0	1	0	0	0	0	1
hsa-miR-548d-3p	miR-548d-3p	0	0	0	0	0	0	0	0	0	0	0	0	0	0	4	0	4
hsa-miR-548h-3p	miR-548h-3p	0	0	0	1	0	0	0	0	0	0	0	0	0	0	1	0	2
hsa-miR-548j-3p	miR-548j-3p	0	0	0	0	0	0	0	0	0	0	0	1	0	0	0	0	1
hsa-miR-548s	miR-548s	0	0	0	0	0	0	0	0	0	0	0	0	0	0	1	0	1
hsa-miR-548t-3p	miR-548t-3p	0	0	0	0	0	0	1	0	0	0	0	0	0	0	0	0	1
hsa-miR-5571-3p	miR-5571-3p	0	0	0	0	0	0	0	0	0	0	2	0	0	0	0	0	2
hsa-miR-5582-3p	miR-5582-3p	0	0	0	0	0	0	0	0	0	0	0	1	0	0	0	0	1
hsa-miR-568	miR-568	0	0	0	0	0	0	0	0	0	1	0	0	0	0	0	0	1
hsa-miR-5681a	miR-5681a	0	0	0	0	0	0	0	0	1	0	0	3	0	0	0	0	4
hsa-miR-5683	miR-5683	0	0	0	0	0	0	0	0	0	0	0	0	1	0	0	0	1
hsa-miR-569	miR-569	0	0	0	0	0	0	0	0	0	0	0	0	1	0	0	0	1
hsa-miR-5691	miR-5691	0	0	0	0	0	0	0	0	0	0	1	0	0	0	0	0	1
hsa-miR-5694	miR-5694	0	0	0	0	0	0	0	0	1	0	0	0	0	0	0	0	1
hsa-miR-570-3p	miR-570-3p	0	0	0	0	0	0	1	0	0	0	0	0	2	0	0	1	4
hsa-miR-570-5p	miR-570-5p	0	0	0	0	0	0	2	0	0	0	0	0	0	0	0	0	2
hsa-miR-572	miR-572	0	0	0	0	0	0	0	0	0	0	0	1	0	0	0	0	1
hsa-miR-574-3p	miR-574-3p	2	1	0	3	0	2	3	0	0	0	2	1	0	0	0	0	14
hsa-miR-574-5p	miR-574-5p	38	74	19	60	27	55	60	14	55	36	42	28	58	17	59	38	680
hsa-miR-5787	miR-5787	1	0	0	1	0	0	0	1	0	0	0	0	0	0	2	0	5
hsa-miR-590-5p	miR-590-5p	0	0	0	0	0	0	1	0	0	0	0	0	0	0	0	0	1
hsa-miR-592	miR-592	0	0	0	0	1	0	0	0	0	0	0	0	2	0	0	1	4
hsa-miR-593-3p	miR-593-3p	0	0	0	0	0	0	0	0	0	0	0	0	0	0	0	1	1
hsa-miR-598-3p	miR-598-3p	0	0	0	0	0	0	0	0	0	0	1	2	0	0	0	0	3
hsa-miR-6070	miR-6070	0	0	0	0	0	0	0	0	0	0	0	0	0	0	1	0	1
hsa-miR-6071	miR-6071	0	0	0	0	0	0	0	0	0	0	0	0	1	0	0	0	1
hsa-miR-6075	miR-6075	0	0	0	0	1	1	1	0	0	0	0	0	0	0	0	0	3
hsa-miR-6080	miR-6080	0	0	2	0	0	0	0	0	0	0	0	1	0	0	0	0	3
hsa-miR-6081	miR-6081	0	0	0	0	0	0	0	0	0	0	0	0	1	0	0	0	1
hsa-miR-6084	miR-6084	0	0	0	0	0	0	0	0	1	0	0	0	0	0	0	0	1
hsa-miR-6088	miR-6088	0	1	0	0	0	0	0	0	0	1	0	2	0	0	0	0	4
hsa-miR-6089	miR-6089	30	16	4	14	0	14	8	2	12	16	8	8	16	10	6	10	174
hsa-miR-6090	miR-6090	1	2	0	3	0	0	1	0	3	1	1	1	1	2	6	1	23
hsa-miR-613	miR-613	0	0	0	0	0	0	0	0	0	0	0	0	0	2	0	0	2
hsa-miR-615-3p	miR-615-3p	0	0	2	0	0	0	0	0	1	0	0	1	0	0	0	2	6
hsa-miR-615-5p	miR-615-5p	0	0	1	0	0	0	0	0	0	0	0	0	0	0	0	0	1
hsa-miR-629-5p	miR-629-5p	28	41	13	21	34	43	37	15	40	36	31	20	51	18	43	23	494
hsa-miR-632	miR-632	0	1	0	0	0	0	0	0	0	0	0	0	0	0	0	0	1
hsa-miR-642a-5p	miR-642a-5p	0	0	0	0	0	0	0	0	0	0	0	1	0	0	0	0	1
hsa-miR-647	miR-647	0	0	0	1	0	0	0	0	0	0	0	0	0	0	0	0	1
hsa-miR-6499-3p	miR-6499-3p	1	0	0	0	0	0	0	0	0	0	0	0	0	0	0	0	1
hsa-miR-6501-3p	miR-6501-3p	1	0	0	0	0	0	0	0	0	0	0	0	0	0	0	0	1
hsa-miR-6506-5p	miR-6506-5p	0	0	0	0	0	0	0	0	0	0	0	1	0	0	0	0	1
hsa-miR-6507-3p	miR-6507-3p	0	0	0	0	1	0	0	0	0	0	1	0	0	0	1	0	3
hsa-miR-6511a-3p	miR-6511a-3p	0	0	4	0	0	0	0	0	0	0	0	0	0	0	0	0	4
hsa-miR-6511b-3p	miR-6511b-3p	0	0	0	0	0	0	0	0	0	2	0	0	0	2	0	0	4
hsa-miR-6514-3p	miR-6514-3p	0	0	1	0	0	0	0	0	0	0	0	0	0	0	0	0	1
hsa-miR-652-3p	miR-652-3p	0	0	0	0	0	0	0	0	0	0	0	1	0	0	0	0	1
hsa-miR-652-5p	miR-652-5p	0	1	0	0	0	1	0	0	0	0	0	0	0	0	0	0	2
hsa-miR-6529-3p	miR-6529-3p	0	0	0	0	0	0	1	0	0	0	0	0	0	0	0	0	1
hsa-miR-654-5p	miR-654-5p	1	0	0	0	0	0	0	0	0	0	0	0	0	0	0	0	1
hsa-miR-660-5p	miR-660-5p	0	2	1	0	0	0	0	0	1	0	0	2	0	0	0	0	6
hsa-miR-663a	miR-663a	0	0	0	0	0	0	0	1	0	0	0	0	0	0	0	0	1
hsa-miR-663b	miR-663b	0	0	0	0	0	0	0	0	0	0	0	0	0	0	0	2	2
hsa-miR-664a-3p	miR-664a-3p	0	0	0	0	0	0	0	0	0	0	0	0	0	0	1	0	1
hsa-miR-664a-5p	miR-664a-5p	1	0	0	0	0	0	0	0	0	0	0	0	0	0	0	0	1
hsa-miR-665	miR-665	0	0	0	0	0	0	0	0	0	0	0	0	0	0	0	2	2
hsa-miR-671-3p	miR-671-3p	0	0	0	0	0	0	0	0	0	0	0	0	0	0	0	1	1
hsa-miR-671-5p	miR-671-5p	0	0	0	0	0	0	0	0	0	0	1	0	0	0	0	0	1
hsa-miR-6719-3p	miR-6719-3p	0	0	0	0	0	0	0	0	0	0	0	0	0	1	0	0	1
hsa-miR-6720-3p	miR-6720-3p	1	0	0	0	0	0	0	0	0	0	0	0	0	0	0	0	1
hsa-miR-6724-5p	miR-6724-5p	0	4	0	0	0	0	0	0	0	0	4	0	0	0	0	0	8
hsa-miR-6727-3p	miR-6727-3p	6	3	3	3	1	2	5	0	2	3	3	7	7	6	8	5	64
hsa-miR-6729-3p	miR-6729-3p	0	1	0	0	0	0	0	0	0	0	0	0	0	0	0	0	1
hsa-miR-6732-3p	miR-6732-3p	0	1	0	0	0	0	0	0	0	0	0	0	0	0	0	0	1
hsa-miR-6734-3p	miR-6734-3p	0	0	0	0	0	0	0	0	0	1	0	0	0	0	0	0	1
hsa-miR-6735-3p	miR-6735-3p	0	0	0	0	0	0	0	0	0	0	0	1	0	0	0	0	1
hsa-miR-6737-3p	miR-6737-3p	0	0	1	0	0	0	0	0	0	0	0	0	0	0	0	0	1
hsa-miR-6737-5p	miR-6737-5p	0	0	1	0	0	0	0	0	0	0	0	0	0	0	0	0	1
hsa-miR-6741-3p	miR-6741-3p	0	0	0	1	0	0	0	0	0	0	0	0	0	0	0	0	1
hsa-miR-6743-3p	miR-6743-3p	0	0	0	0	0	0	0	0	2	0	0	1	2	0	0	0	5
hsa-miR-6745	miR-6745	0	0	0	0	0	0	0	1	0	0	0	0	0	0	0	0	1
hsa-miR-6748-3p	miR-6748-3p	0	0	0	0	0	0	0	0	0	0	2	0	0	0	0	0	2
hsa-miR-675-5p	miR-675-5p	1	0	0	0	0	0	0	0	1	0	0	0	0	0	0	0	2
hsa-miR-6751-3p	miR-6751-3p	0	0	0	0	0	0	0	0	0	0	0	1	0	0	0	0	1
hsa-miR-6753-3p	miR-6753-3p	0	0	0	0	0	0	1	0	0	0	0	0	0	0	0	0	1
hsa-miR-6756-3p	miR-6756-3p	0	0	0	3	0	0	0	1	3	0	0	0	0	0	0	0	7
hsa-miR-6757-5p	miR-6757-5p	0	0	0	0	0	0	0	0	1	0	0	0	0	0	0	0	1
hsa-miR-676-3p	miR-676-3p	0	1	0	0	0	0	0	0	0	0	0	0	0	0	0	0	1
hsa-miR-6760-3p	miR-6760-3p	0	0	0	0	0	0	0	1	0	0	0	1	0	1	0	0	3
hsa-miR-6762-5p	miR-6762-5p	0	0	0	0	0	0	0	0	0	1	0	0	0	0	0	0	1
hsa-miR-6765-3p	miR-6765-3p	4	4	4	7	0	0	0	0	1	3	1	10	0	0	0	0	34
hsa-miR-6766-3p	miR-6766-3p	0	0	0	0	0	1	0	0	0	0	0	0	0	0	0	0	1
hsa-miR-6773-5p	miR-6773-5p	6	0	15	3	0	0	0	0	0	1	5	8	0	0	0	0	38
hsa-miR-6775-3p	miR-6775-3p	0	1	0	2	0	0	0	0	0	0	2	0	2	0	0	0	7
hsa-miR-6775-5p	miR-6775-5p	0	0	0	0	0	0	0	0	0	0	0	1	0	0	0	0	1
hsa-miR-6778-5p	miR-6778-5p	0	0	0	0	0	0	0	0	1	0	0	0	0	0	0	0	1
hsa-miR-6782-5p	miR-6782-5p	0	0	0	1	0	0	0	0	0	0	0	0	0	0	0	0	1
hsa-miR-6785-3p	miR-6785-3p	0	0	0	0	0	0	0	0	0	0	1	0	0	0	0	0	1
hsa-miR-6787-5p	miR-6787-5p	0	0	0	0	0	0	0	0	0	0	0	3	0	0	0	0	3
hsa-miR-6789-5p	miR-6789-5p	0	0	0	1	0	0	0	0	0	0	0	0	0	0	0	0	1
hsa-miR-6792-3p	miR-6792-3p	2	0	0	0	0	0	0	0	0	0	0	0	0	0	0	0	2
hsa-miR-6793-3p	miR-6793-3p	0	0	1	0	0	0	0	0	0	0	1	0	0	0	0	0	2
hsa-miR-6794-3p	miR-6794-3p	0	0	0	0	0	0	0	0	0	0	0	1	0	0	0	0	1
hsa-miR-6797-3p	miR-6797-3p	1	0	1	0	0	0	0	0	0	1	0	0	0	0	0	0	3
hsa-miR-6803-5p	miR-6803-5p	0	0	0	1	2	0	0	1	0	0	0	1	4	0	0	0	9
hsa-miR-6804-3p	miR-6804-3p	0	0	1	0	0	0	0	0	0	0	0	0	1	0	0	0	2
hsa-miR-6805-3p	miR-6805-3p	0	0	0	0	0	0	0	0	0	0	0	0	1	0	0	0	1
hsa-miR-6809-3p	miR-6809-3p	0	0	0	0	0	0	0	0	0	0	0	0	1	0	0	0	1
hsa-miR-6810-3p	miR-6810-3p	0	0	1	0	0	0	0	0	0	0	0	0	0	0	1	0	2
hsa-miR-6810-5p	miR-6810-5p	0	0	1	0	0	0	0	0	0	0	0	0	0	0	0	0	1
hsa-miR-6814-3p	miR-6814-3p	0	0	0	0	0	0	1	0	0	0	0	0	0	0	0	0	1
hsa-miR-6825-3p	miR-6825-3p	0	0	0	1	0	0	0	0	0	0	0	0	0	0	0	0	1
hsa-miR-6825-5p	miR-6825-5p	0	0	0	0	0	0	0	0	1	0	0	0	0	0	0	0	1
hsa-miR-6826-3p	miR-6826-3p	0	0	0	0	0	0	0	0	0	0	0	1	0	0	0	0	1
hsa-miR-6836-3p	miR-6836-3p	0	0	0	0	0	0	0	0	0	0	0	0	1	0	0	0	1
hsa-miR-6838-5p	miR-6838-5p	2	0	0	0	0	0	0	0	0	0	0	0	0	0	0	0	2
hsa-miR-6844	miR-6844	0	0	0	0	0	0	0	1	0	0	0	0	0	0	0	0	1
hsa-miR-6846-3p	miR-6846-3p	0	0	0	0	0	0	0	0	2	0	0	0	0	0	0	0	2
hsa-miR-6850-3p	miR-6850-3p	0	0	0	2	0	0	1	0	6	1	0	0	0	0	0	0	10
hsa-miR-6853-3p	miR-6853-3p	0	0	0	0	0	0	0	0	0	0	0	0	0	0	0	1	1
hsa-miR-6857-5p	miR-6857-5p	0	0	0	0	0	0	0	0	1	0	0	0	0	0	0	0	1
hsa-miR-6865-3p	miR-6865-3p	48	43	37	85	27	30	56	34	60	77	65	52	80	49	46	46	835
hsa-miR-6869-5p	miR-6869-5p	0	0	0	0	0	0	0	0	0	0	0	0	0	0	0	1	1
hsa-miR-6871-5p	miR-6871-5p	0	0	0	1	0	0	0	0	0	0	0	0	0	0	0	0	1
hsa-miR-6873-3p	miR-6873-3p	0	0	0	0	2	0	0	0	0	0	0	0	1	0	0	0	3
hsa-miR-6879-3p	miR-6879-3p	0	1	1	0	1	0	0	0	0	0	0	0	0	1	0	0	4
hsa-miR-6884-3p	miR-6884-3p	9	10	7	7	7	3	7	4	8	15	7	14	12	9	13	10	142
hsa-miR-6886-3p	miR-6886-3p	0	0	2	0	1	0	0	0	1	0	0	1	0	0	1	1	7
hsa-miR-6887-3p	miR-6887-3p	0	0	0	0	0	0	0	0	0	0	0	1	0	0	0	0	1
hsa-miR-6888-3p	miR-6888-3p	0	0	1	0	0	0	0	0	0	1	0	0	0	0	0	0	2
hsa-miR-7-1-3p	miR-7-1-3p	1	1	2	1	0	1	0	0	2	0	1	2	2	0	0	0	13
hsa-miR-7-5p	miR-7-5p	0	24	6	7	6	57	15	27	9	12	0	6	30	27	3	12	241
hsa-miR-708-5p	miR-708-5p	1	0	0	0	0	0	0	0	0	0	0	0	0	0	0	0	1
hsa-miR-7106-3p	miR-7106-3p	0	0	0	0	0	0	0	0	2	0	0	0	0	0	0	0	2
hsa-miR-7106-5p	miR-7106-5p	1	1	2	2	1	0	1	2	1	1	2	2	4	3	0	3	26
hsa-miR-7107-5p	miR-7107-5p	0	0	0	0	0	0	0	0	0	1	0	0	0	0	0	0	1
hsa-miR-7108-5p	miR-7108-5p	0	0	0	0	0	0	0	0	1	0	0	0	0	0	0	0	1
hsa-miR-7114-3p	miR-7114-3p	0	0	7	0	0	0	0	1	0	1	0	2	0	0	0	0	11
hsa-miR-718	miR-718	3	2	2	2	1	0	3	4	5	2	4	2	2	1	1	1	35
hsa-miR-744-5p	miR-744-5p	1	2	0	0	0	3	1	0	0	0	0	0	0	1	0	1	9
hsa-miR-764	miR-764	0	0	0	0	0	0	0	0	0	0	0	0	0	0	0	3	3
hsa-miR-767-3p	miR-767-3p	0	0	0	0	0	0	0	0	2	1	0	0	0	0	0	0	3
hsa-miR-7704	miR-7704	4	2	4	2	4	1	2	8	3	4	1	7	12	7	5	4	70
hsa-miR-7847-3p	miR-7847-3p	3	0	0	1	0	0	2	0	1	0	1	1	0	0	0	1	10
hsa-miR-7848-3p	miR-7848-3p	0	0	0	1	0	1	0	4	1	1	1	1	1	2	0	3	16
hsa-miR-7977	miR-7977	34	112	165	105	3	6	24	3	61	79	59	224	9	3	6	3	896
hsa-miR-8069	miR-8069	0	0	0	0	0	0	0	0	0	0	0	0	0	4	0	0	4
hsa-miR-8071	miR-8071	0	2	0	0	0	0	0	0	0	0	0	0	0	0	0	0	2
hsa-miR-8077	miR-8077	1	0	0	0	0	0	0	0	0	3	0	0	0	0	0	1	5
hsa-miR-8079	miR-8079	0	0	0	0	0	0	0	0	0	1	0	0	0	0	0	0	1
hsa-miR-8485	miR-8485	14	9	13	21	0	0	7	3	13	3	1	12	6	5	1	11	119
hsa-miR-874-3p	miR-874-3p	2	0	1	0	0	0	0	0	0	0	1	1	0	0	0	0	5
hsa-miR-875-5p	miR-875-5p	5	0	5	9	0	0	3	0	1	4	1	18	0	0	0	0	46
hsa-miR-876-3p	miR-876-3p	0	0	0	1	0	0	1	0	0	0	0	0	0	0	0	0	2
hsa-miR-885-5p	miR-885-5p	0	4	0	0	0	4	2	0	0	0	0	0	1	0	0	1	12
hsa-miR-889-3p	miR-889-3p	0	0	4	1	0	0	0	0	0	0	0	0	1	0	0	0	6
hsa-miR-890	miR-890	0	0	0	0	0	0	0	0	0	0	0	0	2	0	0	0	2
hsa-miR-9-5p	miR-9-5p	0	0	0	0	0	0	0	0	0	3	0	0	0	0	0	0	3
hsa-miR-920	miR-920	0	0	0	0	0	0	0	0	0	0	0	0	0	1	0	0	1
hsa-miR-92a-3p	miR-92a-3p	41	259	20	38	142	286	102	86	71	34	8	37	253	91	67	152	1687
hsa-miR-92b-3p	miR-92b-3p	32	21	23	13	0	14	8	3	32	21	10	29	12	8	6	7	239
hsa-miR-92b-5p	miR-92b-5p	0	0	0	0	0	1	0	0	0	0	0	0	0	0	0	0	1
hsa-miR-93-3p	miR-93-3p	0	0	0	0	0	0	0	0	0	0	0	0	2	1	0	0	3
hsa-miR-93-5p	miR-93-5p	10	23	10	16	15	31	15	4	8	5	10	11	27	11	19	23	238
hsa-miR-935	miR-935	0	0	0	0	0	0	0	0	0	1	0	0	0	2	0	1	4
hsa-miR-937-3p	miR-937-3p	2	0	0	0	0	0	0	0	0	1	0	2	0	0	0	1	6
hsa-miR-940	miR-940	0	0	0	0	0	0	0	0	0	1	0	0	0	0	0	0	1
hsa-miR-942-5p	miR-942-5p	0	3	0	0	0	0	0	1	0	0	0	0	0	0	0	0	4
hsa-miR-944	miR-944	0	1	2	1	0	0	0	0	0	0	1	1	0	0	0	0	6
hsa-miR-95-3p	miR-95-3p	0	0	0	0	0	0	0	0	0	0	0	0	0	3	0	0	3
hsa-miR-95-5p	miR-95-5p	0	0	0	0	0	0	0	0	0	0	0	0	0	0	2	0	2
hsa-miR-98-3p	miR-98-3p	0	0	0	0	0	0	0	0	0	0	0	1	0	0	0	0	1
hsa-miR-98-5p	miR-98-5p	0	3	0	0	0	1	0	0	3	0	0	0	5	0	0	0	12
hsa-miR-9898	miR-9898	0	1	0	0	0	0	0	1	0	0	0	0	0	0	0	0	2
hsa-miR-9899	miR-9899	0	0	1	0	0	0	0	0	0	0	0	0	0	0	0	0	1
hsa-miR-99a-5p	miR-99a-5p	1	0	4	4	2	1	5	0	4	1	3	5	1	1	1	1	34
hsa-miR-99b-5p	miR-99b-5p	2	1	1	1	0	3	1	0	5	2	1	0	0	1	0	0	18
mmu-let-7a-1-3p	let-7a-1-3p	3	2	0	1	0	0	0	0	3	0	0	3	0	2	0	1	15
mmu-let-7a-5p	let-7a-5p	46	86	40	20	54	137	84	32	46	12	18	36	82	36	8	80	817
mmu-let-7b-3p	let-7b-3p	0	0	0	1	0	0	0	0	2	1	0	0	0	0	0	0	4
mmu-let-7b-5p	let-7b-5p	2	3	1	0	3	6	2	0	4	0	1	1	2	0	0	4	29
mmu-let-7c-1-3p	let-7c-1-3p	0	0	0	0	0	0	0	0	0	0	0	0	2	0	0	0	2
mmu-let-7c-2-3p	let-7c-2-3p	3	2	0	1	0	0	0	0	3	0	0	3	0	2	0	1	15
mmu-let-7c-5p	let-7c-5p	6	12	8	3	2	20	8	2	4	2	0	8	8	0	2	20	105
mmu-let-7d-3p	let-7d-3p	2	16	6	4	1	9	2	3	2	2	1	0	7	2	1	4	62
mmu-let-7d-5p	let-7d-5p	0	2	0	0	1	3	2	1	1	0	0	0	2	2	0	2	16
mmu-let-7e-5p	let-7e-5p	1	1	0	0	1	6	0	1	1	0	0	2	2	0	0	0	15
mmu-let-7f-1-3p	let-7f-1-3p	0	0	0	0	2	0	0	1	0	1	0	0	0	0	0	0	4
mmu-let-7f-5p	let-7f-5p	4	49	4	4	9	35	12	22	14	0	0	8	41	8	6	30	246
mmu-let-7g-5p	let-7g-5p	10	44	7	9	11	36	12	7	13	3	6	14	21	13	3	21	230
mmu-let-7i-5p	let-7i-5p	5	3	3	1	14	16	4	4	2	0	3	2	11	6	0	9	83
mmu-let-7k	let-7k	0	0	0	0	0	0	0	1	0	0	0	0	0	0	0	0	1
mmu-miR-101a-3p	miR-101a-3p	0	3	0	11	0	1	2	0	1	0	1	1	1	0	1	1	23
mmu-miR-103-3p	miR-103-3p	0	26	0	0	10	40	12	2	12	0	0	8	18	6	0	10	144
mmu-miR-106b-3p	miR-106b-3p	0	0	0	0	0	0	1	0	0	0	0	0	0	0	0	0	1
mmu-miR-106b-5p	miR-106b-5p	0	0	0	0	1	0	0	0	0	0	0	0	0	0	0	0	1
mmu-miR-107-3p	miR-107-3p	0	6	0	1	0	6	2	1	4	0	0	2	3	1	3	4	33
mmu-miR-107-5p	miR-107-5p	0	0	0	0	0	1	0	0	0	0	0	0	0	0	0	1	2
mmu-miR-10a-5p	miR-10a-5p	32	170	25	18	14	26	22	7	23	19	11	33	34	6	7	21	468
mmu-miR-10b-5p	miR-10b-5p	11	5	21	21	3	9	4	4	19	13	12	19	9	3	2	6	161
mmu-miR-1187	miR-1187	2	0	0	0	0	2	1	0	0	0	1	1	2	0	0	0	9
mmu-miR-1191b-5p	miR-1191b-5p	2	0	1	0	1	0	0	0	0	0	0	0	0	0	0	0	4
mmu-miR-1192	miR-1192	0	1	1	1	0	0	1	2	0	0	0	0	0	0	3	1	10
mmu-miR-1198-3p	miR-1198-3p	0	0	0	1	0	0	0	0	0	0	0	0	0	0	0	0	1
mmu-miR-1199-5p	miR-1199-5p	0	0	0	0	0	0	0	0	0	1	0	0	0	0	0	0	1
mmu-miR-12181-3p	miR-12181-3p	0	0	0	0	0	0	0	0	0	0	0	0	0	1	0	0	1
mmu-miR-12186-3p	miR-12186-3p	0	0	0	0	0	0	0	0	0	0	0	0	0	0	0	1	1
mmu-miR-12193-5p	miR-12193-5p	0	1	0	0	0	0	0	1	0	0	0	0	0	0	0	1	3
mmu-miR-12194-3p	miR-12194-3p	0	0	0	0	0	0	0	0	0	0	2	0	0	0	0	0	2
mmu-miR-12199-3p	miR-12199-3p	0	0	0	0	0	0	1	0	0	0	0	0	0	0	0	0	1
mmu-miR-1249-3p	miR-1249-3p	0	0	0	0	0	0	1	0	0	1	0	0	0	1	0	0	3
mmu-miR-1249-5p	miR-1249-5p	0	0	2	0	0	0	0	0	0	0	0	0	0	0	0	0	2
mmu-miR-125a-5p	miR-125a-5p	91	124	50	64	38	91	45	23	86	38	34	70	82	22	38	60	956
mmu-miR-125b-5p	miR-125b-5p	92	64	216	242	66	102	42	16	137	122	64	199	70	28	54	86	1600
mmu-miR-126a-3p	miR-126a-3p	4	6	10	4	4	3	6	8	8	5	2	5	5	5	9	7	91
mmu-miR-127-3p	miR-127-3p	2	0	2	0	2	0	0	0	6	0	2	0	0	0	1	0	15
mmu-miR-128-3p	miR-128-3p	3	4	2	2	2	5	4	4	2	0	2	0	2	4	0	6	42
mmu-miR-1306-5p	miR-1306-5p	5	4	3	0	1	4	2	2	4	1	1	3	6	3	1	1	41
mmu-miR-130b-5p	miR-130b-5p	14	21	13	23	10	6	10	10	13	21	17	27	26	23	16	17	267
mmu-miR-132-3p	miR-132-3p	0	1	0	1	0	0	0	0	1	0	1	0	0	2	1	0	7
mmu-miR-133a-3p	miR-133a-3p	58	46	20	70	28	54	42	22	60	46	46	44	54	40	56	70	756
mmu-miR-133b-3p	miR-133b-3p	8	4	3	5	3	9	5	2	9	2	2	5	11	4	5	7	84
mmu-miR-133c	miR-133c	0	0	0	0	0	0	0	0	1	0	0	0	0	0	0	1	2
mmu-miR-135a-5p	miR-135a-5p	0	2	0	0	0	0	0	0	6	0	0	0	0	0	0	0	8
mmu-miR-135b-5p	miR-135b-5p	2	3	0	0	1	0	0	0	2	2	0	0	0	0	0	1	11
mmu-miR-136-3p	miR-136-3p	0	0	0	0	0	0	1	0	0	0	0	0	0	0	0	0	1
mmu-miR-138-5p	miR-138-5p	0	0	0	0	0	0	0	0	0	0	0	0	3	0	0	0	3
mmu-miR-139-5p	miR-139-5p	0	0	0	1	0	0	0	0	0	0	0	0	0	0	0	0	1
mmu-miR-140-3p	miR-140-3p	0	0	0	0	0	0	2	0	0	0	0	0	0	0	0	0	2
mmu-miR-140-5p	miR-140-5p	0	0	0	0	0	0	1	0	1	0	0	0	0	0	1	0	3
mmu-miR-141-3p	miR-141-3p	10	30	9	7	2	6	3	1	15	2	3	11	4	4	0	1	108
mmu-miR-142a-5p	miR-142a-5p	1	0	0	0	0	0	0	1	1	0	0	1	0	0	0	0	4
mmu-miR-143-3p	miR-143-3p	0	1	1	1	0	3	0	0	3	0	0	0	1	0	0	2	12
mmu-miR-145a-3p	miR-145a-3p	0	0	0	1	0	1	1	0	0	0	0	1	0	0	1	0	5
mmu-miR-145a-5p	miR-145a-5p	2	0	30	19	8	25	11	1	12	1	3	0	7	3	8	17	147
mmu-miR-145b	miR-145b	0	0	0	3	0	0	2	0	1	0	0	0	0	1	0	0	7
mmu-miR-146a-5p	miR-146a-5p	0	0	0	0	0	0	0	0	0	0	2	0	0	0	0	0	2
mmu-miR-146b-5p	miR-146b-5p	0	0	0	0	0	0	0	0	0	0	2	0	0	0	0	0	2
mmu-miR-148a-3p	miR-148a-3p	6	6	0	2	6	11	4	3	5	2	1	7	10	1	0	5	69
mmu-miR-148b-3p	miR-148b-3p	0	4	0	1	0	2	4	0	1	2	1	0	0	1	0	1	17
mmu-miR-149-3p	miR-149-3p	0	0	0	0	1	0	0	0	0	0	0	0	0	0	0	0	1
mmu-miR-149-5p	miR-149-5p	2	2	0	0	0	0	0	1	0	0	0	0	0	1	1	0	7
mmu-miR-151-5p	miR-151-5p	1	6	2	2	0	5	0	1	4	0	0	1	2	1	0	3	28
mmu-miR-152-3p	miR-152-3p	0	1	0	0	0	0	0	0	0	0	0	0	0	0	0	0	1
mmu-miR-152-5p	miR-152-5p	1	0	0	0	1	0	0	0	0	0	0	0	0	2	0	0	4
mmu-miR-153-3p	miR-153-3p	10	2	5	3	0	0	1	0	9	2	1	8	3	0	0	1	45
mmu-miR-155-5p	miR-155-5p	0	3	0	0	0	2	0	0	1	0	2	0	0	0	2	0	10
mmu-miR-15a-5p	miR-15a-5p	2	3	3	3	6	13	4	2	10	2	0	7	15	6	0	4	80
mmu-miR-15b-5p	miR-15b-5p	13	21	18	7	28	53	20	41	13	4	2	11	39	13	6	19	308
mmu-miR-16-5p	miR-16-5p	4	45	2	11	18	34	12	4	6	2	2	10	35	6	2	28	221
mmu-miR-17-5p	miR-17-5p	0	4	2	2	3	11	1	3	2	0	0	3	2	1	3	6	43
mmu-miR-181a-2-3p	miR-181a-2-3p	0	0	0	1	0	0	0	0	0	0	0	0	0	0	0	0	1
mmu-miR-181a-5p	miR-181a-5p	0	6	0	0	2	4	2	0	2	2	2	0	8	10	0	8	46
mmu-miR-181b-5p	miR-181b-5p	4	10	0	0	3	2	0	0	0	0	0	1	0	0	0	2	22
mmu-miR-181c-5p	miR-181c-5p	0	1	1	0	0	0	1	0	0	0	0	0	0	0	0	1	4
mmu-miR-181d-5p	miR-181d-5p	2	1	1	0	0	0	0	0	0	0	2	0	1	0	0	0	7
mmu-miR-183-5p	miR-183-5p	0	1	0	2	0	1	0	0	0	0	0	0	0	0	0	0	4
mmu-miR-1843b-3p	miR-1843b-3p	0	0	0	0	1	0	0	0	0	0	0	0	0	0	0	0	1
mmu-miR-185-5p	miR-185-5p	0	0	2	0	2	3	1	0	0	1	0	1	1	2	1	3	17
mmu-miR-186-5p	miR-186-5p	0	0	0	0	0	0	0	0	1	0	0	0	1	0	0	0	2
mmu-miR-187-3p	miR-187-3p	0	0	0	0	0	0	0	0	1	0	0	0	0	0	0	0	1
mmu-miR-188-5p	miR-188-5p	0	0	0	0	0	1	0	0	0	0	0	0	0	0	0	0	1
mmu-miR-1893	miR-1893	0	0	0	1	0	0	0	0	0	0	0	0	0	0	0	0	1
mmu-miR-1895	miR-1895	3	0	0	0	0	0	2	0	1	1	1	1	0	0	0	1	10
mmu-miR-1897-5p	miR-1897-5p	0	0	0	0	1	0	0	0	0	0	0	0	0	0	0	0	1
mmu-miR-18a-3p	miR-18a-3p	0	0	0	0	1	0	0	1	0	0	0	0	0	0	0	0	2
mmu-miR-18a-5p	miR-18a-5p	2	2	0	0	6	20	3	7	1	0	0	0	10	6	1	7	65
mmu-miR-18b-3p	miR-18b-3p	0	0	0	0	1	0	0	0	0	0	0	0	0	0	0	0	1
mmu-miR-18b-5p	miR-18b-5p	0	1	0	0	2	11	1	2	1	0	0	0	3	5	0	2	28
mmu-miR-1904	miR-1904	0	0	0	0	0	0	0	0	0	0	0	0	0	0	0	1	1
mmu-miR-190a-5p	miR-190a-5p	0	1	3	0	0	0	2	0	0	0	0	0	2	0	0	1	9
mmu-miR-190b-5p	miR-190b-5p	2	3	2	1	0	0	0	0	2	0	0	8	2	0	0	2	22
mmu-miR-191-5p	miR-191-5p	4	20	9	6	6	9	8	5	12	7	4	9	17	4	2	7	129
mmu-miR-192-5p	miR-192-5p	0	1	0	0	0	0	0	0	0	1	0	1	2	0	0	0	5
mmu-miR-1934-5p	miR-1934-5p	0	0	0	0	0	0	0	0	0	0	0	0	1	0	0	0	1
mmu-miR-1938	miR-1938	0	0	0	0	0	0	0	1	0	0	0	0	0	0	0	0	1
mmu-miR-194-2-3p	miR-194-2-3p	0	1	0	0	0	0	0	0	0	0	0	0	0	0	0	0	1
mmu-miR-194-5p	miR-194-5p	0	0	0	0	0	0	0	0	0	0	0	0	0	0	0	2	2
mmu-miR-1941-3p	miR-1941-3p	0	0	0	0	0	0	0	0	0	0	0	0	0	1	0	0	1
mmu-miR-1952	miR-1952	0	0	0	0	0	0	0	0	0	0	0	0	1	0	0	0	1
mmu-miR-1956	miR-1956	0	0	0	0	0	0	0	0	0	0	0	0	0	0	0	1	1
mmu-miR-195a-5p	miR-195a-5p	1	0	13	3	4	8	2	2	0	0	3	1	8	4	3	5	57
mmu-miR-195b	miR-195b	0	0	0	0	0	0	1	0	0	0	0	0	0	0	0	0	1
mmu-miR-1969	miR-1969	0	0	0	0	0	0	1	0	0	0	0	0	0	0	0	0	1
mmu-miR-196a-1-3p	miR-196a-1-3p	0	0	0	0	0	0	0	1	0	0	0	0	0	0	0	0	1
mmu-miR-196b-5p	miR-196b-5p	0	0	0	0	1	0	0	0	0	0	0	0	0	0	0	0	1
mmu-miR-1970b-5p	miR-1970b-5p	0	0	0	0	0	0	1	0	0	0	0	0	0	0	0	0	1
mmu-miR-1983	miR-1983	0	4	1	1	0	0	0	0	0	0	0	4	1	1	0	0	12
mmu-miR-199a-3p	miR-199a-3p	0	0	20	18	12	12	12	2	0	4	6	0	10	2	0	12	110
mmu-miR-199a-5p	miR-199a-5p	0	0	2	0	0	0	2	0	0	2	0	0	0	4	4	0	14
mmu-miR-199b-3p	miR-199b-3p	0	0	10	9	6	6	6	1	0	2	3	0	5	1	0	6	55
mmu-miR-19a-3p	miR-19a-3p	4	20	1	4	9	10	8	7	7	1	2	0	7	13	0	4	97
mmu-miR-19b-3p	miR-19b-3p	38	138	22	34	40	36	48	42	22	14	6	46	70	48	10	78	692
mmu-miR-1a-3p	miR-1a-3p	0	0	0	0	0	0	0	0	2	0	0	0	0	0	2	0	4
mmu-miR-1b-5p	miR-1b-5p	0	0	0	0	0	0	0	0	0	0	0	1	0	0	0	1	2
mmu-miR-200a-3p	miR-200a-3p	2	7	4	5	0	4	0	0	4	0	1	3	0	0	0	1	31
mmu-miR-200a-5p	miR-200a-5p	0	0	0	0	0	0	0	0	1	0	0	0	0	0	0	0	1
mmu-miR-200b-3p	miR-200b-3p	9	33	2	2	5	16	2	8	4	2	1	13	9	6	1	6	119
mmu-miR-200b-5p	miR-200b-5p	0	1	0	0	0	1	0	0	0	0	0	0	0	0	0	0	2
mmu-miR-200c-3p	miR-200c-3p	24	104	9	16	11	49	14	12	17	12	11	33	21	23	8	18	382
mmu-miR-200c-5p	miR-200c-5p	0	0	0	0	0	1	0	0	0	0	0	0	0	0	0	1	2
mmu-miR-203-3p	miR-203-3p	0	4	0	0	0	0	0	0	0	0	0	0	0	0	0	0	4
mmu-miR-203b-5p	miR-203b-5p	0	0	0	0	0	0	0	0	0	0	0	0	1	1	0	0	2
mmu-miR-204-5p	miR-204-5p	8	24	2	8	17	30	14	9	6	7	3	12	38	14	7	20	219
mmu-miR-205-5p	miR-205-5p	65	14	43	31	2	14	3	4	59	33	29	71	13	4	3	10	398
mmu-miR-207	miR-207	0	0	0	0	0	0	0	0	1	0	1	1	0	0	0	0	3
mmu-miR-20a-5p	miR-20a-5p	5	4	1	1	7	11	4	4	2	3	0	0	6	2	0	5	55
mmu-miR-20b-5p	miR-20b-5p	0	0	0	0	0	0	2	0	0	0	0	2	0	0	0	0	4
mmu-miR-210-3p	miR-210-3p	0	6	0	0	2	2	2	0	0	0	1	0	1	0	0	2	16
mmu-miR-210-5p	miR-210-5p	0	0	0	0	0	1	0	0	0	0	0	0	0	0	0	0	1
mmu-miR-211-5p	miR-211-5p	1	0	0	0	1	1	1	0	0	0	0	0	0	0	0	1	5
mmu-miR-2137	miR-2137	0	0	0	0	0	0	2	2	0	1	0	0	1	1	2	0	9
mmu-miR-214-3p	miR-214-3p	2	1	8	1	1	3	0	0	0	0	0	0	1	0	0	1	18
mmu-miR-214-5p	miR-214-5p	0	0	1	0	0	0	0	0	0	0	0	0	0	0	0	0	1
mmu-miR-216b-3p	miR-216b-3p	0	0	0	0	0	0	1	0	0	0	0	0	0	0	0	0	1
mmu-miR-218-5p	miR-218-5p	0	4	0	3	2	8	2	0	2	0	0	0	4	2	0	0	27
mmu-miR-2183	miR-2183	31	19	21	36	10	6	20	20	25	31	18	29	24	36	24	31	381
mmu-miR-21a-5p	miR-21a-5p	69	328	183	127	34	90	50	48	79	61	42	117	113	30	31	72	1474
mmu-miR-21c	miR-21c	1	0	0	2	0	0	0	0	0	0	0	0	1	1	1	0	6
mmu-miR-22-3p	miR-22-3p	0	2	2	4	0	0	0	0	0	0	1	0	0	0	1	0	10
mmu-miR-22-5p	miR-22-5p	5	0	25	10	0	0	0	1	1	6	1	21	3	1	0	1	75
mmu-miR-221-3p	miR-221-3p	0	6	0	3	0	1	0	0	0	0	2	0	1	0	1	0	14
mmu-miR-221-5p	miR-221-5p	0	0	1	0	0	0	0	0	0	0	0	0	0	0	0	0	1
mmu-miR-222-3p	miR-222-3p	2	3	3	1	1	1	1	2	0	1	0	0	0	0	0	1	16
mmu-miR-223-3p	miR-223-3p	2	3	0	5	0	0	0	0	1	5	2	2	0	0	0	0	20
mmu-miR-23a-3p	miR-23a-3p	23	24	18	9	11	15	12	2	20	6	6	18	14	9	4	13	204
mmu-miR-23b-3p	miR-23b-3p	20	42	37	31	24	49	16	15	19	17	9	32	40	14	12	29	406
mmu-miR-24-3p	miR-24-3p	54	106	46	54	32	90	52	40	44	18	18	56	54	34	26	48	772
mmu-miR-25-3p	miR-25-3p	3	10	5	6	10	32	5	8	3	5	1	3	14	3	1	8	117
mmu-miR-26a-5p	miR-26a-5p	38	72	26	32	10	62	12	14	18	14	10	26	26	12	8	14	394
mmu-miR-26b-3p	miR-26b-3p	0	0	0	0	0	0	0	0	0	0	0	0	1	0	0	0	1
mmu-miR-26b-5p	miR-26b-5p	7	14	3	6	3	1	7	2	4	0	2	4	8	2	0	6	69
mmu-miR-27a-3p	miR-27a-3p	10	12	4	4	4	4	1	2	5	3	7	2	7	1	0	1	67
mmu-miR-27b-3p	miR-27b-3p	0	8	4	1	2	6	2	4	5	1	4	2	7	0	1	2	49
mmu-miR-2861	miR-2861	1	2	0	2	1	1	1	1	0	0	2	0	0	1	0	1	13
mmu-miR-28a-3p	miR-28a-3p	0	0	0	1	0	0	0	0	0	0	0	0	0	0	0	0	1
mmu-miR-28a-5p	miR-28a-5p	0	0	0	0	0	0	1	0	0	0	0	0	0	0	0	0	1
mmu-miR-290a-5p	miR-290a-5p	0	0	0	0	0	1	0	0	0	0	0	0	0	0	0	0	1
mmu-miR-291a-5p	miR-291a-5p	0	0	0	0	0	1	0	1	2	1	0	0	0	0	1	0	6
mmu-miR-291b-3p	miR-291b-3p	0	0	0	0	0	0	0	0	0	1	0	0	0	0	0	0	1
mmu-miR-291b-5p	miR-291b-5p	0	0	0	0	0	0	0	1	2	0	0	0	0	0	2	0	5
mmu-miR-292a-5p	miR-292a-5p	0	0	0	0	0	0	0	0	0	0	0	0	1	0	0	0	1
mmu-miR-29a-3p	miR-29a-3p	30	35	20	29	12	31	7	13	25	10	11	25	32	11	5	17	313
mmu-miR-29a-5p	miR-29a-5p	0	0	0	1	0	0	0	0	0	0	0	0	0	0	0	0	1
mmu-miR-29b-2-5p	miR-29b-2-5p	0	0	0	0	0	0	0	1	1	0	0	0	0	0	0	0	2
mmu-miR-29b-3p	miR-29b-3p	69	38	59	67	26	29	22	34	79	59	37	74	71	34	24	42	764
mmu-miR-29c-3p	miR-29c-3p	28	68	35	38	16	23	18	11	51	18	13	47	46	11	0	24	447
mmu-miR-29c-5p	miR-29c-5p	0	0	1	0	1	1	0	0	1	0	0	0	0	0	0	0	4
mmu-miR-301a-3p	miR-301a-3p	0	0	0	0	1	1	1	0	0	0	0	0	1	0	0	0	4
mmu-miR-301b-5p	miR-301b-5p	0	0	1	0	0	0	0	0	0	0	0	0	0	0	0	0	1
mmu-miR-302a-5p	miR-302a-5p	1	0	0	0	0	0	0	0	0	0	0	0	0	0	0	0	1
mmu-miR-3059-5p	miR-3059-5p	0	0	0	3	0	0	0	0	0	0	0	0	0	0	0	0	3
mmu-miR-3061-5p	miR-3061-5p	1	0	0	0	0	0	0	0	0	0	0	0	0	0	0	0	1
mmu-miR-3062-3p	miR-3062-3p	0	0	0	0	0	0	0	0	0	0	0	0	0	0	0	1	1
mmu-miR-3070-3p	miR-3070-3p	0	0	0	0	2	0	0	2	0	0	0	0	0	0	0	1	5
mmu-miR-3075-3p	miR-3075-3p	0	0	0	0	0	0	0	0	0	0	0	1	0	0	0	0	1
mmu-miR-3082-5p	miR-3082-5p	1	1	0	1	1	2	0	3	2	0	1	0	0	0	1	0	13
mmu-miR-3089-3p	miR-3089-3p	0	0	0	0	0	0	0	0	0	0	0	0	0	0	1	0	1
mmu-miR-3090-5p	miR-3090-5p	0	0	0	0	0	0	0	0	0	0	0	0	1	0	0	0	1
mmu-miR-3091-5p	miR-3091-5p	0	0	0	0	0	0	0	0	0	0	0	0	0	1	0	0	1
mmu-miR-30a-3p	miR-30a-3p	938	1036	387	1041	584	933	1115	525	1088	1024	758	722	1124	646	1075	897	13893
mmu-miR-30a-5p	miR-30a-5p	5	5	5	9	1	2	4	0	2	3	3	8	2	1	0	4	54
mmu-miR-30b-5p	miR-30b-5p	4	9	3	0	1	0	0	0	0	1	2	1	0	0	0	1	22
mmu-miR-30c-5p	miR-30c-5p	12	14	4	12	8	2	8	8	10	4	6	14	10	0	0	6	118
mmu-miR-30d-3p	miR-30d-3p	26	13	2	24	7	19	18	11	15	14	6	20	13	6	12	8	214
mmu-miR-30d-5p	miR-30d-5p	6	23	3	7	5	8	6	3	9	7	3	11	17	4	0	4	116
mmu-miR-30e-3p	miR-30e-3p	3002	3394	1496	3482	1806	2966	3509	1713	3287	3203	2400	2743	3545	2010	3323	2898	44777
mmu-miR-30e-5p	miR-30e-5p	3	5	0	1	0	2	1	0	3	0	0	2	1	0	0	0	18
mmu-miR-31-3p	miR-31-3p	0	1	2	0	0	2	0	0	0	0	0	0	0	0	0	2	7
mmu-miR-31-5p	miR-31-5p	1	4	1	0	0	4	0	0	0	0	1	0	0	0	0	0	11
mmu-miR-3101-3p	miR-3101-3p	0	0	1	0	0	0	0	0	0	0	0	0	0	0	0	0	1
mmu-miR-3102-3p	miR-3102-3p	0	0	0	1	0	0	0	0	0	0	0	1	0	0	0	0	2
mmu-miR-3102-5p.2-5p	miR-3102-5p.2-5p	0	0	0	0	0	1	0	0	0	0	0	0	0	0	0	0	1
mmu-miR-3104-5p	miR-3104-5p	0	0	0	0	0	0	1	0	0	0	0	0	0	0	0	0	1
mmu-miR-3105-3p	miR-3105-3p	0	0	0	0	0	0	0	0	0	0	0	1	0	0	0	0	1
mmu-miR-3106-5p	miR-3106-5p	0	0	1	0	0	0	0	0	0	0	1	0	0	0	0	0	2
mmu-miR-3112-3p	miR-3112-3p	0	0	4	0	0	0	0	0	0	0	0	2	0	0	0	0	6
mmu-miR-3154	miR-3154	1	0	0	0	0	0	0	0	0	0	0	0	0	0	0	0	1
mmu-miR-32-3p	miR-32-3p	0	0	0	0	0	0	0	0	0	0	0	2	0	0	0	0	2
mmu-miR-32-5p	miR-32-5p	0	1	0	0	0	0	0	0	0	0	0	0	0	0	0	0	1
mmu-miR-320-3p	miR-320-3p	0	1	1	1	3	5	1	0	3	0	0	0	1	1	2	1	20
mmu-miR-320-5p	miR-320-5p	0	2	0	0	0	0	0	0	0	0	0	0	2	0	0	0	4
mmu-miR-322-5p	miR-322-5p	4	0	1	1	0	4	0	1	0	0	0	0	1	1	0	1	14
mmu-miR-324-5p	miR-324-5p	0	2	0	1	0	2	4	0	0	0	0	0	1	1	0	0	11
mmu-miR-325-3p	miR-325-3p	0	0	0	0	1	0	0	0	0	0	0	0	0	0	0	0	1
mmu-miR-326-3p	miR-326-3p	0	0	0	0	0	0	0	0	0	0	0	0	1	0	0	0	1
mmu-miR-328-3p	miR-328-3p	10	4	0	1	5	4	4	3	5	9	1	2	2	3	0	5	58
mmu-miR-330-5p	miR-330-5p	1	0	0	0	1	2	0	0	0	0	0	0	2	0	0	0	6
mmu-miR-331-3p	miR-331-3p	0	2	0	0	0	0	0	0	0	0	0	0	0	0	0	0	2
mmu-miR-331-5p	miR-331-5p	0	0	0	0	0	1	0	0	0	0	0	0	0	0	0	0	1
mmu-miR-335-3p	miR-335-3p	0	0	0	1	0	1	0	0	0	0	0	0	0	0	0	0	2
mmu-miR-335-5p	miR-335-5p	0	1	0	1	0	1	0	0	0	0	0	2	0	0	0	0	5
mmu-miR-339-5p	miR-339-5p	6	9	2	0	3	6	1	2	4	2	1	2	4	0	0	3	45
mmu-miR-340-3p	miR-340-3p	2	0	2	0	0	0	0	1	1	0	0	0	1	0	0	0	7
mmu-miR-340-5p	miR-340-5p	0	2	0	0	0	1	0	2	0	0	0	0	0	0	0	0	5
mmu-miR-341-5p	miR-341-5p	0	0	0	0	0	0	0	0	0	0	3	0	0	0	0	0	3
mmu-miR-342-3p	miR-342-3p	1	0	0	0	0	0	0	0	0	0	0	3	0	0	4	1	9
mmu-miR-344g-5p	miR-344g-5p	0	0	0	0	0	0	1	0	0	0	0	0	0	0	0	0	1
mmu-miR-344i	miR-344i	0	0	0	0	0	0	1	0	0	0	0	0	1	0	0	0	2
mmu-miR-3473g	miR-3473g	0	0	0	1	0	0	0	0	0	0	0	0	0	0	0	0	1
mmu-miR-34a-3p	miR-34a-3p	0	0	1	0	0	0	0	0	0	0	0	0	0	0	0	0	1
mmu-miR-34a-5p	miR-34a-5p	1	2	0	0	0	1	0	0	1	0	1	2	0	0	0	0	8
mmu-miR-34b-3p	miR-34b-3p	27	17	58	24	0	4	4	1	30	18	12	66	4	3	2	3	273
mmu-miR-34b-5p	miR-34b-5p	5	5	4	5	0	6	2	1	4	0	3	8	1	0	0	0	44
mmu-miR-34c-3p	miR-34c-3p	0	0	0	0	0	0	0	0	0	0	0	1	0	0	0	0	1
mmu-miR-34c-5p	miR-34c-5p	15	3	5	5	0	2	1	0	4	4	3	9	6	3	0	5	65
mmu-miR-3547-5p	miR-3547-5p	1	3	3	1	1	1	0	0	1	6	0	0	0	0	0	3	20
mmu-miR-361-3p	miR-361-3p	0	0	0	1	0	0	0	0	0	0	0	0	0	0	0	0	1
mmu-miR-361-5p	miR-361-5p	122	150	64	165	106	157	164	73	163	163	121	121	185	118	186	116	2174
mmu-miR-363-3p	miR-363-3p	0	0	0	0	0	0	0	0	0	0	0	0	0	2	0	0	2
mmu-miR-363-5p	miR-363-5p	0	0	0	1	0	0	0	0	0	0	0	0	0	0	0	0	1
mmu-miR-365-1-5p	miR-365-1-5p	1	0	0	0	0	0	0	0	0	0	0	0	0	0	0	0	1
mmu-miR-365-3p	miR-365-3p	0	6	20	14	6	6	10	4	16	4	0	10	12	6	8	14	136
mmu-miR-374b-5p	miR-374b-5p	0	1	0	0	0	1	0	1	0	0	0	1	3	0	1	2	10
mmu-miR-375-3p	miR-375-3p	0	2	2	2	0	2	1	0	3	1	1	5	3	0	1	1	24
mmu-miR-376c-5p	miR-376c-5p	0	0	0	0	0	0	0	0	0	0	0	1	0	0	0	0	1
mmu-miR-378a-3p	miR-378a-3p	0	1	0	0	0	1	0	0	0	0	0	0	0	0	0	0	2
mmu-miR-378a-5p	miR-378a-5p	0	6	0	0	0	1	0	0	0	0	0	0	0	0	0	0	7
mmu-miR-381-3p	miR-381-3p	0	0	1	0	0	0	0	0	0	0	0	0	0	0	0	0	1
mmu-miR-3960	miR-3960	4	1	3	2	2	1	0	6	0	2	0	6	1	8	1	3	40
mmu-miR-3961	miR-3961	0	1	0	0	0	0	0	0	0	0	0	0	0	0	0	0	1
mmu-miR-3962	miR-3962	0	0	0	0	0	0	0	1	0	0	0	0	0	0	0	0	1
mmu-miR-3963	miR-3963	44	128	128	102	6	7	17	4	62	102	50	237	7	1	4	9	908
mmu-miR-3965	miR-3965	0	0	0	1	0	0	0	0	0	0	0	0	0	0	0	0	1
mmu-miR-3967	miR-3967	0	0	0	0	0	0	1	0	0	0	0	0	0	0	0	0	1
mmu-miR-3968	miR-3968	19	46	68	31	0	0	10	0	18	28	14	104	4	1	0	2	345
mmu-miR-411-5p	miR-411-5p	0	0	0	0	0	0	0	0	0	0	0	0	0	0	0	1	1
mmu-miR-421-5p	miR-421-5p	2	0	1	0	1	1	0	1	0	0	0	0	0	0	3	1	10
mmu-miR-423-5p	miR-423-5p	0	2	0	0	0	3	1	1	1	0	3	0	0	0	0	0	11
mmu-miR-425-3p	miR-425-3p	0	0	0	0	1	0	0	0	1	0	1	0	0	0	0	0	3
mmu-miR-425-5p	miR-425-5p	0	0	0	3	0	3	0	0	0	0	0	0	0	0	0	0	6
mmu-miR-449a-5p	miR-449a-5p	3	2	0	0	0	0	0	0	6	0	0	2	3	0	0	0	16
mmu-miR-450a-5p	miR-450a-5p	2	0	0	0	2	6	0	0	4	0	0	4	0	0	0	0	18
mmu-miR-451a	miR-451a	0	0	2	9	1	4	2	3	11	1	1	2	3	2	0	1	42
mmu-miR-455-5p	miR-455-5p	0	0	0	0	0	0	0	0	0	0	0	0	0	0	0	2	2
mmu-miR-466c-5p	miR-466c-5p	0	0	0	0	0	0	0	0	0	0	0	3	0	0	0	0	3
mmu-miR-466f-3p	miR-466f-3p	2	0	1	0	0	3	0	1	11	3	4	0	0	0	1	0	26
mmu-miR-466h-3p	miR-466h-3p	2	0	0	0	0	0	0	0	0	0	0	0	0	0	0	0	2
mmu-miR-466i-3p	miR-466i-3p	0	0	0	0	0	0	0	1	1	1	1	0	0	0	0	0	4
mmu-miR-466i-5p	miR-466i-5p	34	20	22	36	24	19	0	10	24	26	36	44	24	4	24	27	374
mmu-miR-466k	miR-466k	0	1	0	0	0	0	0	0	0	0	0	0	0	0	0	1	2
mmu-miR-466l-3p	miR-466l-3p	0	0	0	1	0	0	0	0	0	0	0	0	0	0	0	0	1
mmu-miR-466m-3p	miR-466m-3p	0	0	0	0	0	1	1	0	0	0	0	0	0	0	0	0	2
mmu-miR-467a-5p	miR-467a-5p	10	0	0	0	0	0	0	0	0	0	0	0	0	0	0	0	10
mmu-miR-467b-5p	miR-467b-5p	1	0	0	0	0	0	0	0	0	0	0	0	0	0	0	0	1
mmu-miR-467d-5p	miR-467d-5p	1	0	0	0	0	0	0	0	0	0	0	0	0	0	0	0	1
mmu-miR-467f	miR-467f	0	1	0	0	0	0	1	0	3	0	0	0	0	0	0	0	5
mmu-miR-471-5p	miR-471-5p	0	0	0	0	0	0	0	0	1	0	0	0	0	0	0	0	1
mmu-miR-483-3p	miR-483-3p	0	0	0	0	0	0	0	0	0	2	0	0	0	0	0	0	2
mmu-miR-484	miR-484	0	0	1	1	4	10	3	2	1	0	0	1	7	4	1	5	40
mmu-miR-485-3p	miR-485-3p	1	0	0	1	3	0	0	0	0	2	2	1	2	0	0	1	13
mmu-miR-486a-5p	miR-486a-5p	0	0	0	0	0	0	1	0	0	0	0	0	0	0	0	0	1
mmu-miR-487b-5p	miR-487b-5p	0	0	0	0	0	0	0	0	0	0	0	0	0	0	1	0	1
mmu-miR-491-3p	miR-491-3p	1	1	2	0	0	0	0	0	0	0	1	0	0	1	0	0	6
mmu-miR-494-3p	miR-494-3p	1	1	1	3	3	0	1	1	2	3	4	8	3	1	7	1	40
mmu-miR-496a-3p	miR-496a-3p	0	0	0	0	0	0	0	1	0	0	0	0	0	0	0	0	1
mmu-miR-497a-5p	miR-497a-5p	1	0	3	1	2	3	4	0	0	0	0	1	4	0	0	2	21
mmu-miR-501-5p	miR-501-5p	0	1	0	0	0	1	0	0	0	0	0	0	0	0	0	0	2
mmu-miR-503-5p	miR-503-5p	0	1	0	0	0	1	0	0	0	0	0	0	1	0	0	0	3
mmu-miR-504-3p	miR-504-3p	0	1	0	0	0	0	0	0	0	0	0	0	0	0	0	0	1
mmu-miR-509-5p	miR-509-5p	0	0	0	0	0	0	0	0	0	0	0	0	0	0	0	1	1
mmu-miR-5100	miR-5100	100	247	234	161	1	10	33	3	115	199	130	520	13	5	4	5	1780
mmu-miR-5101	miR-5101	0	0	0	1	1	0	1	0	0	0	0	0	2	0	0	0	5
mmu-miR-5106	miR-5106	2	0	6	1	0	0	1	0	2	0	1	4	1	0	1	0	19
mmu-miR-5108	miR-5108	0	0	0	0	0	0	0	0	0	0	0	1	0	0	0	0	1
mmu-miR-5110	miR-5110	0	0	0	0	0	0	0	0	0	0	0	2	0	0	0	0	2
mmu-miR-5112	miR-5112	2	0	3	0	0	0	0	0	0	0	0	1	0	0	0	2	8
mmu-miR-5113	miR-5113	0	0	0	0	0	0	0	0	0	0	0	0	0	0	0	1	1
mmu-miR-5119	miR-5119	12	1	18	10	1	4	0	1	2	7	0	21	3	0	2	3	85
mmu-miR-5124a	miR-5124a	2	1	4	2	0	0	0	0	0	1	0	2	0	0	0	0	12
mmu-miR-5126	miR-5126	0	1	11	6	1	0	1	1	4	6	2	8	4	1	4	1	51
mmu-miR-5129-5p	miR-5129-5p	5	6	16	5	0	0	0	0	1	5	1	6	1	0	0	0	46
mmu-miR-5130	miR-5130	0	0	0	0	0	0	0	0	0	0	0	0	0	0	0	1	1
mmu-miR-5133	miR-5133	0	0	0	0	0	0	0	1	0	0	0	0	0	0	0	0	1
mmu-miR-5135	miR-5135	1	0	0	0	0	0	0	0	0	0	0	0	0	0	0	0	1
mmu-miR-532-3p	miR-532-3p	0	2	2	0	0	0	0	0	0	0	0	1	0	0	0	2	7
mmu-miR-541-3p	miR-541-3p	0	0	0	0	0	0	1	0	0	0	0	0	0	0	0	0	1
mmu-miR-542-3p	miR-542-3p	0	0	0	0	0	0	0	1	0	0	0	0	0	0	0	0	1
mmu-miR-542-5p	miR-542-5p	0	1	2	0	0	1	1	0	0	0	1	0	1	0	0	2	9
mmu-miR-543-3p	miR-543-3p	0	0	0	0	1	0	0	0	0	0	0	0	0	0	0	0	1
mmu-miR-543-5p	miR-543-5p	0	0	0	0	0	0	0	0	2	0	0	0	0	0	0	0	2
mmu-miR-546	miR-546	0	0	0	0	0	0	0	0	0	0	0	0	0	0	1	0	1
mmu-miR-5621-5p	miR-5621-5p	5	1	3	10	5	0	2	2	9	6	4	5	3	4	3	11	73
mmu-miR-568	miR-568	0	0	0	0	0	0	0	0	0	1	0	0	0	0	0	0	1
mmu-miR-574-3p	miR-574-3p	2	1	0	3	0	2	3	0	0	0	2	1	0	0	0	0	14
mmu-miR-574-5p	miR-574-5p	38	74	19	60	27	55	60	14	55	36	42	28	58	17	59	38	680
mmu-miR-590-5p	miR-590-5p	0	0	0	0	0	0	1	0	0	0	0	0	0	0	0	0	1
mmu-miR-592-5p	miR-592-5p	0	0	0	0	1	0	0	0	0	0	0	0	2	0	0	1	4
mmu-miR-615-3p	miR-615-3p	0	0	2	0	0	0	0	0	1	0	0	1	0	0	0	2	6
mmu-miR-615-5p	miR-615-5p	0	0	1	0	0	0	0	0	0	0	0	0	0	0	0	0	1
mmu-miR-6236	miR-6236	0	1	1	0	0	0	0	0	0	1	2	1	0	0	0	0	6
mmu-miR-6237	miR-6237	1	0	0	0	0	0	0	0	0	0	0	1	0	0	0	0	2
mmu-miR-6238	miR-6238	5	2	1	8	2	8	4	0	20	1	8	0	2	3	2	2	68
mmu-miR-6239	miR-6239	7	8	34	37	1	3	0	1	35	6	11	11	12	3	4	5	178
mmu-miR-6240	miR-6240	36	88	1568	377	4	9	10	2	296	79	100	37	10	2	8	5	2631
mmu-miR-6241	miR-6241	0	0	1	0	0	0	0	0	0	0	0	0	0	0	0	0	1
mmu-miR-6342	miR-6342	0	0	0	0	0	0	0	0	0	1	0	0	0	0	0	0	1
mmu-miR-6352	miR-6352	0	0	0	2	0	0	0	0	0	0	0	0	0	0	0	0	2
mmu-miR-6371	miR-6371	0	0	0	0	0	0	0	0	0	0	0	1	0	0	0	0	1
mmu-miR-6374	miR-6374	0	0	1	1	0	0	0	0	0	1	0	0	0	0	1	0	4
mmu-miR-6383	miR-6383	1	0	0	0	0	2	2	2	0	0	0	0	0	3	3	0	13
mmu-miR-6412	miR-6412	1	6	0	6	0	0	1	0	2	4	0	4	0	0	0	0	24
mmu-miR-652-3p	miR-652-3p	0	0	0	0	0	0	0	0	0	0	0	1	0	0	0	0	1
mmu-miR-653-3p	miR-653-3p	0	0	2	1	0	0	0	0	0	0	0	0	0	0	0	0	3
mmu-miR-6539	miR-6539	0	0	0	0	1	0	0	0	0	0	0	0	0	0	0	0	1
mmu-miR-6540-5p	miR-6540-5p	0	0	1	0	0	0	0	0	0	0	0	0	0	1	0	0	2
mmu-miR-669c-3p	miR-669c-3p	0	2	0	0	0	0	0	0	2	0	0	0	1	0	2	0	7
mmu-miR-669c-5p	miR-669c-5p	0	0	0	0	0	0	0	0	0	0	1	0	0	0	0	0	1
mmu-miR-669e-3p	miR-669e-3p	0	0	0	0	0	0	0	0	0	0	1	0	0	0	0	0	1
mmu-miR-669h-3p	miR-669h-3p	0	0	0	1	0	0	1	0	0	0	0	0	0	0	0	0	2
mmu-miR-669i	miR-669i	0	0	1	1	0	0	0	0	0	0	0	2	0	0	0	0	4
mmu-miR-669k-5p	miR-669k-5p	0	0	0	0	0	0	0	0	0	0	0	0	0	0	1	0	1
mmu-miR-669n	miR-669n	0	0	0	0	0	0	0	0	0	0	1	0	0	0	0	0	1
mmu-miR-669p-3p	miR-669p-3p	0	0	0	0	0	0	0	0	4	0	0	0	0	0	0	0	4
mmu-miR-671-3p	miR-671-3p	0	0	0	0	0	0	0	0	0	0	0	0	0	0	0	1	1
mmu-miR-671-5p	miR-671-5p	0	0	0	0	0	0	0	0	0	0	1	0	0	0	0	0	1
mmu-miR-675-5p	miR-675-5p	0	0	1	0	0	0	0	0	0	2	0	0	0	0	0	0	3
mmu-miR-676-3p	miR-676-3p	0	1	0	0	0	0	0	0	0	0	0	0	0	0	0	0	1
mmu-miR-677-3p	miR-677-3p	0	0	0	0	0	0	0	0	0	0	0	0	1	0	0	0	1
mmu-miR-6896-3p	miR-6896-3p	0	0	0	0	1	0	0	0	0	0	0	0	0	0	0	0	1
mmu-miR-6897-3p	miR-6897-3p	0	3	0	2	0	2	3	1	2	2	2	0	2	0	3	0	22
mmu-miR-6904-3p	miR-6904-3p	0	0	0	0	0	0	0	0	0	0	0	1	0	0	0	0	1
mmu-miR-6905-3p	miR-6905-3p	0	0	0	0	0	0	0	0	1	0	0	0	0	0	0	0	1
mmu-miR-6906-3p	miR-6906-3p	0	0	0	0	0	0	1	0	0	0	0	0	0	0	0	0	1
mmu-miR-6914-3p	miR-6914-3p	1	1	0	0	0	0	0	0	0	0	0	0	0	0	0	0	2
mmu-miR-6919-3p	miR-6919-3p	0	0	0	0	0	0	0	0	0	0	0	0	0	0	2	0	2
mmu-miR-6922-3p	miR-6922-3p	1	0	0	1	0	0	0	0	1	0	0	0	0	0	0	0	3
mmu-miR-6923-3p	miR-6923-3p	0	1	6	1	0	2	0	1	1	0	0	0	0	1	1	1	15
mmu-miR-693-5p	miR-693-5p	0	0	0	1	0	0	0	0	0	0	0	0	0	0	0	0	1
mmu-miR-6932-3p	miR-6932-3p	0	0	0	0	0	0	0	0	0	0	0	0	0	0	0	1	1
mmu-miR-6933-5p	miR-6933-5p	2	0	0	0	0	0	0	0	0	0	0	0	0	0	0	0	2
mmu-miR-6936-3p	miR-6936-3p	0	0	0	0	0	0	0	0	0	0	1	0	0	0	0	0	1
mmu-miR-6937-5p	miR-6937-5p	3	5	1	6	2	2	3	6	9	3	1	6	1	5	2	5	60
mmu-miR-694	miR-694	0	1	0	0	0	0	0	0	0	0	0	0	0	0	0	0	1
mmu-miR-6944-3p	miR-6944-3p	0	0	0	0	0	0	0	0	0	0	1	0	0	0	0	0	1
mmu-miR-6946-3p	miR-6946-3p	0	0	1	0	0	0	0	0	0	0	0	0	0	0	0	0	1
mmu-miR-6946-5p	miR-6946-5p	0	0	0	0	0	0	0	0	0	1	0	0	0	0	0	0	1
mmu-miR-6947-3p	miR-6947-3p	0	0	0	0	1	0	0	0	0	0	1	0	0	0	0	0	2
mmu-miR-6951-5p	miR-6951-5p	0	0	1	0	0	0	0	0	0	0	0	0	0	0	0	0	1
mmu-miR-6952-3p	miR-6952-3p	0	0	0	1	3	1	0	0	0	0	0	0	2	0	0	1	8
mmu-miR-6960-5p	miR-6960-5p	0	1	0	0	0	0	0	0	0	0	1	1	0	0	0	0	3
mmu-miR-6961-3p	miR-6961-3p	0	0	0	0	0	0	0	0	1	0	0	0	0	0	0	0	1
mmu-miR-6967-5p	miR-6967-5p	0	0	0	0	0	0	0	0	0	0	0	2	0	0	0	0	2
mmu-miR-6977-5p	miR-6977-5p	0	0	0	0	0	0	0	0	0	0	0	0	0	1	0	0	1
mmu-miR-6979-5p	miR-6979-5p	0	0	0	0	0	1	0	0	0	0	0	0	0	0	0	0	1
mmu-miR-6980-5p	miR-6980-5p	0	0	0	0	0	0	0	1	0	0	1	0	0	0	0	1	3
mmu-miR-6982-3p	miR-6982-3p	3	6	4	4	0	4	7	3	5	3	2	12	4	7	5	2	71
mmu-miR-6985-3p	miR-6985-3p	0	0	1	0	0	0	0	0	0	0	0	0	0	0	0	0	1
mmu-miR-6985-5p	miR-6985-5p	0	0	0	0	0	1	0	0	0	0	1	0	3	0	0	0	5
mmu-miR-6991-3p	miR-6991-3p	0	0	0	0	0	0	0	0	0	0	0	0	0	0	0	1	1
mmu-miR-6992-5p	miR-6992-5p	0	0	0	0	0	0	0	0	0	0	1	0	0	0	0	0	1
mmu-miR-6993-5p	miR-6993-5p	0	0	0	0	0	0	0	0	0	0	0	1	0	0	0	0	1
mmu-miR-6997-3p	miR-6997-3p	0	0	1	0	0	0	0	0	0	0	0	1	0	0	0	0	2
mmu-miR-7003-5p	miR-7003-5p	0	0	0	0	0	0	0	1	0	0	0	0	0	0	0	0	1
mmu-miR-7005-3p	miR-7005-3p	0	0	0	0	0	0	0	0	0	1	0	0	0	0	0	0	1
mmu-miR-7009-3p	miR-7009-3p	0	0	0	0	0	0	0	0	0	0	0	0	0	1	0	0	1
mmu-miR-7011-5p	miR-7011-5p	0	0	0	0	0	0	0	0	0	0	0	0	1	0	0	0	1
mmu-miR-7016-3p	miR-7016-3p	0	0	1	1	0	0	0	0	0	1	0	1	0	0	0	0	4
mmu-miR-7017-3p	miR-7017-3p	0	0	0	0	0	0	0	1	0	0	0	0	0	0	0	0	1
mmu-miR-7019-5p	miR-7019-5p	0	0	0	0	0	0	0	1	1	0	0	0	0	0	0	0	2
mmu-miR-7024-5p	miR-7024-5p	0	0	0	0	0	0	0	0	0	0	0	0	1	0	0	0	1
mmu-miR-703	miR-703	0	3	1	1	1	1	0	1	4	8	2	3	2	3	2	0	32
mmu-miR-7033-3p	miR-7033-3p	0	0	2	0	0	0	0	0	0	0	0	1	0	0	0	0	3
mmu-miR-7033-5p	miR-7033-5p	0	0	0	0	0	0	1	0	0	0	0	0	0	0	0	0	1
mmu-miR-7036a-3p	miR-7036a-3p	0	0	0	0	0	0	0	0	0	0	0	1	0	0	0	0	1
mmu-miR-7039-3p	miR-7039-3p	0	0	0	0	0	0	0	0	0	0	0	0	0	0	0	1	1
mmu-miR-704	miR-704	0	1	0	0	1	0	0	1	2	0	1	1	2	0	0	1	10
mmu-miR-7044-5p	miR-7044-5p	0	0	0	0	0	1	0	0	1	0	0	0	0	0	0	0	2
mmu-miR-7045-3p	miR-7045-3p	0	1	0	0	0	0	0	0	0	0	1	0	0	0	0	0	2
mmu-miR-7045-5p	miR-7045-5p	0	0	1	0	0	1	0	0	0	0	0	0	0	0	0	0	2
mmu-miR-7047-5p	miR-7047-5p	0	1	3	0	2	1	0	0	1	2	0	0	0	0	0	3	13
mmu-miR-7048-3p	miR-7048-3p	0	0	1	1	0	0	0	0	0	0	0	1	0	0	0	0	3
mmu-miR-705	miR-705	0	1	3	0	1	1	0	0	1	2	0	0	0	0	0	3	12
mmu-miR-7052-3p	miR-7052-3p	19	14	12	15	8	4	14	16	9	13	4	32	23	20	19	9	231
mmu-miR-7053-5p	miR-7053-5p	0	1	0	0	0	0	0	0	0	1	0	0	0	0	0	0	2
mmu-miR-7057-3p	miR-7057-3p	0	0	0	0	0	0	0	1	0	0	0	0	0	0	0	0	1
mmu-miR-7058-3p	miR-7058-3p	0	0	2	0	0	0	0	0	0	0	0	0	1	0	0	0	3
mmu-miR-7059-3p	miR-7059-3p	0	0	0	0	0	0	0	0	0	1	0	0	0	0	0	0	1
mmu-miR-706	miR-706	0	0	0	0	0	0	0	0	0	0	0	1	0	0	0	0	1
mmu-miR-7061-3p	miR-7061-3p	0	0	0	0	0	0	0	0	1	0	0	0	1	0	1	0	3
mmu-miR-7070-3p	miR-7070-3p	0	0	0	0	0	0	0	2	0	0	0	0	0	0	0	0	2
mmu-miR-7074-3p	miR-7074-3p	1	0	0	0	0	0	0	1	0	0	0	0	0	0	0	0	2
mmu-miR-708-5p	miR-708-5p	1	0	0	0	0	0	0	0	0	0	0	0	0	0	0	0	1
mmu-miR-7082-3p	miR-7082-3p	0	0	0	0	0	0	0	0	0	0	0	2	0	0	0	0	2
mmu-miR-7082-5p	miR-7082-5p	27	40	0	24	8	19	14	6	25	23	22	15	33	16	23	21	316
mmu-miR-7086-5p	miR-7086-5p	0	0	0	0	0	0	0	0	0	0	0	3	0	0	0	0	3
mmu-miR-7092-3p	miR-7092-3p	2	0	0	0	0	0	0	0	0	0	0	8	0	0	0	0	10
mmu-miR-7116-3p	miR-7116-3p	0	0	0	0	0	0	0	0	0	0	0	0	0	0	0	2	2
mmu-miR-7117-3p	miR-7117-3p	0	0	1	0	0	0	0	0	0	0	0	0	0	0	0	0	1
mmu-miR-7119-3p	miR-7119-3p	0	0	1	0	0	0	0	0	0	1	0	1	0	0	0	1	4
mmu-miR-712-5p	miR-712-5p	0	0	0	0	0	0	0	0	0	1	0	0	0	0	0	0	1
mmu-miR-7211-5p	miR-7211-5p	1	0	0	0	0	0	0	0	0	0	0	0	0	0	0	0	1
mmu-miR-7213-5p	miR-7213-5p	0	0	1	0	0	0	0	0	0	0	0	0	0	0	0	0	1
mmu-miR-7231-3p	miR-7231-3p	0	0	0	0	0	0	0	0	0	0	0	0	1	0	0	0	1
mmu-miR-7237-3p	miR-7237-3p	0	0	0	0	0	0	1	0	0	0	0	0	0	0	0	0	1
mmu-miR-742-5p	miR-742-5p	0	0	0	0	0	0	0	0	0	0	0	0	0	1	0	0	1
mmu-miR-744-5p	miR-744-5p	1	2	0	0	0	3	1	0	0	0	0	0	0	1	0	1	9
mmu-miR-7578	miR-7578	0	0	0	0	0	0	0	0	0	0	0	0	1	0	0	0	1
mmu-miR-7653-3p	miR-7653-3p	0	0	0	0	0	0	0	0	1	0	0	2	0	0	0	0	3
mmu-miR-7654-3p	miR-7654-3p	0	0	0	0	0	0	2	0	0	0	0	0	0	0	0	0	2
mmu-miR-7658-3p	miR-7658-3p	0	0	0	0	0	0	0	0	0	1	0	0	0	0	0	0	1
mmu-miR-7659-5p	miR-7659-5p	0	0	0	0	0	0	1	0	0	0	0	0	0	0	0	0	1
mmu-miR-7670-5p	miR-7670-5p	0	0	0	0	0	0	0	0	1	0	0	0	0	0	0	0	1
mmu-miR-7673-3p	miR-7673-3p	0	0	0	0	0	0	0	0	0	0	0	0	0	0	1	0	1
mmu-miR-7674-3p	miR-7674-3p	1	1	4	0	0	0	0	0	0	0	0	9	0	0	0	0	15
mmu-miR-7684-5p	miR-7684-5p	0	0	1	0	0	0	0	0	0	0	0	0	0	0	0	0	1
mmu-miR-7a-1-3p	miR-7a-1-3p	1	1	2	1	0	1	0	0	2	0	1	2	2	0	0	0	13
mmu-miR-7a-2-3p	miR-7a-2-3p	0	0	0	0	0	0	0	0	0	0	0	0	0	1	0	0	1
mmu-miR-7a-5p	miR-7a-5p	0	16	4	5	4	38	10	18	6	8	0	4	20	18	2	8	161
mmu-miR-8103	miR-8103	0	0	0	0	0	0	0	0	0	0	0	0	0	0	0	2	2
mmu-miR-8109	miR-8109	0	0	0	0	0	0	0	0	0	1	1	0	0	0	0	0	2
mmu-miR-8110	miR-8110	1	1	1	0	0	0	0	0	1	2	0	0	0	0	0	0	6
mmu-miR-8112	miR-8112	1	1	1	0	1	2	0	0	2	4	0	0	1	0	0	0	13
mmu-miR-8114	miR-8114	0	0	0	0	0	0	0	0	0	0	0	0	0	0	1	0	1
mmu-miR-874-3p	miR-874-3p	2	0	1	0	0	0	0	0	0	0	1	1	0	0	0	0	5
mmu-miR-875-5p	miR-875-5p	5	0	5	9	0	0	3	0	1	4	1	18	0	0	0	0	46
mmu-miR-876-3p	miR-876-3p	0	0	0	1	0	0	1	0	0	0	0	0	0	0	0	0	2
mmu-miR-883a-5p	miR-883a-5p	0	1	0	0	0	0	0	0	0	0	0	0	0	0	0	0	1
mmu-miR-9-5p	miR-9-5p	0	0	0	0	0	0	0	0	0	3	0	0	0	0	0	0	3
mmu-miR-92a-3p	miR-92a-3p	28	164	14	23	86	178	65	57	47	22	6	22	158	58	46	104	1078
mmu-miR-92b-3p	miR-92b-3p	32	21	23	13	0	14	8	3	32	21	10	29	12	8	6	7	239
mmu-miR-93-3p	miR-93-3p	0	0	0	0	0	0	0	0	0	0	0	0	2	1	0	0	3
mmu-miR-93-5p	miR-93-5p	10	23	10	16	15	31	15	4	8	5	10	11	27	11	19	23	238
mmu-miR-935	miR-935	0	0	0	0	0	0	0	0	0	1	0	0	0	2	0	1	4
mmu-miR-9768-3p	miR-9768-3p	0	0	0	0	0	0	0	0	0	0	0	1	0	0	0	0	1
mmu-miR-98-5p	miR-98-5p	0	3	0	0	0	1	0	0	3	0	0	0	5	0	0	0	12
mmu-miR-99a-5p	miR-99a-5p	1	0	4	4	2	1	5	0	4	1	3	5	1	1	1	1	34
mmu-miR-99b-5p	miR-99b-5p	2	1	1	1	0	3	1	0	5	2	1	0	0	1	0	0	18
ocu-let-7a-3p	let-7a-3p	6	4	0	2	0	0	0	0	6	0	0	6	0	4	0	2	30
ocu-let-7a-5p	let-7a-5p	69	129	60	30	81	206	126	48	69	18	27	54	123	54	12	119	1225
ocu-let-7b-3p	let-7b-3p	0	0	0	1	0	0	1	0	0	0	0	0	0	0	0	0	2
ocu-let-7b-5p	let-7b-5p	2	3	1	0	3	6	2	0	4	0	1	1	2	0	0	4	29
ocu-let-7c-5p	let-7c-5p	3	6	4	1	1	10	4	1	2	1	0	4	4	0	1	10	52
ocu-let-7d-3p	let-7d-3p	2	16	6	4	1	9	2	3	2	2	1	0	5	2	1	4	60
ocu-let-7d-5p	let-7d-5p	0	2	0	0	1	3	2	1	1	0	0	0	2	2	0	2	16
ocu-let-7f-3p	let-7f-3p	0	0	0	0	2	0	0	1	0	1	0	0	0	0	0	0	4
ocu-let-7f-5p	let-7f-5p	4	49	4	4	9	35	12	22	14	0	0	8	41	8	6	30	246
ocu-let-7g-5p	let-7g-5p	10	39	7	9	10	35	12	7	13	3	6	14	21	13	3	20	222
ocu-let-7i-5p	let-7i-5p	5	3	3	1	14	16	4	4	2	0	3	2	11	6	0	9	83
ocu-miR-1-3p	miR-1-3p	0	0	0	0	0	0	0	0	1	0	0	0	0	0	1	0	2
ocu-miR-101-3p	miR-101-3p	0	6	0	18	0	2	4	0	2	0	2	2	2	0	2	2	42
ocu-miR-103a-3p	miR-103a-3p	0	26	0	0	10	38	12	2	12	0	0	8	18	6	0	10	142
ocu-miR-106a-5p	miR-106a-5p	0	0	0	0	1	0	1	1	0	0	0	1	1	0	0	0	5
ocu-miR-106b-5p	miR-106b-5p	0	0	0	0	1	0	0	0	0	0	0	0	0	0	0	0	1
ocu-miR-107-3p	miR-107-3p	0	6	0	1	0	6	1	1	4	0	0	2	3	1	3	4	32
ocu-miR-107-5p	miR-107-5p	0	0	0	0	0	1	0	0	0	0	0	0	0	0	0	1	2
ocu-miR-10a-5p	miR-10a-5p	32	170	25	18	14	26	22	7	23	19	11	32	34	6	7	21	467
ocu-miR-10b-5p	miR-10b-5p	11	5	21	21	3	9	4	4	19	13	12	19	9	3	2	6	161
ocu-miR-12090-3p	miR-12090-3p	0	0	0	0	0	0	0	1	1	0	0	0	0	0	0	0	2
ocu-miR-12090-5p	miR-12090-5p	1	1	0	0	0	1	0	0	0	1	0	0	0	0	0	0	4
ocu-miR-12092-5p	miR-12092-5p	0	1	0	0	0	0	0	0	0	0	0	0	0	0	0	0	1
ocu-miR-12093-3p	miR-12093-3p	0	0	1	0	0	0	0	0	0	0	0	0	0	0	0	0	1
ocu-miR-1249-3p	miR-1249-3p	0	0	0	0	0	0	1	0	0	0	0	0	0	1	0	0	2
ocu-miR-125b-5p	miR-125b-5p	92	64	216	242	66	102	42	16	137	122	64	199	70	28	54	86	1600
ocu-miR-127-3p	miR-127-3p	2	0	2	0	2	0	0	0	6	0	2	0	0	0	1	0	15
ocu-miR-1277-3p	miR-1277-3p	0	0	0	0	0	0	1	0	0	0	0	0	0	0	0	0	1
ocu-miR-1277-5p	miR-1277-5p	0	0	0	0	1	0	0	2	0	1	0	1	0	2	0	0	7
ocu-miR-128a-3p	miR-128a-3p	1	2	1	0	1	2	2	2	1	0	1	0	1	2	0	3	19
ocu-miR-128b-3p	miR-128b-3p	1	2	1	0	1	2	2	2	1	0	1	0	1	2	0	3	19
ocu-miR-1296-5p	miR-1296-5p	0	0	0	0	0	0	0	0	0	0	0	0	0	1	0	1	2
ocu-miR-1307-3p	miR-1307-3p	0	0	0	0	1	0	0	0	0	2	0	0	1	0	0	1	5
ocu-miR-1307-5p	miR-1307-5p	0	0	0	0	0	0	0	0	0	0	0	0	1	0	0	0	1
ocu-miR-130a-3p	miR-130a-3p	0	0	1	1	0	1	0	0	0	0	0	0	1	0	0	0	4
ocu-miR-130b-5p	miR-130b-5p	0	2	0	0	0	0	1	1	0	1	0	1	3	1	0	3	13
ocu-miR-133a-3p	miR-133a-3p	29	23	10	35	14	27	21	11	30	23	23	22	27	20	28	35	378
ocu-miR-133b-3p	miR-133b-3p	8	3	3	4	3	9	5	2	7	2	2	4	10	3	5	7	77
ocu-miR-1343-3p	miR-1343-3p	0	2	0	0	1	0	1	0	0	0	0	0	2	1	0	1	8
ocu-miR-1343-5p	miR-1343-5p	0	0	0	0	0	0	0	0	0	0	0	0	0	0	1	0	1
ocu-miR-135a-5p	miR-135a-5p	0	2	0	0	0	0	0	0	6	0	0	0	0	0	0	0	8
ocu-miR-135b-5p	miR-135b-5p	2	3	0	0	1	0	0	0	2	2	0	0	0	0	0	1	11
ocu-miR-136-3p	miR-136-3p	0	0	0	0	0	0	1	0	0	0	0	0	0	0	0	0	1
ocu-miR-138-5p	miR-138-5p	0	0	0	0	0	0	0	0	0	0	0	0	3	0	0	0	3
ocu-miR-139-5p	miR-139-5p	0	0	0	1	0	0	0	0	0	0	0	0	0	0	0	0	1
ocu-miR-140-3p	miR-140-3p	0	0	0	0	0	0	2	0	0	0	0	0	0	0	0	0	2
ocu-miR-140-5p	miR-140-5p	0	0	0	0	0	0	1	0	1	0	0	0	0	0	1	0	3
ocu-miR-141-3p	miR-141-3p	10	30	9	7	2	6	3	1	15	2	3	11	4	3	0	1	107
ocu-miR-141-5p	miR-141-5p	1	0	0	0	0	0	0	0	0	0	0	0	0	0	0	0	1
ocu-miR-142-5p	miR-142-5p	0	0	0	0	0	0	0	1	1	0	0	0	0	0	0	0	2
ocu-miR-143-3p	miR-143-3p	0	1	1	1	0	2	0	0	1	0	0	0	0	0	0	1	7
ocu-miR-145-3p	miR-145-3p	0	0	0	1	0	0	0	0	0	0	0	1	0	0	0	0	2
ocu-miR-145-5p	miR-145-5p	2	0	29	18	8	25	11	1	12	1	3	0	7	3	7	17	144
ocu-miR-146a-5p	miR-146a-5p	0	0	0	0	0	0	0	0	0	0	2	0	0	0	0	0	2
ocu-miR-146b-5p	miR-146b-5p	0	0	0	0	0	0	0	0	0	0	2	0	0	0	0	0	2
ocu-miR-148a-3p	miR-148a-3p	6	6	0	2	5	10	4	3	5	2	1	7	9	1	0	5	66
ocu-miR-148b-3p	miR-148b-3p	0	4	0	1	0	1	4	0	1	2	1	0	0	1	0	1	16
ocu-miR-150-5p	miR-150-5p	3	1	7	9	1	4	2	0	3	4	5	1	1	0	2	2	45
ocu-miR-151-3p	miR-151-3p	0	0	0	0	1	0	0	0	0	0	0	0	0	1	0	0	2
ocu-miR-151-5p	miR-151-5p	1	6	2	2	0	5	0	1	4	0	0	1	2	1	0	3	28
ocu-miR-152-3p	miR-152-3p	0	1	0	0	0	0	0	0	0	0	0	0	0	0	0	0	1
ocu-miR-152-5p	miR-152-5p	1	0	0	0	1	0	0	0	0	0	0	0	0	2	0	0	4
ocu-miR-153-3p	miR-153-3p	6	1	3	2	0	0	1	0	9	0	1	5	3	0	0	1	32
ocu-miR-155-5p	miR-155-5p	2	5	1	0	1	1	2	0	1	0	2	0	1	0	3	1	20
ocu-miR-15a-5p	miR-15a-5p	1	3	3	3	5	13	4	2	10	2	0	7	15	6	0	4	78
ocu-miR-15b-3p	miR-15b-3p	0	1	1	0	1	0	1	0	0	0	0	0	0	0	0	1	5
ocu-miR-15b-5p	miR-15b-5p	13	21	18	7	28	53	20	41	13	4	2	11	39	13	6	19	308
ocu-miR-16a-3p	miR-16a-3p	0	0	0	0	0	0	0	0	0	1	0	0	0	0	0	0	1
ocu-miR-16a-5p	miR-16a-5p	4	20	2	7	10	31	11	4	6	3	2	5	12	3	0	13	133
ocu-miR-16b-5p	miR-16b-5p	2	22	1	6	9	17	6	2	2	1	1	5	18	3	1	14	110
ocu-miR-17-3p	miR-17-3p	0	0	0	0	0	0	3	0	0	0	0	0	1	0	0	0	4
ocu-miR-17-5p	miR-17-5p	0	4	2	2	3	11	1	3	2	0	0	3	2	1	3	6	43
ocu-miR-181a-2-3p	miR-181a-2-3p	0	0	0	1	0	0	0	0	0	0	0	0	0	0	0	0	1
ocu-miR-181a-5p	miR-181a-5p	0	6	0	0	0	4	2	0	2	2	2	0	8	10	0	8	44
ocu-miR-181b-5p	miR-181b-5p	4	10	0	0	3	2	0	0	0	0	0	1	0	0	0	2	22
ocu-miR-181c-5p	miR-181c-5p	0	1	1	0	0	0	1	0	0	0	0	0	0	0	0	1	4
ocu-miR-181d-5p	miR-181d-5p	2	1	1	0	0	0	0	0	0	0	2	0	1	0	0	0	7
ocu-miR-183-5p	miR-183-5p	0	1	0	2	0	1	0	0	0	0	0	0	0	0	0	0	4
ocu-miR-185-5p	miR-185-5p	0	0	2	0	2	3	1	0	0	1	0	1	1	2	1	3	17
ocu-miR-187-3p	miR-187-3p	0	0	0	0	0	0	0	0	1	0	0	0	0	0	0	0	1
ocu-miR-188-5p	miR-188-5p	0	0	0	0	0	1	0	0	0	0	0	0	0	0	0	0	1
ocu-miR-18a-3p	miR-18a-3p	0	0	0	0	1	0	0	1	0	0	0	0	0	0	0	0	2
ocu-miR-18a-5p	miR-18a-5p	2	2	0	0	6	20	3	7	1	0	0	0	10	6	1	7	65
ocu-miR-18b-3p	miR-18b-3p	0	0	0	0	1	0	0	0	0	0	0	0	0	0	0	0	1
ocu-miR-18b-5p	miR-18b-5p	0	1	0	0	2	11	1	2	1	0	0	0	4	6	0	2	30
ocu-miR-190a-5p	miR-190a-5p	0	1	3	0	0	0	2	0	0	0	0	0	2	0	0	1	9
ocu-miR-190b-5p	miR-190b-5p	2	3	2	1	0	0	0	0	2	0	0	8	2	0	0	2	22
ocu-miR-191-3p	miR-191-3p	0	0	0	0	0	0	0	0	0	0	0	0	1	1	0	0	2
ocu-miR-191-5p	miR-191-5p	4	20	9	6	6	9	8	5	12	7	4	9	17	4	2	7	129
ocu-miR-194-5p	miR-194-5p	0	0	0	0	0	0	0	0	0	0	0	0	0	0	0	1	1
ocu-miR-195-5p	miR-195-5p	1	0	12	2	4	8	2	2	0	0	2	1	7	4	3	5	53
ocu-miR-196b-5p	miR-196b-5p	0	0	0	0	1	0	0	0	0	0	0	0	0	0	0	0	1
ocu-miR-197-3p	miR-197-3p	0	3	1	0	0	0	0	0	1	0	0	0	0	0	0	0	5
ocu-miR-199a-3p	miR-199a-3p	0	0	20	18	12	12	12	2	0	4	6	0	10	2	0	12	110
ocu-miR-199a-5p	miR-199a-5p	0	0	2	0	0	0	2	0	0	2	0	0	0	4	4	0	14
ocu-miR-19a-3p	miR-19a-3p	4	20	1	4	9	10	8	7	7	1	2	0	7	13	0	4	97
ocu-miR-19b-3p	miR-19b-3p	38	138	22	34	40	36	48	42	22	14	6	46	70	48	10	78	692
ocu-miR-200c-3p	miR-200c-3p	24	103	9	16	11	49	14	12	17	11	10	33	21	23	7	17	377
ocu-miR-200c-5p	miR-200c-5p	0	0	0	0	0	1	0	0	0	0	0	0	0	0	0	1	2
ocu-miR-204-5p	miR-204-5p	8	24	2	8	17	30	14	9	6	7	3	12	38	14	7	20	219
ocu-miR-205-5p	miR-205-5p	65	14	42	31	2	14	3	4	59	33	29	71	13	4	3	10	397
ocu-miR-20a-3p	miR-20a-3p	0	0	0	0	0	1	0	0	0	0	0	0	0	0	0	0	1
ocu-miR-20a-5p	miR-20a-5p	5	4	1	1	7	11	4	4	2	3	0	0	6	2	0	5	55
ocu-miR-20b-5p	miR-20b-5p	0	0	0	0	0	0	2	0	0	0	0	2	0	0	0	0	4
ocu-miR-21-5p	miR-21-5p	69	327	182	127	34	90	50	48	79	61	42	117	113	30	31	72	1472
ocu-miR-211-5p	miR-211-5p	1	0	0	0	1	1	1	0	0	0	0	0	0	0	0	1	5
ocu-miR-214-3p	miR-214-3p	2	1	8	1	1	3	0	0	0	0	0	0	1	0	0	1	18
ocu-miR-214-5p	miR-214-5p	0	0	1	0	0	0	0	0	0	0	0	0	0	0	0	0	1
ocu-miR-215-5p	miR-215-5p	0	0	0	0	0	1	0	0	0	0	0	0	0	0	0	0	1
ocu-miR-218-5p	miR-218-5p	0	4	0	2	2	8	2	0	2	0	0	0	4	2	0	0	26
ocu-miR-22-3p	miR-22-3p	0	2	2	4	0	0	0	0	0	0	1	0	0	0	1	0	10
ocu-miR-22-5p	miR-22-5p	5	0	25	10	0	0	0	1	1	6	1	21	3	1	0	1	75
ocu-miR-221-3p	miR-221-3p	0	6	0	2	0	1	0	0	0	0	2	0	1	0	1	0	13
ocu-miR-221-5p	miR-221-5p	0	0	1	0	0	0	0	0	0	0	0	0	0	0	0	0	1
ocu-miR-222-3p	miR-222-3p	2	0	2	1	1	1	0	0	0	1	0	0	0	0	0	1	9
ocu-miR-223-3p	miR-223-3p	2	3	0	5	0	0	0	0	1	5	2	2	0	0	0	0	20
ocu-miR-2355-3p	miR-2355-3p	21	2	4	3	1	5	4	2	7	17	3	13	10	6	0	2	100
ocu-miR-2387-3p	miR-2387-3p	0	0	0	0	0	0	0	1	0	0	0	0	0	0	0	0	1
ocu-miR-23b-3p	miR-23b-3p	19	32	36	28	18	42	13	15	15	14	5	28	32	13	10	24	344
ocu-miR-24-2-5p	miR-24-2-5p	0	0	0	0	0	0	0	1	0	0	0	0	0	0	0	0	1
ocu-miR-24-3p	miR-24-3p	40	70	28	44	18	50	36	32	32	8	14	38	36	26	16	36	524
ocu-miR-25-3p	miR-25-3p	3	10	5	6	10	31	5	8	3	5	1	3	14	3	1	8	116
ocu-miR-26a-3p	miR-26a-3p	0	0	0	1	0	0	0	0	0	0	0	0	0	0	0	0	1
ocu-miR-26a-5p	miR-26a-5p	19	36	14	16	5	31	6	7	9	7	5	13	14	6	4	7	199
ocu-miR-26b-3p	miR-26b-3p	0	0	0	0	0	0	0	0	0	0	0	0	1	0	0	0	1
ocu-miR-26b-5p	miR-26b-5p	7	14	3	6	3	1	7	2	4	0	2	4	8	2	0	6	69
ocu-miR-27b-3p	miR-27b-3p	0	8	4	1	2	6	2	4	5	1	4	2	7	0	1	2	49
ocu-miR-28-3p	miR-28-3p	0	1	1	0	0	0	0	0	0	2	0	0	0	2	0	1	7
ocu-miR-28-5p	miR-28-5p	0	0	0	0	0	0	1	0	0	0	0	0	0	0	0	0	1
ocu-miR-29a-3p	miR-29a-3p	30	32	18	28	11	30	7	13	24	10	11	22	31	10	5	15	297
ocu-miR-29a-5p	miR-29a-5p	0	0	0	1	0	0	0	0	0	0	0	0	0	0	0	0	1
ocu-miR-29b-2-5p	miR-29b-2-5p	0	0	0	0	0	0	0	1	1	0	0	0	0	0	0	0	2
ocu-miR-29b-3p	miR-29b-3p	68	38	56	64	26	28	22	32	78	58	36	68	68	32	24	40	738
ocu-miR-29c-3p	miR-29c-3p	28	66	35	38	15	23	17	11	48	18	13	47	43	11	0	24	437
ocu-miR-301a-3p	miR-301a-3p	0	0	0	0	1	1	1	0	0	0	0	0	1	0	0	0	4
ocu-miR-301b-3p	miR-301b-3p	0	0	0	0	0	1	0	0	0	0	0	0	0	0	0	0	1
ocu-miR-3085-5p	miR-3085-5p	0	0	0	0	0	0	0	0	0	0	0	0	0	0	0	1	1
ocu-miR-30a-3p	miR-30a-3p	825	909	322	894	523	826	983	458	943	895	672	615	1011	568	941	792	12177
ocu-miR-30a-5p	miR-30a-5p	5	5	5	9	1	2	4	0	2	3	3	8	2	1	0	4	54
ocu-miR-30b-3p	miR-30b-3p	0	0	0	0	0	1	0	0	0	0	0	0	0	0	0	0	1
ocu-miR-30b-5p	miR-30b-5p	4	9	3	0	1	0	0	0	0	1	2	1	0	0	0	1	22
ocu-miR-30c-5p	miR-30c-5p	12	14	4	12	8	2	8	8	10	4	6	14	10	0	0	6	118
ocu-miR-30d-3p	miR-30d-3p	26	13	2	24	7	19	18	11	15	14	6	20	13	6	12	8	214
ocu-miR-30d-5p	miR-30d-5p	6	23	3	7	5	8	6	3	9	7	3	11	17	4	0	4	116
ocu-miR-30e-3p	miR-30e-3p	2845	3206	1395	3267	1714	2811	3317	1619	3097	3028	2270	2599	3360	1891	3126	2748	42293
ocu-miR-30e-5p	miR-30e-5p	3	5	0	1	0	2	1	0	3	0	0	2	1	0	0	0	18
ocu-miR-31-3p	miR-31-3p	0	1	2	0	0	2	0	0	0	0	0	0	0	0	0	2	7
ocu-miR-31-5p	miR-31-5p	0	4	1	0	0	4	0	0	0	0	1	0	0	0	0	0	10
ocu-miR-32-3p	miR-32-3p	0	0	0	0	0	0	0	0	0	0	0	2	0	0	0	0	2
ocu-miR-32-5p	miR-32-5p	0	1	0	0	0	0	0	0	0	0	0	0	0	0	0	0	1
ocu-miR-324-5p	miR-324-5p	0	2	0	1	0	2	4	0	0	0	0	0	1	1	0	0	11
ocu-miR-326-3p	miR-326-3p	0	0	0	0	0	0	0	0	0	0	0	0	1	0	0	0	1
ocu-miR-328-3p	miR-328-3p	6	2	0	1	2	2	4	1	2	2	0	2	1	0	0	3	28
ocu-miR-331-3p	miR-331-3p	0	2	0	0	0	0	0	0	0	0	0	0	0	0	0	0	2
ocu-miR-335-3p	miR-335-3p	0	0	0	1	0	1	0	0	0	0	0	0	0	0	0	0	2
ocu-miR-335-5p	miR-335-5p	0	1	0	1	0	1	0	0	0	0	0	2	0	0	0	0	5
ocu-miR-340-3p	miR-340-3p	2	0	2	0	0	0	0	1	1	0	0	0	1	0	0	0	7
ocu-miR-340-5p	miR-340-5p	0	2	0	0	0	1	0	2	0	0	0	0	0	0	0	0	5
ocu-miR-342-3p	miR-342-3p	1	2	0	0	1	1	0	0	3	3	0	4	1	0	4	2	22
ocu-miR-34a-3p	miR-34a-3p	0	0	1	0	0	0	0	0	0	0	0	0	0	0	0	0	1
ocu-miR-34a-5p	miR-34a-5p	1	2	0	0	0	1	0	0	1	0	1	2	0	0	0	0	8
ocu-miR-34b-3p	miR-34b-3p	26	14	57	22	0	4	4	1	28	18	12	65	4	3	2	3	263
ocu-miR-34b-5p	miR-34b-5p	5	5	4	5	0	6	2	1	4	0	3	8	1	0	0	0	44
ocu-miR-34c-3p	miR-34c-3p	0	0	0	1	0	0	2	0	2	0	0	3	1	0	0	0	9
ocu-miR-34c-5p	miR-34c-5p	15	3	5	5	0	2	1	0	3	4	3	9	6	3	0	3	62
ocu-miR-350-3p	miR-350-3p	0	0	1	0	0	0	0	0	0	0	0	0	0	0	1	0	2
ocu-miR-361-3p	miR-361-3p	0	0	0	1	0	0	0	0	0	0	0	0	0	0	0	0	1
ocu-miR-361-5p	miR-361-5p	107	138	54	138	101	145	145	59	149	138	114	103	152	106	163	108	1920
ocu-miR-3613-3p	miR-3613-3p	0	0	0	0	0	0	0	0	0	1	1	0	0	0	0	2	4
ocu-miR-3613-5p	miR-3613-5p	0	0	1	1	1	1	0	0	0	0	0	2	0	0	0	0	6
ocu-miR-362-5p	miR-362-5p	0	1	0	0	0	0	0	0	0	0	0	0	0	0	0	0	1
ocu-miR-363-3p	miR-363-3p	0	0	0	0	0	0	0	0	0	0	0	0	0	2	0	0	2
ocu-miR-365-3p	miR-365-3p	0	6	20	12	4	6	8	4	16	4	0	8	10	6	8	12	124
ocu-miR-374a-3p	miR-374a-3p	0	0	1	0	0	0	0	0	0	0	0	0	0	0	0	0	1
ocu-miR-374a-5p	miR-374a-5p	0	6	1	2	1	3	1	0	2	0	0	1	0	0	0	0	17
ocu-miR-374b-3p	miR-374b-3p	0	0	0	0	0	0	0	0	0	0	0	0	0	1	0	0	1
ocu-miR-374b-5p	miR-374b-5p	0	1	0	0	0	1	0	1	0	0	0	1	4	0	1	2	11
ocu-miR-375-3p	miR-375-3p	0	2	2	2	0	2	1	0	3	1	1	5	3	0	1	1	24
ocu-miR-376b-5p	miR-376b-5p	0	0	0	0	0	0	0	0	0	0	0	0	1	0	0	0	1
ocu-miR-376c-5p	miR-376c-5p	0	1	2	0	0	0	0	0	0	0	0	1	0	0	0	0	4
ocu-miR-378-3p	miR-378-3p	0	1	0	0	0	1	0	0	0	0	0	0	0	0	0	0	2
ocu-miR-378-5p	miR-378-5p	0	6	0	0	0	1	0	0	0	0	0	0	0	0	0	0	7
ocu-miR-381-3p	miR-381-3p	0	0	1	0	0	0	0	0	0	0	0	0	0	0	0	0	1
ocu-miR-411-5p	miR-411-5p	0	0	0	0	0	0	0	0	0	0	0	0	0	0	0	1	1
ocu-miR-421-5p	miR-421-5p	2	0	1	0	1	1	0	1	0	0	0	0	0	0	3	1	10
ocu-miR-423-5p	miR-423-5p	0	2	0	0	0	3	1	1	1	0	3	0	0	0	0	0	11
ocu-miR-424-5p	miR-424-5p	4	0	1	1	0	4	0	1	0	0	0	0	1	1	0	1	14
ocu-miR-425-3p	miR-425-3p	0	0	0	0	0	0	0	0	1	0	1	0	0	0	0	0	2
ocu-miR-425-5p	miR-425-5p	0	0	0	3	0	3	0	0	0	0	0	0	0	0	0	0	6
ocu-miR-449a-5p	miR-449a-5p	3	2	0	0	0	0	0	0	6	0	0	2	3	0	0	0	16
ocu-miR-450a-2-3p	miR-450a-2-3p	0	0	0	0	0	0	1	0	0	1	0	1	0	0	0	0	3
ocu-miR-450a-5p	miR-450a-5p	2	0	0	0	2	6	0	0	4	0	0	4	0	0	0	0	18
ocu-miR-450b-5p	miR-450b-5p	0	0	0	0	0	0	0	3	0	0	0	0	0	0	0	0	3
ocu-miR-451-5p	miR-451-5p	0	0	2	9	1	4	2	3	11	1	1	2	2	2	0	1	41
ocu-miR-455-5p	miR-455-5p	0	0	0	0	0	0	0	0	0	0	0	0	0	0	0	2	2
ocu-miR-485-3p	miR-485-3p	1	0	0	1	3	0	0	0	0	2	2	1	2	0	0	1	13
ocu-miR-486-5p	miR-486-5p	1	1	2	1	0	1	1	0	3	0	0	1	0	0	1	3	15
ocu-miR-487a-3p	miR-487a-3p	0	0	0	0	0	0	1	0	0	0	0	0	0	0	0	0	1
ocu-miR-495-5p	miR-495-5p	0	0	0	1	0	0	0	0	0	0	0	0	0	0	0	0	1
ocu-miR-496-3p	miR-496-3p	0	0	0	0	0	0	0	1	0	0	0	0	0	0	0	0	1
ocu-miR-497-5p	miR-497-5p	1	0	3	1	2	3	4	0	0	0	0	1	4	0	0	2	21
ocu-miR-498	miR-498	0	0	1	1	0	1	0	0	0	0	1	0	0	0	0	0	4
ocu-miR-500-3p	miR-500-3p	0	1	0	0	0	0	0	0	0	0	0	0	0	0	0	0	1
ocu-miR-500-5p	miR-500-5p	0	0	1	0	0	3	0	0	0	0	0	0	2	0	0	0	6
ocu-miR-501-5p	miR-501-5p	0	1	0	0	0	1	0	0	0	0	0	0	0	0	0	0	2
ocu-miR-502a-3p	miR-502a-3p	0	1	0	0	0	0	0	0	0	0	0	0	0	0	0	0	1
ocu-miR-502a-5p	miR-502a-5p	0	0	0	0	2	0	0	0	0	0	0	0	0	0	0	0	2
ocu-miR-502b-5p	miR-502b-5p	0	0	0	0	0	1	0	0	0	0	0	0	1	0	0	0	2
ocu-miR-503-5p	miR-503-5p	0	1	0	0	0	1	0	0	0	0	0	0	1	0	0	0	3
ocu-miR-504-3p	miR-504-3p	0	1	0	0	0	0	0	0	0	0	0	0	0	0	0	0	1
ocu-miR-505-3p	miR-505-3p	0	0	0	0	0	0	0	0	1	0	0	1	0	0	0	0	2
ocu-miR-532-3p	miR-532-3p	0	2	2	0	0	0	0	0	0	0	0	1	0	0	0	2	7
ocu-miR-532-5p	miR-532-5p	2	0	0	0	0	0	1	0	2	1	0	0	0	0	0	0	6
ocu-miR-542-3p	miR-542-3p	0	0	0	0	0	0	0	1	0	0	0	0	0	0	0	0	1
ocu-miR-542-5p	miR-542-5p	0	1	2	0	0	1	1	0	0	0	1	0	1	0	0	2	9
ocu-miR-545-3p	miR-545-3p	0	3	0	1	2	3	0	0	0	0	0	0	0	0	0	0	9
ocu-miR-545-5p	miR-545-5p	0	0	0	0	0	0	0	0	0	0	0	0	0	1	0	0	1
ocu-miR-574-3p	miR-574-3p	2	1	0	3	0	2	3	0	0	0	2	0	0	0	0	0	13
ocu-miR-574-5p	miR-574-5p	38	73	19	60	27	54	60	14	55	36	41	28	58	17	59	38	677
ocu-miR-652-3p	miR-652-3p	0	0	0	0	0	0	0	0	0	0	0	1	0	0	0	0	1
ocu-miR-652-5p	miR-652-5p	0	1	0	0	0	1	0	0	0	0	0	0	0	0	0	0	2
ocu-miR-6529-3p	miR-6529-3p	0	1	0	0	0	0	0	0	0	0	0	1	0	0	0	0	2
ocu-miR-660-5p	miR-660-5p	0	2	1	0	0	0	0	0	1	0	0	2	0	0	0	0	6
ocu-miR-671-5p	miR-671-5p	0	0	0	0	0	0	0	0	0	0	1	0	0	0	0	0	1
ocu-miR-676-3p	miR-676-3p	0	12	1	0	3	5	2	0	0	0	0	0	1	1	0	0	25
ocu-miR-708-5p	miR-708-5p	1	0	0	0	0	0	0	0	0	0	0	0	0	0	0	0	1
ocu-miR-744-5p	miR-744-5p	1	2	0	0	0	3	1	0	0	0	0	0	0	1	0	1	9
ocu-miR-760-5p	miR-760-5p	0	1	0	0	2	0	0	0	0	0	1	0	0	0	0	0	4
ocu-miR-7a-3p	miR-7a-3p	1	1	2	1	0	0	0	0	2	0	1	2	2	0	0	0	12
ocu-miR-7a-5p	miR-7a-5p	0	8	2	3	2	19	5	9	3	4	0	2	10	9	1	4	81
ocu-miR-872-3p	miR-872-3p	0	1	0	0	0	0	0	0	0	0	1	0	0	0	0	0	2
ocu-miR-874-3p	miR-874-3p	2	0	1	0	0	0	0	0	0	0	1	1	0	0	0	0	5
ocu-miR-875-5p	miR-875-5p	5	0	5	9	0	0	3	0	1	4	1	18	0	0	0	0	46
ocu-miR-885-5p	miR-885-5p	0	4	0	0	0	4	2	0	0	0	0	0	1	0	0	1	12
ocu-miR-889-3p	miR-889-3p	0	0	4	1	0	0	0	0	0	0	0	0	1	0	0	0	6
ocu-miR-9-5p	miR-9-5p	0	0	0	0	0	0	0	0	0	2	0	0	0	0	0	0	2
ocu-miR-92a-3p	miR-92a-3p	36	230	20	36	136	276	98	76	66	30	8	36	242	90	64	148	1592
ocu-miR-93-3p	miR-93-3p	0	0	0	0	0	0	0	0	0	0	0	0	2	1	0	0	3
ocu-miR-93-5p	miR-93-5p	10	23	10	16	15	30	15	4	8	5	10	11	27	11	19	23	237
ocu-miR-98-5p	miR-98-5p	0	3	0	0	0	1	0	0	3	0	0	0	5	0	0	0	12
ocu-miR-9851-3p	miR-9851-3p	0	1	0	0	0	0	0	0	0	0	0	0	0	0	0	0	1
ocu-miR-99a-5p	miR-99a-5p	1	0	4	4	2	1	5	0	4	1	3	5	1	1	1	1	34

## Sheet: Table2.Counts_EdgeR_miRNAsel.
Supplementary data S2, Table 2: Read count data for miRNAs after filtering (59 miRNAs with at least 10 counts in 3 out of 4 samples)
miRNA	H_NO_oEV_12	H_NO_oEV_16	H_NO_oEV_4	H_NO_oEV_8	H_P_oEV_11	H_P_oEV_15	H_P_oEV_3	H_P_oEV_7	L_NO_oEV_10	L_NO_oEV_14	L_NO_oEV_2	L_NO_oEV_6	L_P_oEV_1	L_P_oEV_13	L_P_oEV_5	L_P_oEV_9
ocu-let-7a-5p	69	129	60	30	81	206	126	48	69	18	27	54	123	54	12	119
ocu-let-7f-5p	4	49	4	4	9	35	12	22	14	0	0	8	41	8	6	30
ocu-let-7g-5p	10	39	7	9	10	35	12	7	13	3	6	14	21	13	3	20
ocu-miR-103a-3p	0	26	0	0	10	38	12	2	12	0	0	8	18	6	0	10
ocu-miR-10a-5p	32	170	25	18	14	26	22	7	23	19	11	32	34	6	7	21
ocu-miR-10b-5p	11	5	21	21	3	9	4	4	19	13	12	19	9	3	2	6
mmu-miR-125a-5p	91	124	50	64	38	91	45	23	86	38	34	70	82	22	38	60
ocu-miR-125b-5p	92	64	216	242	66	102	42	16	137	122	64	199	70	28	54	86
hsa-miR-1260a	33	134	62	52	7	9	7	1	46	65	38	118	8	1	0	2
hsa-miR-1260b	43	145	80	57	7	9	11	1	47	74	43	134	11	1	0	2
mmu-miR-130b-5p	14	21	13	23	10	6	10	10	13	21	17	27	26	23	16	17
hsa-miR-133a-3p	58	46	20	70	28	54	42	22	60	46	46	44	54	40	56	70
hsa-miR-1469	8	8	6	17	2	4	13	9	12	14	9	14	4	17	10	12
ocu-miR-15b-5p	13	21	18	7	28	53	20	41	13	4	2	11	39	13	6	19
mmu-miR-16-5p	4	45	2	11	18	34	12	4	6	2	2	10	35	6	2	28
ocu-miR-16a-5p	4	20	2	7	10	31	11	4	6	3	2	5	12	3	0	13
ocu-miR-199a-3p	0	0	20	18	12	12	12	2	0	4	6	0	10	2	0	12
ocu-miR-19b-3p	38	138	22	34	40	36	48	42	22	14	6	46	70	48	10	78
ocu-miR-200c-3p	24	103	9	16	11	49	14	12	17	11	10	33	21	23	7	17
ocu-miR-204-5p	8	24	2	8	17	30	14	9	6	7	3	12	38	14	7	20
ocu-miR-205-5p	65	14	42	31	2	14	3	4	59	33	29	71	13	4	3	10
ocu-miR-21-5p	69	327	182	127	34	90	50	48	79	61	42	117	113	30	31	72
mmu-miR-2183	31	19	21	36	10	6	20	20	25	31	18	29	24	36	24	31
mmu-miR-23a-3p	23	24	18	9	11	15	12	2	20	6	6	18	14	9	4	13
ocu-miR-23b-3p	19	32	36	28	18	42	13	15	15	14	5	28	32	13	10	24
mmu-miR-24-3p	54	106	46	54	32	90	52	40	44	18	18	56	54	34	26	48
mmu-miR-26a-5p	38	72	26	32	10	62	12	14	18	14	10	26	26	12	8	14
ocu-miR-29a-3p	30	32	18	28	11	30	7	13	24	10	11	22	31	10	5	15
ocu-miR-29b-3p	68	38	56	64	26	28	22	32	78	58	36	68	68	32	24	40
ocu-miR-29c-3p	28	66	35	38	15	23	17	11	48	18	13	47	43	11	0	24
ocu-miR-30a-3p	825	909	322	894	523	826	983	458	943	895	672	615	1011	568	941	792
ocu-miR-30c-5p	12	14	4	12	8	2	8	8	10	4	6	14	10	0	0	6
ocu-miR-30d-3p	26	13	2	24	7	19	18	11	15	14	6	20	13	6	12	8
ocu-miR-30e-3p	2845	3206	1395	3267	1714	2811	3317	1619	3097	3028	2270	2599	3360	1891	3126	2748
ocu-miR-34b-3p	26	14	57	22	0	4	4	1	28	18	12	65	4	3	2	3
ocu-miR-361-5p	107	138	54	138	101	145	145	59	149	138	114	103	152	106	163	108
mmu-miR-3963	44	128	128	102	6	7	17	4	62	102	50	237	7	1	4	9
mmu-miR-3968	19	46	68	31	0	0	10	0	18	28	14	104	4	1	0	2
hsa-miR-4286	12	12	18	10	0	0	1	0	6	13	4	24	1	0	0	1
hsa-miR-4448	12	60	20	35	2	3	5	2	16	15	15	34	1	0	1	1
mmu-miR-466i-5p	34	20	22	36	24	19	0	10	24	26	36	44	24	4	24	27
mmu-miR-5100	100	247	234	161	1	10	33	3	115	199	130	520	13	5	4	5
mmu-miR-5119	12	1	18	10	1	4	0	1	2	7	0	21	3	0	2	3
ocu-miR-574-5p	38	73	19	60	27	54	60	14	55	36	41	28	58	17	59	38
hsa-miR-6089	30	16	4	14	0	14	8	2	12	16	8	8	16	10	6	10
mmu-miR-6239	7	8	34	37	1	3	0	1	35	6	11	11	12	3	4	5
mmu-miR-6240	36	88	1568	377	4	9	10	2	296	79	100	37	10	2	8	5
hsa-miR-629-5p	28	41	13	21	34	43	37	15	40	36	31	20	51	18	43	23
hsa-miR-6865-3p	48	43	37	85	27	30	56	34	60	77	65	52	80	49	46	46
hsa-miR-6884-3p	9	10	7	7	7	3	7	4	8	15	7	14	12	9	13	10
hsa-miR-7-5p	0	24	6	7	6	57	15	27	9	12	0	6	30	27	3	12
mmu-miR-7052-3p	19	14	12	15	8	4	14	16	9	13	4	32	23	20	19	9
mmu-miR-7082-5p	27	40	0	24	8	19	14	6	25	23	22	15	33	16	23	21
hsa-miR-7977	34	112	165	105	3	6	24	3	61	79	59	224	9	3	6	3
mmu-miR-7a-5p	0	16	4	5	4	38	10	18	6	8	0	4	20	18	2	8
hsa-miR-8485	14	9	13	21	0	0	7	3	13	3	1	12	6	5	1	11
ocu-miR-92a-3p	36	230	20	36	136	276	98	76	66	30	8	36	242	90	64	148
mmu-miR-92b-3p	32	21	23	13	0	14	8	3	32	21	10	29	12	8	6	7
ocu-miR-93-5p	10	23	10	16	15	30	15	4	8	5	10	11	27	11	19	23

## Sheet: Table3.H P-NO DA miRNAs FDR5%
Supplementary data S2, Table 3: Differentially abundant miRNAs identified in oEVs of pregnant vs. non-pregnant does for the H line (heterogeneous litter size) and the L line (homogeneous litter size)
miRNA	log2 FC H P-NO	LR	P-Value	FDR	log2 FC L P-NO	LR	P-Value	FDR	counts	H_NO_oEV_12	H_NO_oEV_16	H_NO_oEV_4	H_NO_oEV_8	H_P_oEV_11	H_P_oEV_15	H_P_oEV_3	H_P_oEV_7	L_NO_oEV_10	L_NO_oEV_14	L_NO_oEV_2	L_NO_oEV_6	L_P_oEV_1	L_P_oEV_13	L_P_oEV_5	L_P_oEV_9	cpm	H_NO_oEV_12	H_NO_oEV_16	H_NO_oEV_4	H_NO_oEV_8	H_P_oEV_11	H_P_oEV_15	H_P_oEV_3	H_P_oEV_7	L_NO_oEV_10	L_NO_oEV_14	L_NO_oEV_2	L_NO_oEV_6	L_P_oEV_1	L_P_oEV_13	L_P_oEV_5	L_P_oEV_9	log2cpm	H_NO_oEV_12	H_NO_oEV_16	H_NO_oEV_4	H_NO_oEV_8	H_P_oEV_11	H_P_oEV_15
mmu-miR-5100	-3.99255	45.4248	1.58617e-11	9.35839e-10	-4.3171	61.6863	4.02777e-15	2.37639e-13		100	247	234	161	1	10	33	3	115	199	130	520	13	5	4	5		14520.3	27723	35640.6	19339.4	304.45	1541.34	7039.35	1244.64	16059	36059.9	27410.3	70445.4	1998	2084.2	1289.73	1156.61		13.8259	14.7588	15.1213	14.2393	8.25479	10.5909
hsa-miR-1260a	-2.5742	24.5611	7.19909e-07	5.30933e-06	-4.13934	48.0633	4.1267e-12	1.21738e-10		33	134	62	52	7	9	7	1	46	65	38	118	8	1	0	2		4791.7	15040	9443.23	6246.26	2131.15	1387.21	1493.2	414.881	6423.6	11778.4	8012.23	15985.7	1229.54	416.839	0	462.644		12.2266	13.8766	13.2052	12.609	11.0581	10.439
hsa-miR-1260b	-2.65741	26.2165	3.05203e-07	2.57243e-06	-4.29581	45.3758	1.62628e-11	3.19836e-10		43	145	80	57	7	9	11	1	47	74	43	134	11	1	0	2		6243.73	16274.6	12184.8	6846.86	2131.15	1387.21	2346.45	414.881	6563.24	13409.2	9066.47	18153.3	1690.62	416.839	0	462.644		12.6084	13.9904	13.5729	12.7414	11.0581	10.439
mmu-miR-3963	-2.69617	27.2339	1.80272e-07	2.12721e-06	-3.60211	43.0233	5.40927e-11	7.97867e-10		44	128	128	102	6	7	17	4	62	102	50	237	7	1	4	9		6388.94	14366.6	19495.7	12252.3	1826.7	1078.94	3626.33	1659.52	8657.89	18483	10542.4	32106.9	1075.85	416.839	1289.73	2081.9		12.6416	13.8105	14.2509	13.5809	10.8358	10.0767
hsa-miR-7977	-3.1269	26.5153	2.61455e-07	2.57098e-06	-3.49335	36.9503	1.21177e-09	1.42988e-08		34	112	165	105	3	6	24	3	61	79	59	224	9	3	6	3		4936.91	12570.8	25131.2	12612.6	913.35	924.805	5119.53	1244.64	8518.25	14315.2	12440	30345.7	1383.23	1250.52	1934.59	693.966		12.2697	13.6179	14.6172	13.6227	9.8366	9.85456
ocu-miR-92a-3p	2.69253	29.1013	6.86907e-08	1.01319e-06	2.63251	31.1419	2.3984e-08	2.35843e-07		36	230	20	36	136	276	98	76	66	30	8	36	242	90	64	148		5227.31	25815	3046.2	4324.33	41405.2	42541	20904.7	31530.9	9216.47	5436.16	1686.79	4876.99	37193.6	37515.5	20635.6	34235.7		12.3521	14.656	11.5733	12.0786	15.3376	15.3766
hsa-miR-4448	-2.35844	16.2473	5.55873e-05	0.000257883	-3.96049	28.6763	8.55456e-08	7.21027e-07		12	60	20	35	2	3	5	2	16	15	15	34	1	0	1	1		1742.44	6734.34	3046.2	4204.21	608.9	462.402	1066.57	829.761	2234.29	2718.08	3162.72	4606.05	153.693	0	322.432	231.322		10.7677	12.7175	11.5733	12.038	9.25243	8.85612
mmu-miR-6240	-4.2688	31.3824	2.11898e-08	4.16733e-07	-3.593	23.8911	1.01944e-06	7.51838e-06		36	88	1568	377	4	9	10	2	296	79	100	37	10	2	8	5		5227.31	9877.02	238822	45285.4	1217.8	1387.21	2133.14	829.761	41334.5	14315.2	21084.8	5012.46	1536.93	833.678	2579.45	1156.61		12.3521	13.27	17.8656	15.4668	10.2512	10.439
mmu-miR-3968	-5.80001	33.0191	9.12558e-09	2.69205e-07	-3.42709	23.2272	1.43946e-06	9.43647e-06		19	46	68	31	0	0	10	0	18	28	14	104	4	1	0	2		2758.86	5162.99	10357.1	3723.73	0	0	2133.14	0	2513.58	5073.75	2951.87	14089.1	614.77	416.839	0	462.644		11.4304	12.3343	13.3385	11.8629	0	0
ocu-miR-93-5p	0.937121	5.43754	0.0197084	0.0430664	1.83866	19.1422	1.21332e-05	7.15857e-05		10	23	10	16	15	30	15	4	8	5	10	11	27	11	19	23		1452.03	2581.5	1523.1	1921.92	4566.75	4624.02	3199.71	1659.52	1117.15	906.027	2108.48	1490.19	4149.7	4585.23	6126.2	5320.41		10.5049	11.3345	10.5737	10.9091	12.1573	12.1752
hsa-miR-4286	-4.42989	21.0164	4.55374e-06	2.98523e-05	-3.70369	17.7355	2.53848e-05	0.000136155		12	12	18	10	0	0	1	0	6	13	4	24	1	0	0	1		1742.44	1346.87	2741.58	1201.2	0	0	213.314	0	837.861	2355.67	843.393	3251.33	153.693	0	0	231.322		10.7677	10.3965	11.4213	10.2315	0	0
ocu-miR-204-5p	1.90791	13.9182	0.000190938	0.000751025	2.05047	17.1635	3.42958e-05	0.000168621		8	24	2	8	17	30	14	9	6	7	3	12	38	14	7	20		1161.63	2693.73	304.62	960.962	5175.65	4624.02	2986.39	3733.93	837.861	1268.44	632.544	1625.66	5840.32	5835.75	2257.02	4626.44		10.1832	11.3959	8.2556	9.90984	12.3378	12.1752
ocu-miR-205-5p	-1.92863	12.642	0.000377168	0.00139081	-2.0629	16.0648	6.12099e-05	0.000277799		65	14	42	31	2	14	3	4	59	33	29	71	13	4	3	10		9438.2	1571.34	6397.02	3723.73	608.9	2157.88	639.941	1659.52	8238.96	5979.78	6114.6	9618.51	1998	1667.36	967.295	2313.22		13.2044	10.6187	12.6434	11.8629	9.25243	11.0761
ocu-miR-34b-3p	-2.67691	16.2057	5.68218e-05	0.000257883	-2.44783	14.897	0.000113545	0.000478513		26	14	57	22	0	4	4	1	28	18	12	65	4	3	2	3		3775.28	1571.34	8681.68	2642.65	0	616.537	853.255	414.881	3910.02	3261.7	2530.18	8805.68	614.77	1250.52	644.864	693.966		11.8828	10.6187	13.0839	11.3683	0	9.27038
ocu-let-7f-5p	2.51258	11.3399	0.000758586	0.00263274	2.84076	14.5816	0.000134215	0.000527913		4	49	4	4	9	35	12	22	14	0	0	8	41	8	6	30		580.813	5499.71	609.24	480.481	2740.05	5394.69	2559.76	9127.37	1955.01	0	0	1083.78	6301.39	3334.71	1934.59	6939.66		9.18441	12.4254	9.25323	8.91134	11.4205	12.3976
ocu-miR-19b-3p	0.995614	3.3491	0.0672416	0.123977	2.09399	14.2184	0.00016277	0.000600214		38	138	22	34	40	36	48	42	22	14	6	46	70	48	10	78		5517.72	15489	3350.82	4084.09	12178	5548.83	10239.1	17425	3072.16	2536.88	1265.09	6231.71	10758.5	20008.3	3224.32	18043.1		12.4301	13.919	11.7107	11.9962	13.5721	12.4382
ocu-miR-15b-5p	2.1307	18.7106	1.52136e-05	8.97604e-05	1.93307	13.6897	0.00021563	0.000748362		13	21	18	7	28	53	20	41	13	4	2	11	39	13	6	19		1887.64	2357.02	2741.58	840.842	8524.6	8169.11	4266.27	17010.1	1815.36	724.822	421.696	1490.19	5994.01	5418.91	1934.59	4395.12		10.8831	11.2034	11.4213	9.71741	13.0576	12.9961
mmu-miR-16-5p	1.77401	6.18714	0.0128682	0.0316344	2.29314	10.9102	0.000956352	0.00313471		4	45	2	11	18	34	12	4	6	2	2	10	35	6	2	28		580.813	5050.75	304.62	1321.32	5480.1	5240.56	2559.76	1659.52	837.861	362.411	421.696	1354.72	5379.24	2501.03	644.864	6477.02		9.18441	12.3026	8.2556	10.3689	12.4202	12.3558
ocu-let-7a-5p	1.46713	10.1085	0.00147586	0.00435378	1.55284	10.7363	0.00105056	0.00326227		69	129	60	30	81	206	126	48	69	18	27	54	123	54	12	119		10019	14478.8	9138.61	3603.61	24660.4	31751.6	26877.5	19914.3	9635.4	3261.7	5692.9	7315.49	18904.2	22509.3	3869.18	27527.3		13.2906	13.8218	13.1579	11.8156	14.59	14.9546
mmu-miR-24-3p	0.614697	3.09235	0.0786612	0.140637	0.97424	7.12154	0.00761634	0.0224682		54	106	46	54	32	90	52	40	44	18	18	56	54	34	26	48		7840.97	11897.3	7006.27	6486.5	9742.4	13872.1	11092.3	16595.2	6144.31	3261.7	3795.27	7586.43	8299.4	14172.5	8383.23	11103.5		12.937	13.5385	12.7746	12.6634	13.2502	13.76
hsa-miR-7-5p	2.72036	10.9791	0.000921465	0.00302036	1.92717	5.88947	0.0152317	0.0418915		0	24	6	7	6	57	15	27	9	12	0	6	30	27	3	12		0	2693.73	913.861	840.842	1826.7	8785.65	3199.71	11201.8	1256.79	2174.46	0	812.832	4610.78	11254.7	967.295	2775.86		0	11.3959	9.83741	9.71741	10.8358	13.1011
ocu-let-7g-5p	1.14644	4.29988	0.0381151	0.0749598	1.31695	5.84509	0.0156206	0.0418915		10	39	7	9	10	35	12	7	13	3	6	14	21	13	3	20		1452.03	4377.32	1066.17	1081.08	3044.5	5394.69	2559.76	2904.16	1815.36	543.616	1265.09	1896.61	3227.54	5418.91	967.295	4626.44		10.5049	12.0962	10.0596	10.0796	11.5725	12.3976
hsa-miR-133a-3p	0.460329	1.56583	0.210814	0.318923	0.859251	5.68609	0.0170999	0.0423929		58	46	20	70	28	54	42	22	60	46	46	44	54	40	56	70		8421.78	5162.99	3046.2	8408.42	8524.6	8323.24	8959.18	9127.37	8378.61	8335.45	9699.01	5960.77	8299.4	16673.6	18056.2	16192.5		13.0401	12.3343	11.5733	13.0378	13.0576	13.0231
mmu-miR-7a-5p	2.62151	10.4459	0.00122925	0.00381713	1.91306	5.67131	0.0172446	0.0423929		0	16	4	5	4	38	10	18	6	8	0	4	20	18	2	8		0	1795.82	609.24	600.601	1217.8	5857.1	2133.14	7467.85	837.861	1449.64	0	541.888	3073.85	7503.1	644.864	1850.58		0	10.8112	9.25323	9.23266	10.2512	12.5162
ocu-miR-23b-3p	0.45669	1.28053	0.257801	0.36215	0.984649	5.33625	0.0208863	0.0492917		19	32	36	28	18	42	13	15	15	14	5	28	32	13	10	24		2758.86	3591.65	5483.16	3363.37	5480.1	6473.63	2773.08	6223.21	2094.65	2536.88	1054.24	3793.22	4918.16	5418.91	3224.32	5551.73		11.4304	11.8108	12.4211	11.7161	12.4202	12.6606
ocu-miR-361-5p	0.9547	7.39574	0.00653784	0.016771	0.784613	5.06891	0.0243587	0.0552754		107	138	54	138	101	145	145	59	149	138	114	103	152	106	163	108		15536.7	15489	8224.75	16576.6	30749.4	22349.4	30930.5	24478	20806.9	25006.3	24036.7	13953.6	23361.3	44184.9	52556.4	24982.8		13.9235	13.919	13.0059	14.0169	14.9083	14.448
ocu-miR-30a-3p	0.844797	6.04572	0.0139401	0.0328985	0.759399	4.9609	0.0259267	0.0554548		825	909	322	894	523	826	983	458	943	895	672	615	1011	568	941	792		119793	102025	49043.9	107388	159227	127315	209687	190015	131684	162179	141690	83315.3	155383	236765	303408	183207		16.8702	16.6386	15.5818	16.7125	17.2807	16.9581
ocu-miR-30e-3p	0.760249	5.77472	0.0162583	0.0368938	0.702095	4.93503	0.0263175	0.0554548		2845	3206	1395	3267	1714	2811	3317	1619	3097	3028	2270	2599	3360	1891	3126	2748		413103	359838	212473	392433	521827	433271	707562	671692	432476	548690	478625	352092	516407	788243	1.00792e+06	635673		18.6561	18.457	17.6969	18.5821	18.9932	18.7249
mmu-miR-7052-3p	0.376917	0.396356	0.528977	0.650201	1.25814	4.67082	0.0306794	0.0624166		19	14	12	15	8	4	14	16	9	13	4	32	23	20	19	9		2758.86	1571.34	1827.72	1801.8	2435.6	616.537	2986.39	6638.09	1256.79	2355.67	843.393	4335.1	3534.93	8336.78	6126.2	2081.9		11.4304	10.6187	10.8366	10.816	11.2507	9.27038
ocu-miR-16a-5p	1.83721	8.40847	0.00373478	0.010016	1.34528	4.0632	0.0438274	0.0860833		4	20	2	7	10	31	11	4	6	3	2	5	12	3	0	13		580.813	2244.78	304.62	840.842	3044.5	4778.16	2346.45	1659.52	837.861	543.616	421.696	677.36	1844.31	1250.52	0	3007.19		9.18441	11.133	8.2556	9.71741	11.5725	12.2225
ocu-miR-10b-5p	-0.747769	1.93461	0.164255	0.261921	-1.0647	4.01003	0.0452302	0.0860833		11	5	21	21	3	9	4	4	19	13	12	19	9	3	2	6		1597.23	561.195	3198.51	2522.53	913.35	1387.21	853.255	1659.52	2653.23	2355.67	2530.18	2573.97	1383.23	1250.52	644.864	1387.93		10.6423	9.13493	11.6436	11.3012	9.8366	10.439
mmu-miR-2183	-0.00594045	0.00015263	0.990143	0.990143	0.845303	3.17341	0.0748462	0.137998		31	19	21	36	10	6	20	20	25	31	18	29	24	36	24	31		4501.3	2132.54	3198.51	4324.33	3044.5	924.805	4266.27	8297.61	3491.09	5617.37	3795.27	3928.69	3688.62	15006.2	7738.36	7170.98		12.1364	11.059	11.6436	12.0786	11.5725	9.85456
mmu-miR-7082-5p	-0.20189	0.172573	0.677835	0.769082	0.739617	2.61611	0.105783	0.182012		27	40	0	24	8	19	14	6	25	23	22	15	33	16	23	21		3920.48	4489.56	0	2882.89	2435.6	2928.55	2986.39	2489.28	3491.09	4167.72	4638.66	2032.08	5071.85	6669.43	7415.93	4857.76		11.9372	12.1327	0	11.4938	11.2507	11.5165
mmu-miR-130b-5p	0.049254	0.011095	0.916112	0.931907	0.693164	2.60941	0.106231	0.182012		14	21	13	23	10	6	10	10	13	21	17	27	26	23	16	17		2032.84	2357.02	1980.03	2762.77	3044.5	924.805	2133.14	4148.81	1815.36	3805.31	3584.42	3657.74	3996.01	9587.3	5158.91	3932.47		10.99	11.2034	10.952	11.4324	11.5725	9.85456
hsa-miR-629-5p	1.22592	9.25682	0.0023462	0.0065917	0.645509	2.58363	0.107973	0.182012		28	41	13	21	34	43	37	15	40	36	31	20	51	18	43	23		4065.69	4601.8	1980.03	2522.53	10351.3	6627.77	7892.61	6223.21	5585.74	6523.39	6536.29	2709.44	7838.32	7503.1	13864.6	5320.41		11.9896	12.1683	10.952	11.3012	13.3377	12.6945
ocu-miR-103a-3p	5.27566	18.1133	2.08144e-05	0.000111641	1.42136	2.51614	0.112686	0.184681		0	26	0	0	10	38	12	2	12	0	0	8	18	6	0	10		0	2918.21	0	0	3044.5	5857.1	2559.76	829.761	1675.72	0	0	1083.78	2766.47	2501.03	0	2313.22		0	11.5114	0	0	11.5725	12.5162
mmu-miR-92b-3p	-1.04368	4.09747	0.0429475	0.0817389	-0.774587	2.46284	0.116568	0.185878		32	21	23	13	0	14	8	3	32	21	10	29	12	8	6	7		4646.5	2357.02	3503.13	1561.56	0	2157.88	1706.51	1244.64	4468.59	3805.31	2108.48	3928.69	1844.31	3334.71	1934.59	1619.25		12.1822	11.2034	11.7748	10.6097	0	11.0761
ocu-miR-574-5p	0.568509	2.02613	0.154613	0.253394	0.601928	2.14169	0.143344	0.22256		38	73	19	60	27	54	60	14	55	36	41	28	58	17	59	38		5517.72	8193.44	2893.89	7207.22	8220.15	8323.24	12798.8	5808.33	7680.39	6523.39	8644.77	3793.22	8914.17	7086.27	19023.5	8790.24		12.4301	13.0004	11.4993	12.8154	13.0051	13.0231
hsa-miR-6884-3p	0.301339	0.295443	0.586753	0.692369	0.688336	1.94763	0.162842	0.246351		9	10	7	7	7	3	7	4	8	15	7	14	12	9	13	10		1306.83	1122.39	1066.17	840.842	2131.15	462.402	1493.2	1659.52	1117.15	2718.08	1475.94	1896.61	1844.31	3751.55	4191.61	2313.22		10.353	10.1336	10.0596	9.71741	11.0581	8.85612
mmu-miR-125a-5p	0.0860673	0.0675957	0.79487	0.870625	0.432294	1.66237	0.197284	0.287258		91	124	50	64	38	91	45	23	86	38	34	70	82	22	38	60		13213.5	13917.6	7615.51	7687.7	11569.1	14026.2	9599.12	9542.26	12009.3	6885.81	7168.84	9483.04	12602.8	9170.46	12252.4	13879.3		13.6898	13.7647	12.8949	12.9085	13.4981	13.7759
ocu-miR-199a-3p	0.775095	0.522164	0.46992	0.602724	1.4704	1.64515	0.19962	0.287258		0	0	20	18	12	12	12	2	0	4	6	0	10	2	0	12		0	0	3046.2	2162.17	3653.4	1849.61	2559.76	829.761	0	724.822	1265.09	0	1536.93	833.678	0	2775.86		0	0	11.5733	11.0789	11.8354	10.8538
hsa-miR-6865-3p	0.467629	1.39682	0.237257	0.341418	0.425889	1.20939	0.271452	0.381325		48	43	37	85	27	30	56	34	60	77	65	52	80	49	46	46		6969.75	4826.27	5635.47	10210.2	8220.15	4624.02	11945.6	14105.9	8378.61	13952.8	13705.1	7044.54	12295.4	20425.1	14831.9	10640.8		12.7671	12.237	12.4606	13.3179	13.0051	12.1752
ocu-miR-125b-5p	-0.704092	2.48901	0.114644	0.193257	-0.452997	1.04889	0.305762	0.401895		92	64	216	242	66	102	42	16	137	122	64	199	70	28	54	86		13358.7	7183.29	32899	29069.1	20093.7	15721.7	8959.18	6638.09	19131.2	22107.1	13494.3	26958.9	10758.5	11671.5	17411.3	19893.7		13.7056	12.8106	15.0058	14.8272	14.2945	13.9406
ocu-miR-29a-3p	0.0677157	0.0268321	0.869885	0.908886	0.430398	1.02431	0.3115	0.401895		30	32	18	28	11	30	7	13	24	10	11	22	31	10	5	15		4356.09	3591.65	2741.58	3363.37	3348.95	4624.02	1493.2	5393.45	3351.44	1812.05	2319.33	2980.38	4764.47	4168.39	1612.16	3469.83		12.0892	11.8108	11.4213	11.7161	11.7099	12.1752
mmu-miR-6239	-3.19963	15.9351	6.55511e-05	0.000276251	-0.679383	1.00902	0.315137	0.401895		7	8	34	37	1	3	0	1	35	6	11	11	12	3	4	5		1016.42	897.911	5178.54	4444.45	304.45	462.402	0	414.881	4887.52	1087.23	2319.33	1490.19	1844.31	1250.52	1289.73	1156.61		9.9907	9.81204	12.3386	12.1181	8.25479	8.85612
ocu-miR-200c-3p	0.703306	1.73012	0.188396	0.292509	0.52992	0.990391	0.319647	0.401895		24	103	9	16	11	49	14	12	17	11	10	33	21	23	7	17		3484.88	11560.6	1370.79	1921.92	3348.95	7552.57	2986.39	4978.57	2373.94	1993.26	2108.48	4470.58	3227.54	9587.3	2257.02	3932.47		11.7673	13.4971	10.4218	10.9091	11.7099	12.8829
mmu-miR-26a-5p	-0.189362	0.191287	0.661848	0.765667	0.445397	0.98832	0.320153	0.401895		38	72	26	32	10	62	12	14	18	14	10	26	26	12	8	14		5517.72	8081.2	3960.06	3843.85	3044.5	9556.32	2559.76	5808.33	2513.58	2536.88	2108.48	3522.27	3996.01	5002.07	2579.45	3238.51		12.4301	12.9805	11.9517	11.9087	11.5725	13.2224
hsa-miR-6089	-0.462056	0.574453	0.448495	0.588027	0.543427	0.903706	0.34179	0.420117		30	16	4	14	0	14	8	2	12	16	8	8	16	10	6	10		4356.09	1795.82	609.24	1681.68	0	2157.88	1706.51	829.761	1675.72	2899.29	1686.79	1083.78	2459.08	4168.39	1934.59	2313.22		12.0892	10.8112	9.25323	10.7165	0	11.0761
ocu-miR-30c-5p	0.42244	0.414888	0.519499	0.650201	-0.627314	0.812082	0.367505	0.442507		12	14	4	12	8	2	8	8	10	4	6	14	10	0	0	6		1742.44	1571.34	609.24	1441.44	2435.6	308.268	1706.51	3319.05	1396.43	724.822	1265.09	1896.61	1536.93	0	0	1387.93		10.7677	10.6187	9.25323	10.4943	11.2507	8.27272
mmu-miR-5119	-2.00014	4.52389	0.0334247	0.0704306	-0.836101	0.774942	0.378693	0.446857		12	1	18	10	1	4	0	1	2	7	0	21	3	0	2	3		1742.44	112.239	2741.58	1201.2	304.45	616.537	0	414.881	279.287	1268.44	0	2844.91	461.078	0	644.864	693.966		10.7677	6.82323	11.4213	10.2315	8.25479	9.27038
hsa-miR-1469	0.489528	0.592404	0.441491	0.588027	0.50649	0.660389	0.416423	0.481744		8	8	6	17	2	4	13	9	12	14	9	14	4	17	10	12		1161.63	897.911	913.861	2042.05	608.9	616.537	2773.08	3733.93	1675.72	2536.88	1897.63	1896.61	614.77	7086.27	3224.32	2775.86		10.1832	9.81204	9.83741	10.9965	9.25243	9.27038
mmu-miR-23a-3p	-0.0746845	0.0235341	0.878076	0.908886	0.364712	0.530248	0.466503	0.523993		23	24	18	9	11	15	12	2	20	6	6	18	14	9	4	13		3339.67	2693.73	2741.58	1081.08	3348.95	2312.01	2559.76	829.761	2792.87	1087.23	1265.09	2438.5	2151.7	3751.55	1289.73	3007.19		11.7059	11.3959	11.4213	10.0796	11.7099	11.1756
ocu-miR-21-5p	-0.660296	2.83253	0.0923727	0.160294	0.278946	0.520319	0.470706	0.523993		69	327	182	127	34	90	50	48	79	61	42	117	113	30	31	72		10019	36702.1	27720.4	15255.3	10351.3	13872.1	10665.7	19914.3	11031.8	11053.5	8855.62	15850.2	17367.3	12505.2	9995.39	16655.2		13.2906	15.1636	14.7587	13.8971	13.3377	13.76
hsa-miR-8485	-1.69832	4.45399	0.0348197	0.0708402	0.413065	0.322635	0.570028	0.622809		14	9	13	21	0	0	7	3	13	3	1	12	6	5	1	11		2032.84	1010.15	1980.03	2522.53	0	0	1493.2	1244.64	1815.36	543.616	210.848	1625.66	922.155	2084.2	322.432	2544.54		10.99	9.98178	10.952	11.3012	0	0
ocu-miR-10a-5p	-0.121382	0.0662725	0.796843	0.870625	0.198674	0.190078	0.662851	0.711059		32	170	25	18	14	26	22	7	23	19	11	32	34	6	7	21		4646.5	19080.6	3807.75	2162.17	4262.3	4007.49	4692.9	2904.16	3211.8	3442.9	2319.33	4335.1	5225.55	2501.03	2257.02	4857.76		12.1822	14.2199	11.8951	11.0789	12.0578	11.9688
ocu-miR-30d-3p	0.611286	1.42063	0.233299	0.341418	0.198642	0.143854	0.704479	0.742219		26	13	2	24	7	19	18	11	15	14	6	20	13	6	12	8		3775.28	1459.11	304.62	2882.89	2131.15	2928.55	3839.65	4563.69	2094.65	2536.88	1265.09	2709.44	1998	2501.03	3869.18	1850.58		11.8828	10.5119	8.2556	11.4938	11.0581	11.5165
mmu-miR-466i-5p	-0.120183	0.0445734	0.83279	0.893357	-0.143946	0.0740426	0.785539	0.813102		34	20	22	36	24	19	0	10	24	26	36	44	24	4	24	27		4936.91	2244.78	3350.82	4324.33	7306.8	2928.55	0	4148.81	3351.44	4711.34	7590.53	5960.77	3688.62	1667.36	7738.36	6245.69		12.2697	11.133	11.7107	12.0786	12.8352	11.5165
ocu-miR-29b-3p	-0.214064	0.314926	0.574673	0.691953	0.0826969	0.0533369	0.817355	0.831448		68	38	56	64	26	28	22	32	78	58	36	68	68	32	24	40		9873.81	4265.08	8529.37	7687.7	7915.7	4315.76	4692.9	13276.2	10892.2	10509.9	7590.53	9212.1	10451.1	13338.9	7738.36	9252.88		13.2695	12.0587	13.0584	12.9085	12.9507	12.0757
ocu-miR-29c-3p	-0.40918	0.814257	0.366865	0.503372	-0.0291706	0.00397074	0.949756	0.949756		28	66	35	38	15	23	17	11	48	18	13	47	43	11	0	24		4065.69	7407.77	5330.85	4564.57	4566.75	3545.09	3626.33	4563.69	6702.88	3261.7	2741.03	6367.18	6608.78	4585.23	0	5551.73		11.9896	12.855	12.3804	12.1566	12.1573	11.792
[truncated: 27 more columns]

## Sheet: Table4.H P-NO DA miRNAs SOTA
Supplementary data S2, Table 4: Self-organizing tree algorithm analysis of DA miRNAs in oEVs of pregnant vs. non-pregnant does for the H line (heterogeneous litter size).
SOTA analysis 6 clusters	Cluster 1_miRNA	Cluster 2_miRNA	Cluster 3_miRNA	Cluster 4_miRNA	Cluster 5_miRNA	Cluster 6_miRNA
	hsa-miR-7-5p	ocu-miR-103a-3p	ocu-miR-92a-3p	mmu-miR-6239	mmu-miR-6240	mmu-miR-5100
	mmu-miR-7a-5p	ocu-miR-16a-5p	ocu-miR-15b-5p	ocu-miR-205-5p	mmu-miR-3963	mmu-miR-3968
		mmu-miR-16-5p	ocu-miR-204-5p		hsa-miR-1260b	hsa-miR-7977
		ocu-miR-93-5p	ocu-let-7f-5p		hsa-miR-1260a	hsa-miR-4286
			ocu-let-7a-5p		hsa-miR-4448	ocu-miR-34b-3p
			hsa-miR-629-5p
			ocu-miR-361-5p
			ocu-miR-30a-3p
			ocu-miR-30e-3p

## Sheet: Table5.L P-NO DA miRNAs SOTA
Supplementary data S2, Table 5: Self-organizing tree algorithm analysis of DA miRNAs in oEVs of pregnant vs. non-pregnant does for the L line (homogeneous litter size).
SOTA analysis 6 clusters	Cluster 1_miRNA	Cluster 2_miRNA	Cluster 3_miRNA	Cluster 4_miRNA	Cluster 5_miRNA	Cluster 6_miRNA
	hsa-miR-7-5p	ocu-let-7f-5p	ocu-miR-19b-3p	ocu-miR-93-5p	ocu-miR-92a-3p	mmu-miR-5100
	mmu-miR-7a-5p	mmu-miR-24-3p	mmu-miR-16-5p	hsa-miR-133a-3p	ocu-miR-204-5p	hsa-miR-1260a
	ocu-miR-23b-3p	ocu-miR-15b-5p	ocu-let-7a-5p			hsa-miR-1260b
			ocu-let-7g-5p			mmu-miR-3963
						hsa-miR-7977
						hsa-miR-4448
						mmu-miR-6240
						mmu-miR-3968
						hsa-miR-4286
						ocu-miR-205-5p
						ocu-miR-34b-3p

## Sheet: Table6.Comparison NO H-L
Supplementary data S2, Table 6: Differentially abundance analysis of miRNAs in oEVs of non-pregnant does from H line (heterogeneous litter size) compared to the L line (homogeneous litter size)
miRNA	log2 FC H-L	LR	P-Value	FDR	TTEST	counts	H_NO_oEV_12	H_NO_oEV_16	H_NO_oEV_4	H_NO_oEV_8	H_P_oEV_11	H_P_oEV_15	H_P_oEV_3	H_P_oEV_7	L_NO_oEV_10	L_NO_oEV_14	L_NO_oEV_2	L_NO_oEV_6	L_P_oEV_1	L_P_oEV_13	L_P_oEV_5	L_P_oEV_9	cpm	H_NO_oEV_12	H_NO_oEV_16	H_NO_oEV_4	H_NO_oEV_8	H_P_oEV_11	H_P_oEV_15	H_P_oEV_3	H_P_oEV_7	L_NO_oEV_10	L_NO_oEV_14	L_NO_oEV_2	L_NO_oEV_6	L_P_oEV_1	L_P_oEV_13	L_P_oEV_5	L_P_oEV_9	log2cpm	H_NO_oEV_12	H_NO_oEV_16	H_NO_oEV_4	H_NO_oEV_8	H_P_oEV_11	H_P_oEV_15	H_P_oEV_3	H_P_oEV_7	L_NO_oEV_10
ocu-miR-103a-3p	-3.1496	6.65309	0.0098984	0.487517	0.597121		0	26	0	0	10	38	12	2	12	0	0	8	18	6	0	10		0	2918.21	0	0	3044.5	5857.1	2559.76	829.761	1675.72	0	0	1083.78	2766.47	2501.03	0	2313.22		0	11.5114	0	0	11.5725	12.5162	11.3224	9.69829	10.7114
mmu-miR-26a-5p	0.989218	5.5632	0.0183419	0.487517	0.0171992		38	72	26	32	10	62	12	14	18	14	10	26	26	12	8	14		5517.72	8081.2	3960.06	3843.85	3044.5	9556.32	2559.76	5808.33	2513.58	2536.88	2108.48	3522.27	3996.01	5002.07	2579.45	3238.51		12.4301	12.9805	11.9517	11.9087	11.5725	13.2224	11.3224	12.5042	11.2961
ocu-miR-21-5p	0.871853	5.03857	0.024789	0.487517	0.131751		69	327	182	127	34	90	50	48	79	61	42	117	113	30	31	72		10019	36702.1	27720.4	15255.3	10351.3	13872.1	10665.7	19914.3	11031.8	11053.5	8855.62	15850.2	17367.3	12505.2	9995.39	16655.2		13.2906	15.1636	14.7587	13.8971	13.3377	13.76	13.3808	14.2816	13.4295
mmu-miR-24-3p	0.659271	3.44043	0.0636189	0.790751	0.0832367		54	106	46	54	32	90	52	40	44	18	18	56	54	34	26	48		7840.97	11897.3	7006.27	6486.5	9742.4	13872.1	11092.3	16595.2	6144.31	3261.7	3795.27	7586.43	8299.4	14172.5	8383.23	11103.5		12.937	13.5385	12.7746	12.6634	13.2502	13.76	13.4374	14.0186	12.5853
hsa-miR-629-5p	-0.674403	2.84729	0.091528	0.790751	0.145753		28	41	13	21	34	43	37	15	40	36	31	20	51	18	43	23		4065.69	4601.8	1980.03	2522.53	10351.3	6627.77	7892.61	6223.21	5585.74	6523.39	6536.29	2709.44	7838.32	7503.1	13864.6	5320.41		11.9896	12.1683	10.952	11.3012	13.3377	12.6945	12.9465	12.6037	12.4478
ocu-miR-361-5p	-0.579831	2.7736	0.0958302	0.790751	0.0962287		107	138	54	138	101	145	145	59	149	138	114	103	152	106	163	108		15536.7	15489	8224.75	16576.6	30749.4	22349.4	30930.5	24478	20806.9	25006.3	24036.7	13953.6	23361.3	44184.9	52556.4	24982.8		13.9235	13.919	13.0059	14.0169	14.9083	14.448	14.9168	14.5793	14.3448
hsa-miR-6865-3p	-0.629512	2.65312	0.103347	0.790751	0.11283		48	43	37	85	27	30	56	34	60	77	65	52	80	49	46	46		6969.75	4826.27	5635.47	10210.2	8220.15	4624.02	11945.6	14105.9	8378.61	13952.8	13705.1	7044.54	12295.4	20425.1	14831.9	10640.8		12.7671	12.237	12.4606	13.3179	13.0051	12.1752	13.5443	13.7841	13.0327
ocu-miR-23b-3p	0.64649	2.45605	0.117073	0.790751	0.127198		19	32	36	28	18	42	13	15	15	14	5	28	32	13	10	24		2758.86	3591.65	5483.16	3363.37	5480.1	6473.63	2773.08	6223.21	2094.65	2536.88	1054.24	3793.22	4918.16	5418.91	3224.32	5551.73		11.4304	11.8108	12.4211	11.7161	12.4202	12.6606	11.4378	12.6037	11.0332
ocu-miR-19b-3p	0.860821	2.38249	0.122702	0.790751	0.170161		38	138	22	34	40	36	48	42	22	14	6	46	70	48	10	78		5517.72	15489	3350.82	4084.09	12178	5548.83	10239.1	17425	3072.16	2536.88	1265.09	6231.71	10758.5	20008.3	3224.32	18043.1		12.4301	13.919	11.7107	11.9962	13.5721	12.4382	13.3219	14.089	11.5855
hsa-miR-6884-3p	-0.719007	2.05908	0.151301	0.790751	0.0679532		9	10	7	7	7	3	7	4	8	15	7	14	12	9	13	10		1306.83	1122.39	1066.17	840.842	2131.15	462.402	1493.2	1659.52	1117.15	2718.08	1475.94	1896.61	1844.31	3751.55	4191.61	2313.22		10.353	10.1336	10.0596	9.71741	11.0581	8.85612	10.5452	10.6974	10.1269
ocu-miR-15b-5p	0.738308	1.98634	0.158724	0.790751	0.190661		13	21	18	7	28	53	20	41	13	4	2	11	39	13	6	19		1887.64	2357.02	2741.58	840.842	8524.6	8169.11	4266.27	17010.1	1815.36	724.822	421.696	1490.19	5994.01	5418.91	1934.59	4395.12		10.8831	11.2034	11.4213	9.71741	13.0576	12.9961	12.0591	14.0542	10.8268
ocu-miR-30a-3p	-0.441615	1.67208	0.19598	0.790751	0.22053		825	909	322	894	523	826	983	458	943	895	672	615	1011	568	941	792		119793	102025	49043.9	107388	159227	127315	209687	190015	131684	162179	141690	83315.3	155383	236765	303408	183207		16.8702	16.6386	15.5818	16.7125	17.2807	16.9581	17.6779	17.5358	17.0067
ocu-miR-199a-3p	1.44486	1.63512	0.200996	0.790751	0.875529		0	0	20	18	12	12	12	2	0	4	6	0	10	2	0	12		0	0	3046.2	2162.17	3653.4	1849.61	2559.76	829.761	0	724.822	1265.09	0	1536.93	833.678	0	2775.86		0	0	11.5733	11.0789	11.8354	10.8538	11.3224	9.69829	0
ocu-miR-30e-3p	-0.394852	1.57143	0.209999	0.790751	0.153669		2845	3206	1395	3267	1714	2811	3317	1619	3097	3028	2270	2599	3360	1891	3126	2748		413103	359838	212473	392433	521827	433271	707562	671692	432476	548690	478625	352092	516407	788243	1.00792e+06	635673		18.6561	18.457	17.6969	18.5821	18.9932	18.7249	19.4325	19.3574	18.7223
ocu-miR-205-5p	-0.581371	1.53226	0.215774	0.790751	0.241966		65	14	42	31	2	14	3	4	59	33	29	71	13	4	3	10		9438.2	1571.34	6397.02	3723.73	608.9	2157.88	639.941	1659.52	8238.96	5979.78	6114.6	9618.51	1998	1667.36	967.295	2313.22		13.2044	10.6187	12.6434	11.8629	9.25243	11.0761	9.32405	10.6974	13.0084
hsa-miR-8485	0.78185	1.29967	0.254273	0.790751	0.168534		14	9	13	21	0	0	7	3	13	3	1	12	6	5	1	11		2032.84	1010.15	1980.03	2522.53	0	0	1493.2	1244.64	1815.36	543.616	210.848	1625.66	922.155	2084.2	322.432	2544.54		10.99	9.98178	10.952	11.3012	0	0	10.5452	10.2827	10.8268
ocu-let-7a-5p	0.520012	1.26758	0.260222	0.790751	0.421304		69	129	60	30	81	206	126	48	69	18	27	54	123	54	12	119		10019	14478.8	9138.61	3603.61	24660.4	31751.6	26877.5	19914.3	9635.4	3261.7	5692.9	7315.49	18904.2	22509.3	3869.18	27527.3		13.2906	13.8218	13.1579	11.8156	14.59	14.9546	14.7142	14.2816	13.2343
mmu-miR-130b-5p	-0.473798	1.2642	0.260858	0.790751	0.159563		14	21	13	23	10	6	10	10	13	21	17	27	26	23	16	17		2032.84	2357.02	1980.03	2762.77	3044.5	924.805	2133.14	4148.81	1815.36	3805.31	3584.42	3657.74	3996.01	9587.3	5158.91	3932.47		10.99	11.2034	10.952	11.4324	11.5725	9.85456	11.0594	12.0188	10.8268
hsa-miR-1469	-0.655138	1.19317	0.27469	0.790751	0.050221		8	8	6	17	2	4	13	9	12	14	9	14	4	17	10	12		1161.63	897.911	913.861	2042.05	608.9	616.537	2773.08	3733.93	1675.72	2536.88	1897.63	1896.61	614.77	7086.27	3224.32	2775.86		10.1832	9.81204	9.83741	10.9965	9.25243	9.27038	11.4378	11.8669	10.7114
ocu-miR-93-5p	0.445344	1.07549	0.299708	0.790751	0.219088		10	23	10	16	15	30	15	4	8	5	10	11	27	11	19	23		1452.03	2581.5	1523.1	1921.92	4566.75	4624.02	3199.71	1659.52	1117.15	906.027	2108.48	1490.19	4149.7	4585.23	6126.2	5320.41		10.5049	11.3345	10.5737	10.9091	12.1573	12.1752	11.6442	10.6974	10.1269
mmu-miR-466i-5p	-0.535337	1.05952	0.303324	0.790751	0.179854		34	20	22	36	24	19	0	10	24	26	36	44	24	4	24	27		4936.91	2244.78	3350.82	4324.33	7306.8	2928.55	0	4148.81	3351.44	4711.34	7590.53	5960.77	3688.62	1667.36	7738.36	6245.69		12.2697	11.133	11.7107	12.0786	12.8352	11.5165	0	12.0188	11.711
ocu-miR-29a-3p	0.406474	1.01494	0.313723	0.790751	0.113849		30	32	18	28	11	30	7	13	24	10	11	22	31	10	5	15		4356.09	3591.65	2741.58	3363.37	3348.95	4624.02	1493.2	5393.45	3351.44	1812.05	2319.33	2980.38	4764.47	4168.39	1612.16	3469.83		12.0892	11.8108	11.4213	11.7161	11.7099	12.1752	10.5452	12.3973	11.711
ocu-miR-29b-3p	-0.34009	0.938459	0.332675	0.790751	0.234651		68	38	56	64	26	28	22	32	78	58	36	68	68	32	24	40		9873.81	4265.08	8529.37	7687.7	7915.7	4315.76	4692.9	13276.2	10892.2	10509.9	7590.53	9212.1	10451.1	13338.9	7738.36	9252.88		13.2695	12.0587	13.0584	12.9085	12.9507	12.0757	12.1966	13.6967	13.4111
mmu-miR-5100	-0.438429	0.935657	0.333397	0.790751	0.377297		100	247	234	161	1	10	33	3	115	199	130	520	13	5	4	5		14520.3	27723	35640.6	19339.4	304.45	1541.34	7039.35	1244.64	16059	36059.9	27410.3	70445.4	1998	2084.2	1289.73	1156.61		13.8259	14.7588	15.1213	14.2393	8.25479	10.5909	12.7814	10.2827	13.9712
hsa-miR-133a-3p	-0.34785	0.929226	0.335064	0.790751	0.267399		58	46	20	70	28	54	42	22	60	46	46	44	54	40	56	70		8421.78	5162.99	3046.2	8408.42	8524.6	8323.24	8959.18	9127.37	8378.61	8335.45	9699.01	5960.77	8299.4	16673.6	18056.2	16192.5		13.0401	12.3343	11.5733	13.0378	13.0576	13.0231	13.1293	13.1561	13.0327
mmu-miR-6240	0.57557	0.719633	0.396264	0.866181	0.589311		36	88	1568	377	4	9	10	2	296	79	100	37	10	2	8	5		5227.31	9877.02	238822	45285.4	1217.8	1387.21	2133.14	829.761	41334.5	14315.2	21084.8	5012.46	1536.93	833.678	2579.45	1156.61		12.3521	13.27	17.8656	15.4668	10.2512	10.439	11.0594	9.69829	15.3351
mmu-miR-5119	0.712202	0.693148	0.405096	0.866181	0.434177		12	1	18	10	1	4	0	1	2	7	0	21	3	0	2	3		1742.44	112.239	2741.58	1201.2	304.45	616.537	0	414.881	279.287	1268.44	0	2844.91	461.078	0	644.864	693.966		10.7677	6.82323	11.4213	10.2315	8.25479	9.27038	0	8.70003	8.13076
ocu-miR-10a-5p	0.379817	0.675706	0.411069	0.866181	0.365309		32	170	25	18	14	26	22	7	23	19	11	32	34	6	7	21		4646.5	19080.6	3807.75	2162.17	4262.3	4007.49	4692.9	2904.16	3211.8	3442.9	2319.33	4335.1	5225.55	2501.03	2257.02	4857.76		12.1822	14.2199	11.8951	11.0789	12.0578	11.9688	12.1966	11.5044	11.6496
mmu-miR-125a-5p	0.247993	0.573752	0.448772	0.875967	0.469801		91	124	50	64	38	91	45	23	86	38	34	70	82	22	38	60		13213.5	13917.6	7615.51	7687.7	11569.1	14026.2	9599.12	9542.26	12009.3	6885.81	7168.84	9483.04	12602.8	9170.46	12252.4	13879.3		13.6898	13.7647	12.8949	12.9085	13.4981	13.7759	13.2288	13.2203	13.552
hsa-miR-1260a	-0.32042	0.530058	0.466582	0.875967	0.545504		33	134	62	52	7	9	7	1	46	65	38	118	8	1	0	2		4791.7	15040	9443.23	6246.26	2131.15	1387.21	1493.2	414.881	6423.6	11778.4	8012.23	15985.7	1229.54	416.839	0	462.644		12.2266	13.8766	13.2052	12.609	11.0581	10.439	10.5452	8.70003	12.6494
ocu-miR-10b-5p	-0.333286	0.501893	0.47867	0.875967	0.306164		11	5	21	21	3	9	4	4	19	13	12	19	9	3	2	6		1597.23	561.195	3198.51	2522.53	913.35	1387.21	853.255	1659.52	2653.23	2355.67	2530.18	2573.97	1383.23	1250.52	644.864	1387.93		10.6423	9.13493	11.6436	11.3012	9.8366	10.439	9.73852	10.6974	11.3741
mmu-miR-23a-3p	0.333423	0.49968	0.479641	0.875967	0.476576		23	24	18	9	11	15	12	2	20	6	6	18	14	9	4	13		3339.67	2693.73	2741.58	1081.08	3348.95	2312.01	2559.76	829.761	2792.87	1087.23	1265.09	2438.5	2151.7	3751.55	1289.73	3007.19		11.7059	11.3959	11.4213	10.0796	11.7099	11.1756	11.3224	9.69829	11.448
mmu-miR-16-5p	0.495179	0.456444	0.499291	0.875967	0.506396		4	45	2	11	18	34	12	4	6	2	2	10	35	6	2	28		580.813	5050.75	304.62	1321.32	5480.1	5240.56	2559.76	1659.52	837.861	362.411	421.696	1354.72	5379.24	2501.03	644.864	6477.02		9.18441	12.3026	8.2556	10.3689	12.4202	12.3558	11.3224	10.6974	9.71229
mmu-miR-92b-3p	-0.269816	0.360698	0.548119	0.875967	0.489755		32	21	23	13	0	14	8	3	32	21	10	29	12	8	6	7		4646.5	2357.02	3503.13	1561.56	0	2157.88	1706.51	1244.64	4468.59	3805.31	2108.48	3928.69	1844.31	3334.71	1934.59	1619.25		12.1822	11.2034	11.7748	10.6097	0	11.0761	10.7377	10.2827	12.1259
ocu-miR-34b-3p	-0.312026	0.331157	0.564979	0.875967	0.696297		26	14	57	22	0	4	4	1	28	18	12	65	4	3	2	3		3775.28	1571.34	8681.68	2642.65	0	616.537	853.255	414.881	3910.02	3261.7	2530.18	8805.68	614.77	1250.52	644.864	693.966		11.8828	10.6187	13.0839	11.3683	0	9.27038	9.73852	8.70003	11.9333
ocu-miR-16a-5p	0.389022	0.326195	0.567908	0.875967	0.613206		4	20	2	7	10	31	11	4	6	3	2	5	12	3	0	13		580.813	2244.78	304.62	840.842	3044.5	4778.16	2346.45	1659.52	837.861	543.616	421.696	677.36	1844.31	1250.52	0	3007.19		9.18441	11.133	8.2556	9.71741	11.5725	12.2225	11.1969	10.6974	9.71229
mmu-miR-3963	-0.251948	0.308433	0.578643	0.875967	0.571415		44	128	128	102	6	7	17	4	62	102	50	237	7	1	4	9		6388.94	14366.6	19495.7	12252.3	1826.7	1078.94	3626.33	1659.52	8657.89	18483	10542.4	32106.9	1075.85	416.839	1289.73	2081.9		12.6416	13.8105	14.2509	13.5809	10.8358	10.0767	11.8247	10.6974	13.08
mmu-miR-2183	-0.248663	0.290218	0.590081	0.875967	0.366578		31	19	21	36	10	6	20	20	25	31	18	29	24	36	24	31		4501.3	2132.54	3198.51	4324.33	3044.5	924.805	4266.27	8297.61	3491.09	5617.37	3795.27	3928.69	3688.62	15006.2	7738.36	7170.98		12.1364	11.059	11.6436	12.0786	11.5725	9.85456	12.0591	13.0187	11.7699
hsa-miR-4448	0.254004	0.287266	0.591978	0.875967	0.695583		12	60	20	35	2	3	5	2	16	15	15	34	1	0	1	1		1742.44	6734.34	3046.2	4204.21	608.9	462.402	1066.57	829.761	2234.29	2718.08	3162.72	4606.05	153.693	0	322.432	231.322		10.7677	12.7175	11.5733	12.038	9.25243	8.85612	10.0601	9.69829	11.1262
mmu-miR-6239	0.334732	0.284332	0.593876	0.875967	0.95482		7	8	34	37	1	3	0	1	35	6	11	11	12	3	4	5		1016.42	897.911	5178.54	4444.45	304.45	462.402	0	414.881	4887.52	1087.23	2319.33	1490.19	1844.31	1250.52	1289.73	1156.61		9.9907	9.81204	12.3386	12.1181	8.25479	8.85612	0	8.70003	12.2552
ocu-let-7f-5p	0.379147	0.228903	0.632338	0.900093	0.187136		4	49	4	4	9	35	12	22	14	0	0	8	41	8	6	30		580.813	5499.71	609.24	480.481	2740.05	5394.69	2559.76	9127.37	1955.01	0	0	1083.78	6301.39	3334.71	1934.59	6939.66		9.18441	12.4254	9.25323	8.91134	11.4205	12.3976	11.3224	13.1561	10.9337
hsa-miR-7977	-0.228999	0.21777	0.640744	0.900093	0.636585		34	112	165	105	3	6	24	3	61	79	59	224	9	3	6	3		4936.91	12570.8	25131.2	12612.6	913.35	924.805	5119.53	1244.64	8518.25	14315.2	12440	30345.7	1383.23	1250.52	1934.59	693.966		12.2697	13.6179	14.6172	13.6227	9.8366	9.85456	12.3221	10.2827	13.0565
hsa-miR-1260b	-0.18375	0.171907	0.678422	0.930858	0.690162		43	145	80	57	7	9	11	1	47	74	43	134	11	1	0	2		6243.73	16274.6	12184.8	6846.86	2131.15	1387.21	2346.45	414.881	6563.24	13409.2	9066.47	18153.3	1690.62	416.839	0	462.644		12.6084	13.9904	13.5729	12.7414	11.0581	10.439	11.1969	8.70003	12.6804
ocu-miR-574-5p	-0.145259	0.133983	0.714337	0.937422	0.654177		38	73	19	60	27	54	60	14	55	36	41	28	58	17	59	38		5517.72	8193.44	2893.89	7207.22	8220.15	8323.24	12798.8	5808.33	7680.39	6523.39	8644.77	3793.22	8914.17	7086.27	19023.5	8790.24		12.4301	13.0004	11.4993	12.8154	13.0051	13.0231	13.6438	12.5042	12.9072
mmu-miR-7082-5p	-0.167686	0.130803	0.717601	0.937422	0.375542		27	40	0	24	8	19	14	6	25	23	22	15	33	16	23	21		3920.48	4489.56	0	2882.89	2435.6	2928.55	2986.39	2489.28	3491.09	4167.72	4638.66	2032.08	5071.85	6669.43	7415.93	4857.76		11.9372	12.1327	0	11.4938	11.2507	11.5165	11.5447	11.2821	11.7699
ocu-miR-29c-3p	0.149322	0.118313	0.730871	0.937422	0.557972		28	66	35	38	15	23	17	11	48	18	13	47	43	11	0	24		4065.69	7407.77	5330.85	4564.57	4566.75	3545.09	3626.33	4563.69	6702.88	3261.7	2741.03	6367.18	6608.78	4585.23	0	5551.73		11.9896	12.855	12.3804	12.1566	12.1573	11.792	11.8247	12.1563	12.7108
ocu-let-7g-5p	0.175415	0.0964202	0.756169	0.949233	0.546531		10	39	7	9	10	35	12	7	13	3	6	14	21	13	3	20		1452.03	4377.32	1066.17	1081.08	3044.5	5394.69	2559.76	2904.16	1815.36	543.616	1265.09	1896.61	3227.54	5418.91	967.295	4626.44		10.5049	12.0962	10.0596	10.0796	11.5725	12.3976	11.3224	11.5044	10.8268
hsa-miR-7-5p	-0.206128	0.0653513	0.79823	0.981157	0.994722		0	24	6	7	6	57	15	27	9	12	0	6	30	27	3	12		0	2693.73	913.861	840.842	1826.7	8785.65	3199.71	11201.8	1256.79	2174.46	0	812.832	4610.78	11254.7	967.295	2775.86		0	11.3959	9.83741	9.71741	10.8358	13.1011	11.6442	13.4516	10.2967
mmu-miR-3968	0.128182	0.0523963	0.818945	0.986076	0.986089		19	46	68	31	0	0	10	0	18	28	14	104	4	1	0	2		2758.86	5162.99	10357.1	3723.73	0	0	2133.14	0	2513.58	5073.75	2951.87	14089.1	614.77	416.839	0	462.644		11.4304	12.3343	13.3385	11.8629	0	0	11.0594	0	11.2961
mmu-miR-7a-5p	-0.126672	0.0237441	0.877538	0.996122	0.999882		0	16	4	5	4	38	10	18	6	8	0	4	20	18	2	8		0	1795.82	609.24	600.601	1217.8	5857.1	2133.14	7467.85	837.861	1449.64	0	541.888	3073.85	7503.1	644.864	1850.58		0	10.8112	9.25323	9.23266	10.2512	12.5162	11.0594	12.8667	9.71229
ocu-miR-200c-3p	0.0789515	0.0220417	0.881976	0.996122	0.682291		24	103	9	16	11	49	14	12	17	11	10	33	21	23	7	17		3484.88	11560.6	1370.79	1921.92	3348.95	7552.57	2986.39	4978.57	2373.94	1993.26	2108.48	4470.58	3227.54	9587.3	2257.02	3932.47		11.7673	13.4971	10.4218	10.9091	11.7099	12.8829	11.5447	12.2818	11.2137
hsa-miR-4286	-0.0716258	0.0160614	0.899151	0.996122	0.829339		12	12	18	10	0	0	1	0	6	13	4	24	1	0	0	1		1742.44	1346.87	2741.58	1201.2	0	0	213.314	0	837.861	2355.67	843.393	3251.33	153.693	0	0	231.322		10.7677	10.3965	11.4213	10.2315	0	0	7.74358	0	9.71229
ocu-miR-125b-5p	0.042883	0.00957546	0.922048	0.996122	0.74855		92	64	216	242	66	102	42	16	137	122	64	199	70	28	54	86		13358.7	7183.29	32899	29069.1	20093.7	15721.7	8959.18	6638.09	19131.2	22107.1	13494.3	26958.9	10758.5	11671.5	17411.3	19893.7		13.7056	12.8106	15.0058	14.8272	14.2945	13.9406	13.1293	12.6968	14.2237
ocu-miR-204-5p	-0.0337244	0.00380786	0.950795	0.996122	0.932387		8	24	2	8	17	30	14	9	6	7	3	12	38	14	7	20		1161.63	2693.73	304.62	960.962	5175.65	4624.02	2986.39	3733.93	837.861	1268.44	632.544	1625.66	5840.32	5835.75	2257.02	4626.44		10.1832	11.3959	8.2556	9.90984	12.3378	12.1752	11.5447	11.8669	9.71229
mmu-miR-7052-3p	-0.031505	0.00303394	0.956074	0.996122	0.861413		19	14	12	15	8	4	14	16	9	13	4	32	23	20	19	9		2758.86	1571.34	1827.72	1801.8	2435.6	616.537	2986.39	6638.09	1256.79	2355.67	843.393	4335.1	3534.93	8336.78	6126.2	2081.9		11.4304	10.6187	10.8366	10.816	11.2507	9.27038	11.5447	12.6968	10.2967
ocu-miR-92a-3p	0.013343	0.000758609	0.978027	0.996122	0.559931		36	230	20	36	136	276	98	76	66	30	8	36	242	90	64	148		5227.31	25815	3046.2	4324.33	41405.2	42541	20904.7	31530.9	9216.47	5436.16	1686.79	4876.99	37193.6	37515.5	20635.6	34235.7		12.3521	14.656	11.5733	12.0786	15.3376	15.3766	14.3516	14.9445	13.1702
ocu-miR-30c-5p	0.0140985	0.000488071	0.982374	0.996122	0.99399		12	14	4	12	8	2	8	8	10	4	6	14	10	0	0	6		1742.44	1571.34	609.24	1441.44	2435.6	308.268	1706.51	3319.05	1396.43	724.822	1265.09	1896.61	1536.93	0	0	1387.93		10.7677	10.6187	9.25323	10.4943	11.2507	8.27272	10.7377	11.697	10.4486
hsa-miR-6089	-0.00371414	3.92043e-05	0.995004	0.996122	0.956549		30	16	4	14	0	14	8	2	12	16	8	8	16	10	6	10		4356.09	1795.82	609.24	1681.68	0	2157.88	1706.51	829.761	1675.72	2899.29	1686.79	1083.78	2459.08	4168.39	1934.59	2313.22		12.0892	10.8112	9.25323	10.7165	0	11.0761	10.7377	9.69829	10.7114
ocu-miR-30d-3p	-0.00237482	2.36179e-05	0.996122	0.996122	0.59486		26	13	2	24	7	19	18	11	15	14	6	20	13	6	12	8		3775.28	1459.11	304.62	2882.89	2131.15	2928.55	3839.65	4563.69	2094.65	2536.88	1265.09	2709.44	1998	2501.03	3869.18	1850.58		11.8828	10.5119	8.2556	11.4938	11.0581	11.5165	11.9071	12.1563	11.0332
[truncated: 24 more columns]

## Sheet: Table7.Comparison P H-L
Supplementary data S2, Table 7: Differentially abundance analysis of miRNAs in oEVs of pregnant does from H line (heterogeneous litter size) compared to the L line (homogeneous litter size)
miRNA	log2 FC H-L	LR	P-Value	FDR	TTEST	counts	H_NO_oEV_12	H_NO_oEV_16	H_NO_oEV_4	H_NO_oEV_8	H_P_oEV_11	H_P_oEV_15	H_P_oEV_3	H_P_oEV_7	L_NO_oEV_10	L_NO_oEV_14	L_NO_oEV_2	L_NO_oEV_6	L_P_oEV_1	L_P_oEV_13	L_P_oEV_5	L_P_oEV_9	cpm	H_NO_oEV_12	H_NO_oEV_16	H_NO_oEV_4	H_NO_oEV_8	H_P_oEV_11	H_P_oEV_15	H_P_oEV_3	H_P_oEV_7	L_NO_oEV_10	L_NO_oEV_14	L_NO_oEV_2	L_NO_oEV_6	L_P_oEV_1	L_P_oEV_13	L_P_oEV_5	L_P_oEV_9	log2cpm	H_NO_oEV_12	H_NO_oEV_16	H_NO_oEV_4	H_NO_oEV_8	H_P_oEV_11	H_P_oEV_15	H_P_oEV_3	H_P_oEV_7	L_NO_oEV_10
mmu-miR-6239	-2.18552	6.6095	0.0101436	0.306828	0.95482		7	8	34	37	1	3	0	1	35	6	11	11	12	3	4	5		1016.42	897.911	5178.54	4444.45	304.45	462.402	0	414.881	4887.52	1087.23	2319.33	1490.19	1844.31	1250.52	1289.73	1156.61		9.9907	9.81204	12.3386	12.1181	8.25479	8.85612	0	8.70003	12.2552
mmu-miR-130b-5p	-1.11771	5.74751	0.016512	0.306828	0.159563		14	21	13	23	10	6	10	10	13	21	17	27	26	23	16	17		2032.84	2357.02	1980.03	2762.77	3044.5	924.805	2133.14	4148.81	1815.36	3805.31	3584.42	3657.74	3996.01	9587.3	5158.91	3932.47		10.99	11.2034	10.952	11.4324	11.5725	9.85456	11.0594	12.0188	10.8268
mmu-miR-7082-5p	-1.10919	5.32132	0.0210661	0.306828	0.375542		27	40	0	24	8	19	14	6	25	23	22	15	33	16	23	21		3920.48	4489.56	0	2882.89	2435.6	2928.55	2986.39	2489.28	3491.09	4167.72	4638.66	2032.08	5071.85	6669.43	7415.93	4857.76		11.9372	12.1327	0	11.4938	11.2507	11.5165	11.5447	11.2821	11.7699
mmu-miR-2183	-1.09991	4.45836	0.0347307	0.306828	0.366578		31	19	21	36	10	6	20	20	25	31	18	29	24	36	24	31		4501.3	2132.54	3198.51	4324.33	3044.5	924.805	4266.27	8297.61	3491.09	5617.37	3795.27	3928.69	3688.62	15006.2	7738.36	7170.98		12.1364	11.059	11.6436	12.0786	11.5725	9.85456	12.0591	13.0187	11.7699
hsa-miR-1260b	1.45465	4.30447	0.0380123	0.306828	0.690162		43	145	80	57	7	9	11	1	47	74	43	134	11	1	0	2		6243.73	16274.6	12184.8	6846.86	2131.15	1387.21	2346.45	414.881	6563.24	13409.2	9066.47	18153.3	1690.62	416.839	0	462.644		12.6084	13.9904	13.5729	12.7414	11.0581	10.439	11.1969	8.70003	12.6804
hsa-miR-4448	1.85605	4.26765	0.0388446	0.306828	0.695583		12	60	20	35	2	3	5	2	16	15	15	34	1	0	1	1		1742.44	6734.34	3046.2	4204.21	608.9	462.402	1066.57	829.761	2234.29	2718.08	3162.72	4606.05	153.693	0	322.432	231.322		10.7677	12.7175	11.5733	12.038	9.25243	8.85612	10.0601	9.69829	11.1262
hsa-miR-6884-3p	-1.106	4.19403	0.0405665	0.306828	0.0679532		9	10	7	7	7	3	7	4	8	15	7	14	12	9	13	10		1306.83	1122.39	1066.17	840.842	2131.15	462.402	1493.2	1659.52	1117.15	2718.08	1475.94	1896.61	1844.31	3751.55	4191.61	2313.22		10.353	10.1336	10.0596	9.71741	11.0581	8.85612	10.5452	10.6974	10.1269
hsa-miR-133a-3p	-0.746772	4.15125	0.0416038	0.306828	0.267399		58	46	20	70	28	54	42	22	60	46	46	44	54	40	56	70		8421.78	5162.99	3046.2	8408.42	8524.6	8323.24	8959.18	9127.37	8378.61	8335.45	9699.01	5960.77	8299.4	16673.6	18056.2	16192.5		13.0401	12.3343	11.5733	13.0378	13.0576	13.0231	13.1293	13.1561	13.0327
ocu-miR-15b-5p	0.935931	3.75233	0.0527341	0.345701	0.190661		13	21	18	7	28	53	20	41	13	4	2	11	39	13	6	19		1887.64	2357.02	2741.58	840.842	8524.6	8169.11	4266.27	17010.1	1815.36	724.822	421.696	1490.19	5994.01	5418.91	1934.59	4395.12		10.8831	11.2034	11.4213	9.71741	13.0576	12.9961	12.0591	14.0542	10.8268
hsa-miR-1260a	1.24472	3.37357	0.0662502	0.390876	0.545504		33	134	62	52	7	9	7	1	46	65	38	118	8	1	0	2		4791.7	15040	9443.23	6246.26	2131.15	1387.21	1493.2	414.881	6423.6	11778.4	8012.23	15985.7	1229.54	416.839	0	462.644		12.2266	13.8766	13.2052	12.609	11.0581	10.439	10.5452	8.70003	12.6494
mmu-miR-3968	-2.24473	3.03864	0.081304	0.436085	0.986089		19	46	68	31	0	0	10	0	18	28	14	104	4	1	0	2		2758.86	5162.99	10357.1	3723.73	0	0	2133.14	0	2513.58	5073.75	2951.87	14089.1	614.77	416.839	0	462.644		11.4304	12.3343	13.3385	11.8629	0	0	11.0594	0	11.2961
hsa-miR-6089	-1.0092	2.7395	0.0978952	0.461907	0.956549		30	16	4	14	0	14	8	2	12	16	8	8	16	10	6	10		4356.09	1795.82	609.24	1681.68	0	2157.88	1706.51	829.761	1675.72	2899.29	1686.79	1083.78	2459.08	4168.39	1934.59	2313.22		12.0892	10.8112	9.25323	10.7165	0	11.0761	10.7377	9.69829	10.7114
ocu-miR-29b-3p	-0.636851	2.67749	0.101776	0.461907	0.234651		68	38	56	64	26	28	22	32	78	58	36	68	68	32	24	40		9873.81	4265.08	8529.37	7687.7	7915.7	4315.76	4692.9	13276.2	10892.2	10509.9	7590.53	9212.1	10451.1	13338.9	7738.36	9252.88		13.2695	12.0587	13.0584	12.9085	12.9507	12.0757	12.1966	13.6967	13.4111
hsa-miR-8485	-1.32953	2.49807	0.113986	0.480371	0.168534		14	9	13	21	0	0	7	3	13	3	1	12	6	5	1	11		2032.84	1010.15	1980.03	2522.53	0	0	1493.2	1244.64	1815.36	543.616	210.848	1625.66	922.155	2084.2	322.432	2544.54		10.99	9.98178	10.952	11.3012	0	0	10.5452	10.2827	10.8268
mmu-miR-7052-3p	-0.912732	2.30672	0.128816	0.481679	0.861413		19	14	12	15	8	4	14	16	9	13	4	32	23	20	19	9		2758.86	1571.34	1827.72	1801.8	2435.6	616.537	2986.39	6638.09	1256.79	2355.67	843.393	4335.1	3534.93	8336.78	6126.2	2081.9		11.4304	10.6187	10.8366	10.816	11.2507	9.27038	11.5447	12.6968	10.2967
ocu-miR-30c-5p	1.06385	2.21762	0.136443	0.481679	0.99399		12	14	4	12	8	2	8	8	10	4	6	14	10	0	0	6		1742.44	1571.34	609.24	1441.44	2435.6	308.268	1706.51	3319.05	1396.43	724.822	1265.09	1896.61	1536.93	0	0	1387.93		10.7677	10.6187	9.25323	10.4943	11.2507	8.27272	10.7377	11.697	10.4486
hsa-miR-6865-3p	-0.587773	2.19134	0.138789	0.481679	0.11283		48	43	37	85	27	30	56	34	60	77	65	52	80	49	46	46		6969.75	4826.27	5635.47	10210.2	8220.15	4624.02	11945.6	14105.9	8378.61	13952.8	13705.1	7044.54	12295.4	20425.1	14831.9	10640.8		12.7671	12.237	12.4606	13.3179	13.0051	12.1752	13.5443	13.7841	13.0327
ocu-miR-16a-5p	0.88095	2.08678	0.148579	0.487008	0.613206		4	20	2	7	10	31	11	4	6	3	2	5	12	3	0	13		580.813	2244.78	304.62	840.842	3044.5	4778.16	2346.45	1659.52	837.861	543.616	421.696	677.36	1844.31	1250.52	0	3007.19		9.18441	11.133	8.2556	9.71741	11.5725	12.2225	11.1969	10.6974	9.71229
ocu-miR-361-5p	-0.409744	1.38145	0.239854	0.727162	0.0962287		107	138	54	138	101	145	145	59	149	138	114	103	152	106	163	108		15536.7	15489	8224.75	16576.6	30749.4	22349.4	30930.5	24478	20806.9	25006.3	24036.7	13953.6	23361.3	44184.9	52556.4	24982.8		13.9235	13.919	13.0059	14.0169	14.9083	14.448	14.9168	14.5793	14.3448
ocu-miR-93-5p	-0.456195	1.34306	0.246495	0.727162	0.219088		10	23	10	16	15	30	15	4	8	5	10	11	27	11	19	23		1452.03	2581.5	1523.1	1921.92	4566.75	4624.02	3199.71	1659.52	1117.15	906.027	2108.48	1490.19	4149.7	4585.23	6126.2	5320.41		10.5049	11.3345	10.5737	10.9091	12.1573	12.1752	11.6442	10.6974	10.1269
mmu-miR-3963	0.653995	1.22499	0.268384	0.752189	0.571415		44	128	128	102	6	7	17	4	62	102	50	237	7	1	4	9		6388.94	14366.6	19495.7	12252.3	1826.7	1078.94	3626.33	1659.52	8657.89	18483	10542.4	32106.9	1075.85	416.839	1289.73	2081.9		12.6416	13.8105	14.2509	13.5809	10.8358	10.0767	11.8247	10.6974	13.08
ocu-miR-30e-3p	-0.336698	1.14276	0.28507	0.752189	0.153669		2845	3206	1395	3267	1714	2811	3317	1619	3097	3028	2270	2599	3360	1891	3126	2748		413103	359838	212473	392433	521827	433271	707562	671692	432476	548690	478625	352092	516407	788243	1.00792e+06	635673		18.6561	18.457	17.6969	18.5821	18.9932	18.7249	19.4325	19.3574	18.7223
ocu-miR-30a-3p	-0.356216	1.0994	0.294397	0.752189	0.22053		825	909	322	894	523	826	983	458	943	895	672	615	1011	568	941	792		119793	102025	49043.9	107388	159227	127315	209687	190015	131684	162179	141690	83315.3	155383	236765	303408	183207		16.8702	16.6386	15.5818	16.7125	17.2807	16.9581	17.6779	17.5358	17.0067
hsa-miR-1469	-0.6721	1.04797	0.305975	0.752189	0.050221		8	8	6	17	2	4	13	9	12	14	9	14	4	17	10	12		1161.63	897.911	913.861	2042.05	608.9	616.537	2773.08	3733.93	1675.72	2536.88	1897.63	1896.61	614.77	7086.27	3224.32	2775.86		10.1832	9.81204	9.83741	10.9965	9.25243	9.27038	11.4378	11.8669	10.7114
mmu-miR-92b-3p	-0.538905	0.931327	0.334518	0.773058	0.489755		32	21	23	13	0	14	8	3	32	21	10	29	12	8	6	7		4646.5	2357.02	3503.13	1561.56	0	2157.88	1706.51	1244.64	4468.59	3805.31	2108.48	3928.69	1844.31	3334.71	1934.59	1619.25		12.1822	11.2034	11.7748	10.6097	0	11.0761	10.7377	10.2827	12.1259
ocu-let-7a-5p	0.434301	0.885383	0.346732	0.773058	0.421304		69	129	60	30	81	206	126	48	69	18	27	54	123	54	12	119		10019	14478.8	9138.61	3603.61	24660.4	31751.6	26877.5	19914.3	9635.4	3261.7	5692.9	7315.49	18904.2	22509.3	3869.18	27527.3		13.2906	13.8218	13.1579	11.8156	14.59	14.9546	14.7142	14.2816	13.2343
mmu-miR-466i-5p	-0.511574	0.776571	0.378192	0.773058	0.179854		34	20	22	36	24	19	0	10	24	26	36	44	24	4	24	27		4936.91	2244.78	3350.82	4324.33	7306.8	2928.55	0	4148.81	3351.44	4711.34	7590.53	5960.77	3688.62	1667.36	7738.36	6245.69		12.2697	11.133	11.7107	12.0786	12.8352	11.5165	0	12.0188	11.711
mmu-miR-24-3p	0.299728	0.702382	0.401984	0.773058	0.0832367		54	106	46	54	32	90	52	40	44	18	18	56	54	34	26	48		7840.97	11897.3	7006.27	6486.5	9742.4	13872.1	11092.3	16595.2	6144.31	3261.7	3795.27	7586.43	8299.4	14172.5	8383.23	11103.5		12.937	13.5385	12.7746	12.6634	13.2502	13.76	13.4374	14.0186	12.5853
ocu-miR-103a-3p	0.704698	0.680143	0.409537	0.773058	0.597121		0	26	0	0	10	38	12	2	12	0	0	8	18	6	0	10		0	2918.21	0	0	3044.5	5857.1	2559.76	829.761	1675.72	0	0	1083.78	2766.47	2501.03	0	2313.22		0	11.5114	0	0	11.5725	12.5162	11.3224	9.69829	10.7114
ocu-miR-30d-3p	0.410269	0.608011	0.435538	0.773058	0.59486		26	13	2	24	7	19	18	11	15	14	6	20	13	6	12	8		3775.28	1459.11	304.62	2882.89	2131.15	2928.55	3839.65	4563.69	2094.65	2536.88	1265.09	2709.44	1998	2501.03	3869.18	1850.58		11.8828	10.5119	8.2556	11.4938	11.0581	11.5165	11.9071	12.1563	11.0332
hsa-miR-7-5p	0.587066	0.59619	0.440035	0.773058	0.994722		0	24	6	7	6	57	15	27	9	12	0	6	30	27	3	12		0	2693.73	913.861	840.842	1826.7	8785.65	3199.71	11201.8	1256.79	2174.46	0	812.832	4610.78	11254.7	967.295	2775.86		0	11.3959	9.83741	9.71741	10.8358	13.1011	11.6442	13.4516	10.2967
mmu-miR-26a-5p	0.35446	0.593365	0.441121	0.773058	0.0171992		38	72	26	32	10	62	12	14	18	14	10	26	26	12	8	14		5517.72	8081.2	3960.06	3843.85	3044.5	9556.32	2559.76	5808.33	2513.58	2536.88	2108.48	3522.27	3996.01	5002.07	2579.45	3238.51		12.4301	12.9805	11.9517	11.9087	11.5725	13.2224	11.3224	12.5042	11.2961
mmu-miR-7a-5p	0.581775	0.58745	0.443407	0.773058	0.999882		0	16	4	5	4	38	10	18	6	8	0	4	20	18	2	8		0	1795.82	609.24	600.601	1217.8	5857.1	2133.14	7467.85	837.861	1449.64	0	541.888	3073.85	7503.1	644.864	1850.58		0	10.8112	9.25323	9.23266	10.2512	12.5162	11.0594	12.8667	9.71229
ocu-miR-205-5p	-0.447102	0.582098	0.445491	0.773058	0.241966		65	14	42	31	2	14	3	4	59	33	29	71	13	4	3	10		9438.2	1571.34	6397.02	3723.73	608.9	2157.88	639.941	1659.52	8238.96	5979.78	6114.6	9618.51	1998	1667.36	967.295	2313.22		13.2044	10.6187	12.6434	11.8629	9.25243	11.0761	9.32405	10.6974	13.0084
ocu-miR-34b-3p	-0.541111	0.4849	0.486211	0.806247	0.696297		26	14	57	22	0	4	4	1	28	18	12	65	4	3	2	3		3775.28	1571.34	8681.68	2642.65	0	616.537	853.255	414.881	3910.02	3261.7	2530.18	8805.68	614.77	1250.52	644.864	693.966		11.8828	10.6187	13.0839	11.3683	0	9.27038	9.73852	8.70003	11.9333
ocu-miR-199a-3p	0.749561	0.472264	0.491947	0.806247	0.875529		0	0	20	18	12	12	12	2	0	4	6	0	10	2	0	12		0	0	3046.2	2162.17	3653.4	1849.61	2559.76	829.761	0	724.822	1265.09	0	1536.93	833.678	0	2775.86		0	0	11.5733	11.0789	11.8354	10.8538	11.3224	9.69829	0
hsa-miR-4286	-0.797828	0.321796	0.57053	0.909764	0.829339		12	12	18	10	0	0	1	0	6	13	4	24	1	0	0	1		1742.44	1346.87	2741.58	1201.2	0	0	213.314	0	837.861	2355.67	843.393	3251.33	153.693	0	0	231.322		10.7677	10.3965	11.4213	10.2315	0	0	7.74358	0	9.71229
ocu-miR-29c-3p	-0.230688	0.231393	0.630493	0.912998	0.557972		28	66	35	38	15	23	17	11	48	18	13	47	43	11	0	24		4065.69	7407.77	5330.85	4564.57	4566.75	3545.09	3626.33	4563.69	6702.88	3261.7	2741.03	6367.18	6608.78	4585.23	0	5551.73		11.9896	12.855	12.3804	12.1566	12.1573	11.792	11.8247	12.1563	12.7108
ocu-miR-200c-3p	0.252337	0.225741	0.6347	0.912998	0.682291		24	103	9	16	11	49	14	12	17	11	10	33	21	23	7	17		3484.88	11560.6	1370.79	1921.92	3348.95	7552.57	2986.39	4978.57	2373.94	1993.26	2108.48	4470.58	3227.54	9587.3	2257.02	3932.47		11.7673	13.4971	10.4218	10.9091	11.7099	12.8829	11.5447	12.2818	11.2137
ocu-miR-125b-5p	-0.208211	0.215432	0.642543	0.912998	0.74855		92	64	216	242	66	102	42	16	137	122	64	199	70	28	54	86		13358.7	7183.29	32899	29069.1	20093.7	15721.7	8959.18	6638.09	19131.2	22107.1	13494.3	26958.9	10758.5	11671.5	17411.3	19893.7		13.7056	12.8106	15.0058	14.8272	14.2945	13.9406	13.1293	12.6968	14.2237
ocu-miR-19b-3p	-0.237553	0.211697	0.645441	0.912998	0.170161		38	138	22	34	40	36	48	42	22	14	6	46	70	48	10	78		5517.72	15489	3350.82	4084.09	12178	5548.83	10239.1	17425	3072.16	2536.88	1265.09	6231.71	10758.5	20008.3	3224.32	18043.1		12.4301	13.919	11.7107	11.9962	13.5721	12.4382	13.3219	14.089	11.5855
mmu-miR-5119	-0.451837	0.1902	0.66275	0.912998	0.434177		12	1	18	10	1	4	0	1	2	7	0	21	3	0	2	3		1742.44	112.239	2741.58	1201.2	304.45	616.537	0	414.881	279.287	1268.44	0	2844.91	461.078	0	644.864	693.966		10.7677	6.82323	11.4213	10.2315	8.25479	9.27038	0	8.70003	8.13076
ocu-miR-574-5p	-0.178678	0.187024	0.665405	0.912998	0.654177		38	73	19	60	27	54	60	14	55	36	41	28	58	17	59	38		5517.72	8193.44	2893.89	7207.22	8220.15	8323.24	12798.8	5808.33	7680.39	6523.39	8644.77	3793.22	8914.17	7086.27	19023.5	8790.24		12.4301	13.0004	11.4993	12.8154	13.0051	13.0231	13.6438	12.5042	12.9072
ocu-miR-204-5p	-0.176288	0.149531	0.698984	0.937274	0.932387		8	24	2	8	17	30	14	9	6	7	3	12	38	14	7	20		1161.63	2693.73	304.62	960.962	5175.65	4624.02	2986.39	3733.93	837.861	1268.44	632.544	1625.66	5840.32	5835.75	2257.02	4626.44		10.1832	11.3959	8.2556	9.90984	12.3378	12.1752	11.5447	11.8669	9.71229
mmu-miR-125a-5p	-0.0982336	0.0841536	0.771746	0.979333	0.469801		91	124	50	64	38	91	45	23	86	38	34	70	82	22	38	60		13213.5	13917.6	7615.51	7687.7	11569.1	14026.2	9599.12	9542.26	12009.3	6885.81	7168.84	9483.04	12602.8	9170.46	12252.4	13879.3		13.6898	13.7647	12.8949	12.9085	13.4981	13.7759	13.2288	13.2203	13.552
ocu-miR-23b-3p	0.118531	0.08105	0.775879	0.979333	0.127198		19	32	36	28	18	42	13	15	15	14	5	28	32	13	10	24		2758.86	3591.65	5483.16	3363.37	5480.1	6473.63	2773.08	6223.21	2094.65	2536.88	1054.24	3793.22	4918.16	5418.91	3224.32	5551.73		11.4304	11.8108	12.4211	11.7161	12.4202	12.6606	11.4378	12.6037	11.0332
hsa-miR-629-5p	-0.0939961	0.0544799	0.815444	0.979333	0.145753		28	41	13	21	34	43	37	15	40	36	31	20	51	18	43	23		4065.69	4601.8	1980.03	2522.53	10351.3	6627.77	7892.61	6223.21	5585.74	6523.39	6536.29	2709.44	7838.32	7503.1	13864.6	5320.41		11.9896	12.1683	10.952	11.3012	13.3377	12.6945	12.9465	12.6037	12.4478
hsa-miR-7977	0.137457	0.0435002	0.834786	0.979333	0.636585		34	112	165	105	3	6	24	3	61	79	59	224	9	3	6	3		4936.91	12570.8	25131.2	12612.6	913.35	924.805	5119.53	1244.64	8518.25	14315.2	12440	30345.7	1383.23	1250.52	1934.59	693.966		12.2697	13.6179	14.6172	13.6227	9.8366	9.85456	12.3221	10.2827	13.0565
mmu-miR-23a-3p	-0.105973	0.0424004	0.836858	0.979333	0.476576		23	24	18	9	11	15	12	2	20	6	6	18	14	9	4	13		3339.67	2693.73	2741.58	1081.08	3348.95	2312.01	2559.76	829.761	2792.87	1087.23	1265.09	2438.5	2151.7	3751.55	1289.73	3007.19		11.7059	11.3959	11.4213	10.0796	11.7099	11.1756	11.3224	9.69829	11.448
mmu-miR-5100	-0.113874	0.0328463	0.856183	0.979333	0.377297		100	247	234	161	1	10	33	3	115	199	130	520	13	5	4	5		14520.3	27723	35640.6	19339.4	304.45	1541.34	7039.35	1244.64	16059	36059.9	27410.3	70445.4	1998	2084.2	1289.73	1156.61		13.8259	14.7588	15.1213	14.2393	8.25479	10.5909	12.7814	10.2827	13.9712
ocu-miR-92a-3p	0.0733605	0.0299503	0.862603	0.979333	0.559931		36	230	20	36	136	276	98	76	66	30	8	36	242	90	64	148		5227.31	25815	3046.2	4324.33	41405.2	42541	20904.7	31530.9	9216.47	5436.16	1686.79	4876.99	37193.6	37515.5	20635.6	34235.7		12.3521	14.656	11.5733	12.0786	15.3376	15.3766	14.3516	14.9445	13.1702
ocu-miR-21-5p	-0.0673891	0.0297138	0.863141	0.979333	0.131751		69	327	182	127	34	90	50	48	79	61	42	117	113	30	31	72		10019	36702.1	27720.4	15255.3	10351.3	13872.1	10665.7	19914.3	11031.8	11053.5	8855.62	15850.2	17367.3	12505.2	9995.39	16655.2		13.2906	15.1636	14.7587	13.8971	13.3377	13.76	13.3808	14.2816	13.4295
mmu-miR-6240	-0.10023	0.0181726	0.892765	0.981038	0.589311		36	88	1568	377	4	9	10	2	296	79	100	37	10	2	8	5		5227.31	9877.02	238822	45285.4	1217.8	1387.21	2133.14	829.761	41334.5	14315.2	21084.8	5012.46	1536.93	833.678	2579.45	1156.61		12.3521	13.27	17.8656	15.4668	10.2512	10.439	11.0594	9.69829	15.3351
ocu-miR-10a-5p	0.0597614	0.0164649	0.897899	0.981038	0.365309		32	170	25	18	14	26	22	7	23	19	11	32	34	6	7	21		4646.5	19080.6	3807.75	2162.17	4262.3	4007.49	4692.9	2904.16	3211.8	3442.9	2319.33	4335.1	5225.55	2501.03	2257.02	4857.76		12.1822	14.2199	11.8951	11.0789	12.0578	11.9688	12.1966	11.5044	11.6496
ocu-miR-29a-3p	0.0437915	0.0100969	0.919961	0.986368	0.113849		30	32	18	28	11	30	7	13	24	10	11	22	31	10	5	15		4356.09	3591.65	2741.58	3363.37	3348.95	4624.02	1493.2	5393.45	3351.44	1812.05	2319.33	2980.38	4764.47	4168.39	1612.16	3469.83		12.0892	11.8108	11.4213	11.7161	11.7099	12.1752	10.5452	12.3973	11.711
ocu-let-7f-5p	0.0509694	0.00640465	0.936214	0.986368	0.187136		4	49	4	4	9	35	12	22	14	0	0	8	41	8	6	30		580.813	5499.71	609.24	480.481	2740.05	5394.69	2559.76	9127.37	1955.01	0	0	1083.78	6301.39	3334.71	1934.59	6939.66		9.18441	12.4254	9.25323	8.91134	11.4205	12.3976	11.3224	13.1561	10.9337
mmu-miR-16-5p	-0.023954	0.00141677	0.969975	0.992253	0.506396		4	45	2	11	18	34	12	4	6	2	2	10	35	6	2	28		580.813	5050.75	304.62	1321.32	5480.1	5240.56	2559.76	1659.52	837.861	362.411	421.696	1354.72	5379.24	2501.03	644.864	6477.02		9.18441	12.3026	8.2556	10.3689	12.4202	12.3558	11.3224	10.6974	9.71229
ocu-miR-10b-5p	-0.0163524	0.000778885	0.977735	0.992253	0.306164		11	5	21	21	3	9	4	4	19	13	12	19	9	3	2	6		1597.23	561.195	3198.51	2522.53	913.35	1387.21	853.255	1659.52	2653.23	2355.67	2530.18	2573.97	1383.23	1250.52	644.864	1387.93		10.6423	9.13493	11.6436	11.3012	9.8366	10.439	9.73852	10.6974	11.3741
ocu-let-7g-5p	0.00490833	9.42847e-05	0.992253	0.992253	0.546531		10	39	7	9	10	35	12	7	13	3	6	14	21	13	3	20		1452.03	4377.32	1066.17	1081.08	3044.5	5394.69	2559.76	2904.16	1815.36	543.616	1265.09	1896.61	3227.54	5418.91	967.295	4626.44		10.5049	12.0962	10.0596	10.0796	11.5725	12.3976	11.3224	11.5044	10.8268
[truncated: 24 more columns]
