# Supplementary material for: Divergent selection for litter size variability affects RNA cargo in oviductal extracellular vesicles related to embryonic development and survival
Source: Biol Res. 2025 Sep 26;58:63. doi: 10.1186/s40659-025-00642-1 (PMC12465832; doi:10.1186/s40659-025-00642-1)
Supplement: Supplementary file 8 — Supplementary Material 8 [file 40659_2025_642_MOESM8_ESM.xlsx]

## Sheet: Table1. Selected DA miRNAs
Supplementary data S2, Table 1: MicroRNAs selected for target gene analysis
miRNA	hsa miRNA	log2 FC L P-NO	P-Value	FDR	log2 FC H P-NO	P-Value	FDR	miRBase acc.	microRNA mature sequence		L P-No up	H P-No up	L P-No dn	H P-No dn	Only DA L P-NO	Only DA H P-NO
mmu-miR-5100	hsa-miR-5100	-4.3171	4.02777e-15	2.37639e-13	-3.99255	1.58617e-11	9.35839e-10	MIMAT0022259	UUCAGAUCCCAGCGGUGCCUCU		hsa-let-7a-5p	hsa-let-7a-5p	hsa-miR-1260a	hsa-miR-1260a	hsa-miR-133a-3p	hsa-miR-103a-3p
hsa-miR-1260b	hsa-miR-1260b	-4.29581	1.62628e-11	3.19836e-10	-2.65741	3.05203e-07	2.57243e-06	MIMAT0015041	AUCCCACCACUGCCACCAU		hsa-let-7f-5p	hsa-let-7f-5p	hsa-miR-1260b	hsa-miR-1260b	hsa-miR-19b-3p	hsa-miR-16-5p
hsa-miR-1260a	hsa-miR-1260a	-4.13934	4.1267e-12	1.21738e-10	-2.5742	7.19909e-07	5.30933e-06	MIMAT0005911	AUCCCACCUCUGCCACCA		hsa-let-7g-5p	hsa-miR-103a-3p	hsa-miR-205-5p	hsa-miR-205-5p	hsa-miR-23b-3p	hsa-miR-629-5p
hsa-miR-4448	hsa-miR-4448	-3.96049	8.55456e-08	7.21027e-07	-2.35844	5.55873e-05	0.000257883	MIMAT0018967	GGCUCCUUGGUCUAGGGGUA		hsa-miR-133a-3p	hsa-miR-15b-5p	hsa-miR-34b-3p	hsa-miR-34b-3p	hsa-miR-24-3p
hsa-miR-4286	hsa-miR-4286	-3.70369	2.53848e-05	0.000136155	-4.42989	4.55374e-06	2.98523e-05	MIMAT0016916	ACCCCACUCCUGGUACC		hsa-miR-15b-5p	hsa-miR-16-5p	hsa-miR-4286	hsa-miR-4286
mmu-miR-3963		-3.60211	5.40927e-11	7.97867e-10	-2.69617	1.80272e-07	2.12721e-06				hsa-miR-16-5p	hsa-miR-16-5p	hsa-miR-4448	hsa-miR-4448
mmu-miR-6240		-3.593	1.01944e-06	7.51838e-06	-4.2688	2.11898e-08	4.16733e-07				hsa-miR-19b-3p	hsa-miR-204-5p	hsa-miR-5100	hsa-miR-5100
hsa-miR-7977	hsa-miR-7977	-3.49335	1.21177e-09	1.42988e-08	-3.1269	2.61455e-07	2.57098e-06	MIMAT0031180	UUCCCAGCCAACGCACCA		hsa-miR-204-5p	hsa-miR-30a-3p	hsa-miR-7977	hsa-miR-7977
mmu-miR-3968		-3.42709	1.43946e-06	9.43647e-06	-5.80001	9.12558e-09	2.69205e-07				hsa-miR-23b-3p	hsa-miR-30e-3p
ocu-miR-34b-3p	hsa-miR-34b-3p	-2.44783	0.000113545	0.000478513	-2.67691	5.68218e-05	0.000257883	MIMAT0004676	CAAUCACUAACUCCACUGCCAU		hsa-miR-24-3p	hsa-miR-361-5p
ocu-miR-205-5p	hsa-miR-205-5p	-2.0629	6.12099e-05	0.000277799	-1.92863	0.000377168	0.00139081	MIMAT0000266	UCCUUCAUUCCACCGGAGUCUG		hsa-miR-7-5p	hsa-miR-629-5p
hsa-miR-133a-3p	hsa-miR-133a-3p	0.859251	0.0170999	0.0423929	0.460329	0.210814	0.318923	MIMAT0000427	UUUGGUCCCCUUCAACCAGCUG		hsa-miR-92a-3p	hsa-miR-7-5p
mmu-miR-24-3p	hsa-miR-24-3p	0.97424	0.00761634	0.0224682	0.614697	0.0786612	0.140637	MIMAT0000080	UGGCUCAGUUCAGCAGGAACAG		hsa-miR-93-5p	hsa-miR-92a-3p
ocu-miR-23b-3p	hsa-miR-23b-3p	0.984649	0.0208863	0.0492917	0.45669	0.257801	0.36215	MIMAT0000418	AUCACAUUGCCAGGGAUUACCAC			hsa-miR-93-5p
ocu-let-7g-5p	hsa-let-7g-5p	1.31695	0.0156206	0.0418915	1.14644	0.0381151	0.0749598	MIMAT0000414	UGAGGUAGUAGUUUGUACAGUU
ocu-let-7a-5p	hsa-let-7a-5p	1.55284	0.00105056	0.00326227	1.46713	0.00147586	0.00435378	MIMAT0000062	UGAGGUAGUAGGUUGUAUAGUU
ocu-miR-93-5p	hsa-miR-93-5p	1.83866	1.21332e-05	7.15857e-05	0.937121	0.0197084	0.0430664	MIMAT0000093	CAAAGUGCUGUUCGUGCAGGUAG
mmu-miR-7a-5p		1.91306	0.0172446	0.0423929	2.62151	0.00122925	0.00381713
hsa-miR-7-5p	hsa-miR-7-5p	1.92717	0.0152317	0.0418915	2.72036	0.000921465	0.00302036	MIMAT0000252	UGGAAGACUAGUGAUUUUGUUGUU
ocu-miR-15b-5p	hsa-miR-15b-5p	1.93307	0.00021563	0.000748362	2.1307	1.52136e-05	8.97604e-05	MIMAT0000417	UAGCAGCACAUCAUGGUUUACA
ocu-miR-204-5p	hsa-miR-204-5p	2.05047	3.42958e-05	0.000168621	1.90791	0.000190938	0.000751025	MIMAT0000265	UUCCCUUUGUCAUCCUAUGCCU
ocu-miR-19b-3p	hsa-miR-19b-3p	2.09399	0.00016277	0.000600214	0.995614	0.0672416	0.123977	MIMAT0000074	UGUGCAAAUCCAUGCAAAACUGA
mmu-miR-16-5p	hsa-miR-16-5p	2.29314	0.000956352	0.00313471	1.77401	0.0128682	0.0316344	MIMAT0000069	UAGCAGCACGUAAAUAUUGGCG
ocu-miR-92a-3p	hsa-miR-92a-3p	2.63251	2.3984e-08	2.35843e-07	2.69253	6.86907e-08	1.01319e-06	MIMAT0000092	UAUUGCACUUGUCCCGGCCUGU
ocu-let-7f-5p	hsa-let-7f-5p	2.84076	0.000134215	0.000527913	2.51258	0.000758586	0.00263274	MIMAT0000067	UGAGGUAGUAGAUUGUAUAGUU
ocu-miR-361-5p	hsa-miR-361-5p	0.784613	0.0243587	0.0552754	0.9547	0.00653784	0.016771	MIMAT0000703	UUAUCAGAAUCUCCAGGGGUAC
ocu-miR-30a-3p	hsa-miR-30a-3p	0.759399	0.0259267	0.0554548	0.844797	0.0139401	0.0328985	MIMAT0000088	CUUUCAGUCGGAUGUUUGCAGC
ocu-miR-30e-3p	hsa-miR-30e-3p	0.702095	0.0263175	0.0554548	0.760249	0.0162583	0.0368938	MIMAT0000693	CUUUCAGUCGGAUGUUUACAGC
ocu-miR-103a-3p	hsa-miR-103a-3p	1.42136	0.112686	0.184681	5.27566	2.08144e-05	0.000111641	MIMAT0000101	AGCAGCAUUGUACAGGGCUAUGA
mmu-miR-6239		-0.679383	0.315137	0.401895	-3.19963	6.55511e-05	0.000276251
hsa-miR-629-5p	hsa-miR-629-5p	0.645509	0.107973	0.182012	1.22592	0.0023462	0.0065917	MIMAT0004810	UGGGUUUACGUUGGGAGAACU
ocu-miR-16a-5p	hsa-miR-16-5p	1.34528	0.0438274	0.0860833	1.83721	0.00373478	0.010016	MIMAT0000069	UAGCAGCACGUAAAUAUUGGCG
mmu-miR-5119	miR-5119	-0.836101	0.378693	0.446857	-2.00014	0.0334247	0.0704306
hsa-miR-8485	miR-8485	0.413065	0.570028	0.622809	-1.69832	0.0348197	0.0708402
mmu-miR-92b-3p	miR-92b-3p	-0.774587	0.116568	0.185878	-1.04368	0.0429475	0.0817389
ocu-miR-21-5p	miR-21-5p	0.278946	0.470706	0.523993	-0.660296	0.0923727	0.160294
ocu-miR-125b-5p	miR-125b-5p	-0.452997	0.305762	0.401895	-0.704092	0.114644	0.193257
ocu-miR-574-5p	miR-574-5p	0.601928	0.143344	0.22256	0.568509	0.154613	0.253394
ocu-miR-10b-5p	miR-10b-5p	-1.0647	0.0452302	0.0860833	-0.747769	0.164255	0.261921
ocu-miR-200c-3p	miR-200c-3p	0.52992	0.319647	0.401895	0.703306	0.188396	0.292509
hsa-miR-6865-3p	miR-6865-3p	0.425889	0.271452	0.381325	0.467629	0.237257	0.341418
ocu-miR-30d-3p	miR-30d-3p	0.198642	0.704479	0.742219	0.611286	0.233299	0.341418
ocu-miR-29c-3p	miR-29c-3p	-0.0291706	0.949756	0.949756	-0.40918	0.366865	0.503372
hsa-miR-6089	miR-6089	0.543427	0.34179	0.420117	-0.462056	0.448495	0.588027
hsa-miR-1469	miR-1469	0.50649	0.416423	0.481744	0.489528	0.441491	0.588027
ocu-miR-199a-3p	miR-199a-3p	1.4704	0.19962	0.287258	0.775095	0.46992	0.602724
mmu-miR-7052-3p	miR-7052-3p	1.25814	0.0306794	0.0624166	0.376917	0.528977	0.650201
ocu-miR-30c-5p	miR-30c-5p	-0.627314	0.367505	0.442507	0.42244	0.519499	0.650201
ocu-miR-29b-3p	miR-29b-3p	0.0826969	0.817355	0.831448	-0.214064	0.574673	0.691953
hsa-miR-6884-3p	miR-6884-3p	0.688336	0.162842	0.246351	0.301339	0.586753	0.692369
mmu-miR-26a-5p	miR-26a-5p	0.445397	0.320153	0.401895	-0.189362	0.661848	0.765667
mmu-miR-7082-5p	miR-7082-5p	0.739617	0.105783	0.182012	-0.20189	0.677835	0.769082
mmu-miR-125a-5p	miR-125a-5p	0.432294	0.197284	0.287258	0.0860673	0.79487	0.870625
ocu-miR-10a-5p	miR-10a-5p	0.198674	0.662851	0.711059	-0.121382	0.796843	0.870625
mmu-miR-466i-5p	miR-466i-5p	-0.143946	0.785539	0.813102	-0.120183	0.83279	0.893357
ocu-miR-29a-3p	miR-29a-3p	0.430398	0.3115	0.401895	0.0677157	0.869885	0.908886
mmu-miR-23a-3p	miR-23a-3p	0.364712	0.466503	0.523993	-0.0746845	0.878076	0.908886
mmu-miR-130b-5p	miR-130b-5p	0.693164	0.106231	0.182012	0.049254	0.916112	0.931907
mmu-miR-2183	miR-2183	0.845303	0.0748462	0.137998	-0.00594045	0.990143	0.990143

## Sheet: Table2. TG L P-No up
Supplementary data S2, Table 2: Target genes of the miRNAs identified as up-regulated in oEVs of pregnant vs. non-pregnant does for the L line (homogeneous litter size)
Gene Symbol	p-value	FDR	Odd ratio	No. interactions	microRNA 1	microRNA 2	microRNA 3	microRNA 4	microRNA 5	microRNA 6	microRNA 7	microRNA 8
RPS3A	1.63e-10	9.02e-07	0.009	5	hsa-miR-16-5p	hsa-miR-15b-5p	hsa-miR-7-5p	hsa-miR-92a-3p	hsa-let-7a-5p
USP31	3.25e-10	9.02e-07	0.01	5	hsa-miR-7-5p	hsa-miR-23b-3p	hsa-miR-92a-3p	hsa-miR-15b-5p	hsa-miR-16-5p
CCNT2	7.9e-10	1.41e-06	0.0513	8	hsa-miR-16-5p	hsa-miR-204-5p	hsa-miR-15b-5p	hsa-miR-19b-3p	hsa-miR-7-5p	hsa-let-7g-5p	hsa-let-7a-5p	hsa-let-7f-5p
SLC9A6	1.02e-09	1.41e-06	0.012	5	hsa-miR-16-5p	hsa-miR-23b-3p	hsa-miR-93-5p	hsa-miR-15b-5p	hsa-miR-19b-3p
TGOLN2	3.99e-09	4.43e-06	0.0625	8	hsa-miR-7-5p	hsa-miR-15b-5p	hsa-miR-16-5p	hsa-miR-19b-3p	hsa-let-7g-5p	hsa-let-7f-5p	hsa-let-7a-5p	hsa-miR-93-5p
EEF1A1	9.31e-09	8.61e-06	0.0486	7	hsa-miR-16-5p	hsa-miR-23b-3p	hsa-miR-15b-5p	hsa-let-7g-5p	hsa-miR-93-5p	hsa-miR-92a-3p	hsa-miR-24-3p
C1orf21	1.43e-08	1.13e-05	0.0333	6	hsa-miR-7-5p	hsa-miR-16-5p	hsa-miR-15b-5p	hsa-let-7a-5p	hsa-let-7f-5p	hsa-let-7g-5p
MYC	1.99e-08	1.38e-05	0.0763	8	hsa-miR-24-3p	hsa-let-7a-5p	hsa-let-7g-5p	hsa-let-7f-5p	hsa-miR-7-5p	hsa-miR-93-5p	hsa-miR-92a-3p	hsa-miR-16-5p
SNRPC	2.61e-08	1.61e-05	0.01	4	hsa-miR-23b-3p	hsa-miR-16-5p	hsa-let-7f-5p	hsa-let-7a-5p
ITPR1	8.15e-08	4.52e-05	0.026	5	hsa-miR-92a-3p	hsa-miR-16-5p	hsa-miR-15b-5p	hsa-miR-19b-3p	hsa-miR-204-5p
BZW1	9.79e-08	4.61e-05	0.0932	8	hsa-miR-16-5p	hsa-miR-15b-5p	hsa-let-7a-5p	hsa-let-7f-5p	hsa-let-7g-5p	hsa-miR-24-3p	hsa-miR-93-5p	hsa-miR-204-5p
UBE3C	9.97e-08	4.61e-05	0.027	5	hsa-miR-7-5p	hsa-let-7g-5p	hsa-let-7a-5p	hsa-miR-16-5p	hsa-miR-15b-5p
AURKB	1.22e-07	5.14e-05	0.0138	4	hsa-miR-24-3p	hsa-miR-16-5p	hsa-miR-92a-3p	hsa-let-7a-5p
DVL3	1.3e-07	5.14e-05	0.0475	6	hsa-miR-93-5p	hsa-miR-24-3p	hsa-let-7f-5p	hsa-let-7a-5p	hsa-let-7g-5p	hsa-miR-204-5p
RNF44	1.45e-07	5.34e-05	0.0484	6	hsa-miR-93-5p	hsa-miR-19b-3p	hsa-let-7a-5p	hsa-let-7f-5p	hsa-let-7g-5p	hsa-miR-92a-3p
CDV3	1.61e-07	5.56e-05	0.0492	6	hsa-miR-16-5p	hsa-miR-92a-3p	hsa-miR-15b-5p	hsa-let-7a-5p	hsa-let-7f-5p	hsa-let-7g-5p
TUSC2	1.82e-07	5.95e-05	0.015	4	hsa-miR-93-5p	hsa-let-7a-5p	hsa-miR-7-5p	hsa-miR-92a-3p
PDLIM5	2.17e-07	6.7e-05	0.0517	6	hsa-miR-16-5p	hsa-miR-133a-3p	hsa-miR-24-3p	hsa-let-7a-5p	hsa-let-7f-5p	hsa-let-7g-5p
ZBTB5	2.4e-07	7e-05	0.0525	6	hsa-miR-93-5p	hsa-let-7f-5p	hsa-let-7g-5p	hsa-let-7a-5p	hsa-miR-16-5p	hsa-miR-15b-5p
CALU	3.49e-07	8.26e-05	0.0559	6	hsa-miR-7-5p	hsa-miR-16-5p	hsa-miR-15b-5p	hsa-let-7a-5p	hsa-let-7f-5p	hsa-let-7g-5p
CSDE1	3.18e-07	8.26e-05	0.055	6	hsa-miR-16-5p	hsa-miR-23b-3p	hsa-miR-204-5p	hsa-miR-92a-3p	hsa-miR-93-5p	hsa-miR-15b-5p
EDC4	3.9e-07	8.26e-05	0.00667	3	hsa-miR-16-5p	hsa-miR-15b-5p	hsa-miR-92a-3p
FZD9	4.17e-07	8.26e-05	0.0575	6	hsa-miR-93-5p	hsa-let-7a-5p	hsa-let-7g-5p	hsa-let-7f-5p	hsa-miR-16-5p	hsa-miR-15b-5p
GBF1	3.67e-07	8.26e-05	0.0175	4	hsa-miR-7-5p	hsa-let-7f-5p	hsa-let-7a-5p	hsa-miR-93-5p
GTF3C2	3.9e-07	8.26e-05	0.00667	3	hsa-miR-24-3p	hsa-miR-16-5p	hsa-miR-92a-3p
KPNA6	4.05e-07	8.26e-05	0.0829	7	hsa-miR-24-3p	hsa-miR-92a-3p	hsa-let-7a-5p	hsa-miR-19b-3p	hsa-miR-7-5p	hsa-miR-133a-3p	hsa-miR-93-5p
NTHL1	3.9e-07	8.26e-05	0.00667	3	hsa-miR-16-5p	hsa-miR-93-5p	hsa-miR-92a-3p
TAF4	3.9e-07	8.26e-05	0.00667	3	hsa-miR-19b-3p	hsa-miR-7-5p	hsa-miR-93-5p
CXCL8	4.55e-07	8.7e-05	0.036	5	hsa-miR-204-5p	hsa-miR-93-5p	hsa-let-7a-5p	hsa-let-7f-5p	hsa-let-7g-5p
ATXN7L3B	5.13e-07	9.38e-05	0.0857	7	hsa-miR-23b-3p	hsa-miR-16-5p	hsa-miR-15b-5p	hsa-miR-93-5p	hsa-let-7g-5p	hsa-let-7a-5p	hsa-let-7f-5p
C11orf24	5.25e-07	9.38e-05	0.037	5	hsa-miR-7-5p	hsa-miR-16-5p	hsa-miR-15b-5p	hsa-miR-133a-3p	hsa-miR-92a-3p
GGA3	6.03e-07	0.000104	0.038	5	hsa-let-7g-5p	hsa-let-7f-5p	hsa-let-7a-5p	hsa-miR-16-5p	hsa-miR-15b-5p
EPHA4	6.37e-07	0.000107	0.0617	6	hsa-miR-93-5p	hsa-miR-92a-3p	hsa-let-7f-5p	hsa-let-7g-5p	hsa-let-7a-5p	hsa-miR-204-5p
UBAP2L	6.64e-07	0.000108	0.02	4	hsa-miR-93-5p	hsa-miR-92a-3p	hsa-let-7f-5p	hsa-let-7a-5p
HMGA2	7.19e-07	0.000114	0.09	7	hsa-let-7g-5p	hsa-let-7a-5p	hsa-miR-16-5p	hsa-miR-204-5p	hsa-let-7f-5p	hsa-miR-92a-3p	hsa-miR-23b-3p
JARID2	7.48e-07	0.000115	0.0634	6	hsa-miR-204-5p	hsa-miR-24-3p	hsa-miR-19b-3p	hsa-miR-16-5p	hsa-miR-7-5p	hsa-miR-15b-5p
CCNB2	9.73e-07	0.000135	0.00834	3	hsa-miR-23b-3p	hsa-let-7f-5p	hsa-let-7a-5p
HSPBP1	9.73e-07	0.000135	0.00834	3	hsa-miR-7-5p	hsa-miR-16-5p	hsa-miR-92a-3p
PPP6R2	9.73e-07	0.000135	0.00834	3	hsa-miR-93-5p	hsa-miR-19b-3p	hsa-miR-92a-3p
TUBGCP2	9.73e-07	0.000135	0.00834	3	hsa-miR-24-3p	hsa-miR-92a-3p	hsa-miR-16-5p
VCL	1.14e-06	0.000154	0.043	5	hsa-miR-16-5p	hsa-let-7g-5p	hsa-let-7f-5p	hsa-let-7a-5p	hsa-miR-15b-5p
BTAF1	1.94e-06	0.000207	0.01	3	hsa-miR-15b-5p	hsa-miR-92a-3p	hsa-miR-16-5p
DNAJC5	1.94e-06	0.000207	0.01	3	hsa-miR-7-5p	hsa-miR-23b-3p	hsa-miR-15b-5p
KIF1BP	1.94e-06	0.000207	0.01	3	hsa-miR-23b-3p	hsa-miR-93-5p	hsa-miR-92a-3p
MCM3AP-AS1	1.94e-06	0.000207	0.01	3	hsa-miR-19b-3p	hsa-miR-16-5p	hsa-miR-15b-5p
MRPL40	1.94e-06	0.000207	0.01	3	hsa-miR-24-3p	hsa-miR-16-5p	hsa-miR-15b-5p
PA2G4	1.75e-06	0.000207	0.025	4	hsa-miR-24-3p	hsa-miR-16-5p	hsa-miR-92a-3p	hsa-miR-7-5p
PDCD6IP	1.94e-06	0.000207	0.01	3	hsa-miR-16-5p	hsa-miR-23b-3p	hsa-miR-92a-3p
POLE4	1.94e-06	0.000207	0.01	3	hsa-miR-7-5p	hsa-miR-16-5p	hsa-miR-15b-5p
RFWD2	1.94e-06	0.000207	0.01	3	hsa-miR-24-3p	hsa-miR-16-5p	hsa-miR-15b-5p
TFB1M	1.94e-06	0.000207	0.01	3	hsa-miR-19b-3p	hsa-miR-16-5p	hsa-miR-15b-5p
USP47	1.75e-06	0.000207	0.025	4	hsa-miR-204-5p	hsa-let-7a-5p	hsa-let-7f-5p	hsa-let-7g-5p
ATP5B	2.15e-06	0.000225	0.0263	4	hsa-miR-93-5p	hsa-miR-92a-3p	hsa-miR-24-3p	hsa-let-7f-5p
TSC22D2	2.38e-06	0.00024	0.107	7	hsa-miR-204-5p	hsa-let-7a-5p	hsa-let-7f-5p	hsa-let-7g-5p	hsa-miR-16-5p	hsa-miR-15b-5p	hsa-miR-24-3p
TXLNA	2.35e-06	0.00024	0.0767	6	hsa-miR-15b-5p	hsa-miR-92a-3p	hsa-let-7a-5p	hsa-let-7f-5p	hsa-let-7g-5p	hsa-miR-93-5p
ATG9A	2.67e-06	0.000255	0.0784	6	hsa-miR-16-5p	hsa-let-7g-5p	hsa-let-7f-5p	hsa-let-7a-5p	hsa-miR-7-5p	hsa-miR-15b-5p
DDX5	2.62e-06	0.000255	0.0275	4	hsa-miR-93-5p	hsa-miR-15b-5p	hsa-miR-92a-3p	hsa-miR-24-3p
EIF3C	2.62e-06	0.000255	0.0275	4	hsa-miR-16-5p	hsa-miR-92a-3p	hsa-let-7f-5p	hsa-let-7a-5p
ZCCHC14	2.73e-06	0.000256	0.051	5	hsa-miR-24-3p	hsa-miR-19b-3p	hsa-miR-15b-5p	hsa-miR-93-5p	hsa-miR-7-5p
C2orf42	3.39e-06	0.000264	0.0117	3	hsa-miR-16-5p	hsa-miR-19b-3p	hsa-miR-15b-5p
CASP9	3.39e-06	0.000264	0.0117	3	hsa-miR-133a-3p	hsa-let-7a-5p	hsa-miR-7-5p
CHEK1	3.01e-06	0.000264	0.052	5	hsa-miR-24-3p	hsa-miR-15b-5p	hsa-miR-92a-3p	hsa-miR-19b-3p	hsa-miR-16-5p
COIL	3.01e-06	0.000264	0.052	5	hsa-miR-15b-5p	hsa-miR-93-5p	hsa-let-7a-5p	hsa-let-7g-5p	hsa-let-7f-5p
ELAC2	3.39e-06	0.000264	0.0117	3	hsa-miR-16-5p	hsa-miR-93-5p	hsa-miR-92a-3p
FLNA	3.17e-06	0.000264	0.0288	4	hsa-miR-7-5p	hsa-miR-23b-3p	hsa-miR-92a-3p	hsa-miR-16-5p
IPO7	3.31e-06	0.000264	0.053	5	hsa-miR-16-5p	hsa-miR-204-5p	hsa-miR-92a-3p	hsa-let-7a-5p	hsa-miR-7-5p
NOL4L	3.39e-06	0.000264	0.0117	3	hsa-miR-16-5p	hsa-miR-15b-5p	hsa-miR-92a-3p
PHF10	3.39e-06	0.000264	0.0117	3	hsa-miR-93-5p	hsa-miR-23b-3p	hsa-miR-7-5p
SYNJ1	3.39e-06	0.000264	0.0117	3	hsa-miR-16-5p	hsa-miR-15b-5p	hsa-miR-92a-3p
TGFB1	3.17e-06	0.000264	0.0288	4	hsa-miR-24-3p	hsa-miR-19b-3p	hsa-miR-93-5p	hsa-miR-15b-5p
YWHAQ	3.31e-06	0.000264	0.053	5	hsa-miR-93-5p	hsa-miR-92a-3p	hsa-let-7f-5p	hsa-miR-15b-5p	hsa-miR-16-5p
ARCN1	3.79e-06	0.00028	0.03	4	hsa-miR-93-5p	hsa-miR-92a-3p	hsa-miR-16-5p	hsa-miR-15b-5p
ATXN2L	3.79e-06	0.00028	0.03	4	hsa-miR-16-5p	hsa-miR-92a-3p	hsa-let-7f-5p	hsa-let-7a-5p
HARS	3.79e-06	0.00028	0.03	4	hsa-miR-16-5p	hsa-miR-93-5p	hsa-miR-19b-3p	hsa-miR-204-5p
SLC20A1	3.79e-06	0.00028	0.03	4	hsa-let-7a-5p	hsa-miR-92a-3p	hsa-let-7f-5p	hsa-let-7g-5p
RPRD2	4.02e-06	0.000286	0.116	7	hsa-miR-16-5p	hsa-miR-24-3p	hsa-miR-92a-3p	hsa-miR-15b-5p	hsa-miR-23b-3p	hsa-miR-7-5p	hsa-miR-93-5p
SEMA4C	4e-06	0.000286	0.055	5	hsa-miR-19b-3p	hsa-miR-16-5p	hsa-let-7a-5p	hsa-let-7g-5p	hsa-let-7f-5p
TNFSF9	4e-06	0.000286	0.055	5	hsa-miR-16-5p	hsa-let-7a-5p	hsa-let-7f-5p	hsa-let-7g-5p	hsa-miR-15b-5p
ECHDC1	4.5e-06	0.000312	0.0313	4	hsa-miR-16-5p	hsa-let-7g-5p	hsa-let-7f-5p	hsa-let-7a-5p
RPL9	4.5e-06	0.000312	0.0313	4	hsa-miR-16-5p	hsa-miR-93-5p	hsa-let-7a-5p	hsa-miR-92a-3p
AUP1	5.4e-06	0.000319	0.0133	3	hsa-miR-7-5p	hsa-miR-16-5p	hsa-miR-92a-3p
CMTM4	4.78e-06	0.000319	0.057	5	hsa-miR-24-3p	hsa-miR-23b-3p	hsa-miR-16-5p	hsa-miR-15b-5p	hsa-miR-133a-3p
COX1	5.3e-06	0.000319	0.0325	4	hsa-miR-23b-3p	hsa-miR-92a-3p	hsa-miR-16-5p	hsa-let-7a-5p
CRX	5.3e-06	0.000319	0.0325	4	hsa-miR-24-3p	hsa-let-7a-5p	hsa-let-7f-5p	hsa-let-7g-5p
ENTPD6	5.4e-06	0.000319	0.0133	3	hsa-miR-7-5p	hsa-miR-16-5p	hsa-miR-15b-5p
HNRNPA2B1	5.22e-06	0.000319	0.058	5	hsa-miR-16-5p	hsa-miR-92a-3p	hsa-let-7f-5p	hsa-miR-15b-5p	hsa-miR-204-5p
KMT2D	5.14e-06	0.000319	0.12	7	hsa-miR-93-5p	hsa-miR-15b-5p	hsa-miR-92a-3p	hsa-let-7a-5p	hsa-let-7f-5p	hsa-let-7g-5p	hsa-miR-16-5p
MXD1	4.78e-06	0.000319	0.057	5	hsa-miR-19b-3p	hsa-let-7a-5p	hsa-let-7f-5p	hsa-let-7g-5p	hsa-miR-93-5p
MYO19	5.4e-06	0.000319	0.0133	3	hsa-miR-93-5p	hsa-miR-92a-3p	hsa-miR-16-5p
NAT8L	5.3e-06	0.000319	0.0325	4	hsa-miR-16-5p	hsa-let-7a-5p	hsa-let-7f-5p	hsa-let-7g-5p
ONECUT2	5.3e-06	0.000319	0.0325	4	hsa-miR-16-5p	hsa-let-7a-5p	hsa-let-7f-5p	hsa-let-7g-5p
PPAN	5.4e-06	0.000319	0.0133	3	hsa-miR-16-5p	hsa-miR-93-5p	hsa-miR-92a-3p
XYLT2	5.4e-06	0.000319	0.0133	3	hsa-miR-19b-3p	hsa-miR-93-5p	hsa-miR-92a-3p
ZNF217	5.3e-06	0.000319	0.0325	4	hsa-miR-24-3p	hsa-miR-93-5p	hsa-miR-19b-3p	hsa-miR-15b-5p
CCND1	5.7e-06	0.000332	0.157	8	hsa-miR-16-5p	hsa-miR-15b-5p	hsa-miR-93-5p	hsa-let-7f-5p	hsa-miR-92a-3p	hsa-miR-24-3p	hsa-let-7g-5p	hsa-let-7a-5p
ZFHX4	6.21e-06	0.000355	0.0338	4	hsa-miR-92a-3p	hsa-miR-19b-3p	hsa-miR-16-5p	hsa-miR-15b-5p
ZNF644	6.19e-06	0.000355	0.06	5	hsa-miR-19b-3p	hsa-miR-16-5p	hsa-let-7a-5p	hsa-let-7f-5p	hsa-let-7g-5p
MBD2	7.22e-06	0.0004	0.035	4	hsa-let-7a-5p	hsa-let-7f-5p	hsa-let-7g-5p	hsa-miR-92a-3p
RRM1	7.22e-06	0.0004	0.035	4	hsa-miR-92a-3p	hsa-let-7g-5p	hsa-let-7f-5p	hsa-let-7a-5p
SNX17	7.22e-06	0.0004	0.035	4	hsa-let-7g-5p	hsa-let-7f-5p	hsa-let-7a-5p	hsa-miR-19b-3p
EIF4G2	7.3e-06	0.000401	0.062	5	hsa-let-7g-5p	hsa-miR-93-5p	hsa-miR-92a-3p	hsa-let-7a-5p	hsa-let-7f-5p
ASCC3	8.08e-06	0.000427	0.015	3	hsa-miR-16-5p	hsa-let-7f-5p	hsa-let-7a-5p
C15orf39	8.08e-06	0.000427	0.015	3	hsa-miR-24-3p	hsa-miR-16-5p	hsa-miR-15b-5p
CNOT7	8.08e-06	0.000427	0.015	3	hsa-miR-16-5p	hsa-miR-19b-3p	hsa-miR-93-5p
PTENP1	8.08e-06	0.000427	0.015	3	hsa-miR-24-3p	hsa-miR-19b-3p	hsa-miR-93-5p
AGO1	8.34e-06	0.000433	0.095	6	hsa-miR-93-5p	hsa-miR-19b-3p	hsa-let-7g-5p	hsa-miR-92a-3p	hsa-let-7a-5p	hsa-let-7f-5p
CHTOP	8.35e-06	0.000433	0.0363	4	hsa-miR-92a-3p	hsa-let-7a-5p	hsa-let-7f-5p	hsa-let-7g-5p
NHLRC3	8.55e-06	0.000439	0.064	5	hsa-miR-93-5p	hsa-miR-16-5p	hsa-let-7a-5p	hsa-let-7f-5p	hsa-let-7g-5p
AKAP11	8.78e-06	0.000446	0.0959	6	hsa-miR-23b-3p	hsa-miR-93-5p	hsa-let-7g-5p	hsa-miR-16-5p	hsa-miR-15b-5p	hsa-miR-7-5p
WASL	9.23e-06	0.000465	0.0967	6	hsa-miR-92a-3p	hsa-let-7f-5p	hsa-let-7g-5p	hsa-let-7a-5p	hsa-miR-19b-3p	hsa-miR-93-5p
ABHD17C	9.61e-06	0.000476	0.0375	4	hsa-miR-19b-3p	hsa-let-7f-5p	hsa-let-7a-5p	hsa-let-7g-5p
PBX2	9.61e-06	0.000476	0.0375	4	hsa-miR-92a-3p	hsa-let-7a-5p	hsa-let-7f-5p	hsa-let-7g-5p
MARCKSL1	9.97e-06	0.000485	0.066	5	hsa-miR-7-5p	hsa-miR-24-3p	hsa-let-7a-5p	hsa-let-7f-5p	hsa-let-7g-5p
NAA30	9.97e-06	0.000485	0.066	5	hsa-miR-93-5p	hsa-miR-15b-5p	hsa-let-7a-5p	hsa-let-7f-5p	hsa-let-7g-5p
FUT10	1.08e-05	0.000514	0.067	5	hsa-let-7g-5p	hsa-let-7f-5p	hsa-let-7a-5p	hsa-miR-93-5p	hsa-miR-92a-3p
TGFBR3	1.08e-05	0.000514	0.067	5	hsa-let-7a-5p	hsa-let-7f-5p	hsa-let-7g-5p	hsa-miR-15b-5p	hsa-miR-16-5p
DIABLO	1.1e-05	0.000517	0.0388	4	hsa-miR-16-5p	hsa-let-7g-5p	hsa-let-7f-5p	hsa-let-7a-5p
SLC9A1	1.1e-05	0.000517	0.0388	4	hsa-miR-19b-3p	hsa-miR-92a-3p	hsa-miR-15b-5p	hsa-miR-16-5p
BCL2	1.16e-05	0.00053	0.068	5	hsa-miR-204-5p	hsa-let-7a-5p	hsa-miR-15b-5p	hsa-miR-16-5p	hsa-miR-7-5p
DHX30	1.15e-05	0.00053	0.0167	3	hsa-miR-15b-5p	hsa-miR-92a-3p	hsa-miR-16-5p
IFNG	1.15e-05	0.00053	0.0167	3	hsa-miR-16-5p	hsa-miR-15b-5p	hsa-miR-24-3p
GOLGA4	1.25e-05	0.000561	0.04	4	hsa-miR-92a-3p	hsa-let-7g-5p	hsa-let-7a-5p	hsa-let-7f-5p
SOCS3	1.25e-05	0.000561	0.04	4	hsa-let-7f-5p	hsa-miR-19b-3p	hsa-miR-15b-5p	hsa-miR-16-5p
TXLNG	1.24e-05	0.000561	0.069	5	hsa-miR-16-5p	hsa-let-7a-5p	hsa-let-7f-5p	hsa-let-7g-5p	hsa-miR-19b-3p
CCDC88C	1.42e-05	0.000631	0.0413	4	hsa-miR-23b-3p	hsa-miR-93-5p	hsa-miR-16-5p	hsa-miR-15b-5p
FBXL20	1.54e-05	0.000676	0.072	5	hsa-let-7g-5p	hsa-let-7f-5p	hsa-let-7a-5p	hsa-miR-15b-5p	hsa-miR-16-5p
ILF2	1.58e-05	0.000678	0.0183	3	hsa-miR-23b-3p	hsa-miR-92a-3p	hsa-miR-7-5p
MED13L	1.58e-05	0.000678	0.0183	3	hsa-miR-93-5p	hsa-miR-23b-3p	hsa-let-7a-5p
TBC1D20	1.58e-05	0.000678	0.0183	3	hsa-miR-93-5p	hsa-miR-16-5p	hsa-miR-15b-5p
BCL7A	1.65e-05	0.000686	0.073	5	hsa-miR-24-3p	hsa-miR-16-5p	hsa-miR-15b-5p	hsa-miR-19b-3p	hsa-miR-204-5p
CCNE1	1.61e-05	0.000686	0.0425	4	hsa-miR-15b-5p	hsa-miR-16-5p	hsa-miR-92a-3p	hsa-miR-7-5p
NR6A1	1.65e-05	0.000686	0.073	5	hsa-miR-16-5p	hsa-miR-15b-5p	hsa-let-7a-5p	hsa-let-7g-5p	hsa-let-7f-5p
WNK3	1.65e-05	0.000686	0.073	5	hsa-miR-204-5p	hsa-miR-93-5p	hsa-miR-19b-3p	hsa-miR-15b-5p	hsa-miR-16-5p
FAM222B	1.81e-05	0.000743	0.0438	4	hsa-let-7a-5p	hsa-let-7f-5p	hsa-let-7g-5p	hsa-miR-23b-3p
SRPK1	1.81e-05	0.000743	0.0438	4	hsa-miR-93-5p	hsa-miR-16-5p	hsa-miR-7-5p	hsa-miR-15b-5p
C11orf57	1.88e-05	0.000761	0.075	5	hsa-miR-92a-3p	hsa-let-7a-5p	hsa-miR-19b-3p	hsa-let-7f-5p	hsa-let-7g-5p
CD2AP	1.88e-05	0.000761	0.075	5	hsa-miR-19b-3p	hsa-miR-92a-3p	hsa-let-7a-5p	hsa-miR-16-5p	hsa-miR-15b-5p
ATG16L1	2.1e-05	0.000802	0.02	3	hsa-miR-92a-3p	hsa-miR-93-5p	hsa-miR-19b-3p
CDC20	2.1e-05	0.000802	0.02	3	hsa-miR-16-5p	hsa-miR-23b-3p	hsa-miR-92a-3p
GAK	2.1e-05	0.000802	0.02	3	hsa-miR-92a-3p	hsa-miR-19b-3p	hsa-miR-93-5p
GLO1	2.05e-05	0.000802	0.111	6	hsa-miR-7-5p	hsa-miR-92a-3p	hsa-let-7g-5p	hsa-let-7f-5p	hsa-let-7a-5p	hsa-miR-93-5p
PPP6C	2.03e-05	0.000802	0.045	4	hsa-miR-16-5p	hsa-miR-92a-3p	hsa-miR-93-5p	hsa-miR-15b-5p
RAF1	2.03e-05	0.000802	0.045	4	hsa-miR-7-5p	hsa-miR-23b-3p	hsa-miR-16-5p	hsa-miR-19b-3p
RAP2C	2.01e-05	0.000802	0.076	5	hsa-miR-24-3p	hsa-miR-19b-3p	hsa-miR-93-5p	hsa-miR-16-5p	hsa-miR-15b-5p
RASSF5	2.1e-05	0.000802	0.02	3	hsa-miR-19b-3p	hsa-miR-16-5p	hsa-miR-15b-5p
NSD1	2.14e-05	0.000814	0.077	5	hsa-miR-23b-3p	hsa-miR-7-5p	hsa-let-7a-5p	hsa-let-7g-5p	hsa-let-7f-5p
ANKLE2	2.31e-05	0.000826	0.005	2	hsa-miR-16-5p	hsa-miR-92a-3p
AP2B1	2.27e-05	0.000826	0.0463	4	hsa-miR-16-5p	hsa-miR-92a-3p	hsa-miR-19b-3p	hsa-miR-15b-5p
ARG2	2.31e-05	0.000826	0.005	2	hsa-miR-16-5p	hsa-let-7a-5p
FTL	2.31e-05	0.000826	0.005	2	hsa-miR-133a-3p	hsa-miR-16-5p
GANAB	2.27e-05	0.000826	0.0463	4	hsa-miR-23b-3p	hsa-miR-92a-3p	hsa-miR-16-5p	hsa-miR-15b-5p
MEF2D	2.23e-05	0.000826	0.113	6	hsa-miR-19b-3p	hsa-let-7f-5p	hsa-miR-92a-3p	hsa-let-7a-5p	hsa-let-7g-5p	hsa-miR-7-5p
PCK2	2.31e-05	0.000826	0.005	2	hsa-miR-24-3p	hsa-miR-16-5p
RRP9	2.31e-05	0.000826	0.005	2	hsa-miR-16-5p	hsa-miR-92a-3p
RWDD1	2.27e-05	0.000826	0.0463	4	hsa-miR-7-5p	hsa-let-7g-5p	hsa-let-7f-5p	hsa-let-7a-5p
DYRK3	2.43e-05	0.000864	0.079	5	hsa-miR-16-5p	hsa-miR-15b-5p	hsa-let-7a-5p	hsa-let-7f-5p	hsa-let-7g-5p
COLEC12	2.53e-05	0.000888	0.0475	4	hsa-miR-7-5p	hsa-let-7g-5p	hsa-let-7f-5p	hsa-let-7a-5p
MLLT6	2.53e-05	0.000888	0.0475	4	hsa-miR-93-5p	hsa-miR-16-5p	hsa-miR-23b-3p	hsa-miR-15b-5p
ZNF578	2.59e-05	0.000902	0.08	5	hsa-miR-23b-3p	hsa-let-7g-5p	hsa-let-7f-5p	hsa-let-7a-5p	hsa-miR-93-5p
ATG14	2.81e-05	0.000917	0.0488	4	hsa-miR-16-5p	hsa-miR-15b-5p	hsa-miR-19b-3p	hsa-miR-93-5p
BAZ1B	2.72e-05	0.000917	0.0217	3	hsa-miR-16-5p	hsa-let-7f-5p	hsa-let-7a-5p
CBX5	2.76e-05	0.000917	0.117	6	hsa-miR-92a-3p	hsa-let-7a-5p	hsa-let-7g-5p	hsa-let-7f-5p	hsa-miR-93-5p	hsa-miR-19b-3p
COL8A1	2.81e-05	0.000917	0.0488	4	hsa-let-7g-5p	hsa-let-7f-5p	hsa-let-7a-5p	hsa-miR-24-3p
HIST2H4B	2.81e-05	0.000917	0.0488	4	hsa-miR-23b-3p	hsa-miR-204-5p	hsa-miR-93-5p	hsa-miR-19b-3p
MACF1	2.72e-05	0.000917	0.0217	3	hsa-miR-16-5p	hsa-miR-92a-3p	hsa-miR-19b-3p
MSL3	2.72e-05	0.000917	0.0217	3	hsa-miR-92a-3p	hsa-miR-16-5p	hsa-let-7f-5p
RBPJ	2.75e-05	0.000917	0.081	5	hsa-miR-16-5p	hsa-miR-15b-5p	hsa-miR-7-5p	hsa-miR-133a-3p	hsa-miR-92a-3p
RRAS2	2.81e-05	0.000917	0.0488	4	hsa-miR-7-5p	hsa-miR-93-5p	hsa-miR-19b-3p	hsa-miR-23b-3p
UBE2Q2	2.72e-05	0.000917	0.0217	3	hsa-miR-93-5p	hsa-miR-16-5p	hsa-miR-15b-5p
ZFP28	2.72e-05	0.000917	0.0217	3	hsa-miR-16-5p	hsa-miR-15b-5p	hsa-miR-133a-3p
ZIC5	2.92e-05	0.000947	0.082	5	hsa-miR-23b-3p	hsa-miR-93-5p	hsa-miR-19b-3p	hsa-miR-7-5p	hsa-miR-92a-3p
SP1	2.99e-05	0.000964	0.118	6	hsa-miR-16-5p	hsa-miR-133a-3p	hsa-let-7f-5p	hsa-let-7a-5p	hsa-miR-24-3p	hsa-miR-204-5p
EFHD2	3.1e-05	0.000982	0.083	5	hsa-miR-7-5p	hsa-let-7g-5p	hsa-let-7f-5p	hsa-let-7a-5p	hsa-miR-133a-3p
EGFR	3.12e-05	0.000982	0.05	4	hsa-miR-16-5p	hsa-miR-7-5p	hsa-miR-133a-3p	hsa-let-7a-5p
G3BP2	3.1e-05	0.000982	0.083	5	hsa-miR-16-5p	hsa-miR-92a-3p	hsa-miR-19b-3p	hsa-miR-204-5p	hsa-miR-23b-3p
RHBDF2	3.12e-05	0.000982	0.05	4	hsa-miR-7-5p	hsa-let-7a-5p	hsa-let-7f-5p	hsa-let-7g-5p
DENND6A	3.44e-05	0.00106	0.0513	4	hsa-miR-92a-3p	hsa-miR-19b-3p	hsa-miR-15b-5p	hsa-miR-16-5p
HNRNPM	3.45e-05	0.00106	0.0233	3	hsa-miR-15b-5p	hsa-miR-93-5p	hsa-miR-92a-3p
RIOX2	3.45e-05	0.00106	0.0233	3	hsa-miR-7-5p	hsa-miR-16-5p	hsa-miR-92a-3p
RPS5	3.45e-05	0.00106	0.0233	3	hsa-miR-92a-3p	hsa-miR-16-5p	hsa-miR-15b-5p
TBC1D14	3.45e-05	0.00106	0.0233	3	hsa-miR-16-5p	hsa-miR-15b-5p	hsa-miR-24-3p
AHCYL2	3.69e-05	0.00112	0.086	5	hsa-miR-16-5p	hsa-miR-92a-3p	hsa-let-7g-5p	hsa-let-7f-5p	hsa-let-7a-5p
FYCO1	3.8e-05	0.00113	0.0525	4	hsa-miR-93-5p	hsa-miR-19b-3p	hsa-miR-92a-3p	hsa-miR-7-5p
RNF144B	3.8e-05	0.00113	0.0525	4	hsa-miR-16-5p	hsa-let-7g-5p	hsa-let-7f-5p	hsa-let-7a-5p
SH3BP4	3.8e-05	0.00113	0.0525	4	hsa-miR-7-5p	hsa-miR-93-5p	hsa-miR-16-5p	hsa-miR-15b-5p
SOCS1	3.8e-05	0.00113	0.0525	4	hsa-miR-19b-3p	hsa-let-7g-5p	hsa-let-7f-5p	hsa-let-7a-5p
AGPAT5	4.17e-05	0.00121	0.0538	4	hsa-miR-16-5p	hsa-miR-15b-5p	hsa-miR-92a-3p	hsa-miR-19b-3p
DYNLL2	4.13e-05	0.00121	0.088	5	hsa-miR-19b-3p	hsa-miR-16-5p	hsa-miR-15b-5p	hsa-miR-24-3p	hsa-miR-23b-3p
LRIG3	4.17e-05	0.00121	0.0538	4	hsa-miR-19b-3p	hsa-let-7f-5p	hsa-let-7a-5p	hsa-let-7g-5p
MTUS1	4.17e-05	0.00121	0.0538	4	hsa-let-7a-5p	hsa-let-7g-5p	hsa-let-7f-5p	hsa-miR-19b-3p
SLC5A6	4.17e-05	0.00121	0.0538	4	hsa-miR-24-3p	hsa-let-7g-5p	hsa-let-7a-5p	hsa-let-7f-5p
EZH1	4.3e-05	0.00123	0.025	3	hsa-miR-93-5p	hsa-miR-16-5p	hsa-miR-15b-5p
RPA2	4.3e-05	0.00123	0.025	3	hsa-miR-93-5p	hsa-miR-19b-3p	hsa-miR-92a-3p
TCF4	4.3e-05	0.00123	0.025	3	hsa-miR-204-5p	hsa-miR-19b-3p	hsa-miR-93-5p
ARIH1	4.61e-05	0.0013	0.09	5	hsa-miR-16-5p	hsa-miR-15b-5p	hsa-let-7g-5p	hsa-let-7f-5p	hsa-let-7a-5p
YTHDC1	4.61e-05	0.0013	0.09	5	hsa-miR-93-5p	hsa-miR-19b-3p	hsa-miR-16-5p	hsa-miR-15b-5p	hsa-miR-24-3p
ZCCHC3	4.61e-05	0.0013	0.09	5	hsa-miR-16-5p	hsa-miR-15b-5p	hsa-let-7a-5p	hsa-let-7f-5p	hsa-let-7g-5p
ZNF264	4.84e-05	0.00135	0.168	7	hsa-miR-7-5p	hsa-miR-93-5p	hsa-miR-24-3p	hsa-let-7a-5p	hsa-miR-92a-3p	hsa-let-7f-5p	hsa-let-7g-5p
ADORA3	5.28e-05	0.00139	0.0267	3	hsa-miR-204-5p	hsa-miR-16-5p	hsa-miR-15b-5p
AK4	5.01e-05	0.00139	0.0563	4	hsa-miR-24-3p	hsa-let-7g-5p	hsa-let-7f-5p	hsa-let-7a-5p
ANKIB1	5.28e-05	0.00139	0.0267	3	hsa-miR-19b-3p	hsa-miR-93-5p	hsa-miR-92a-3p
ANKRD17	5.28e-05	0.00139	0.0267	3	hsa-miR-23b-3p	hsa-miR-16-5p	hsa-let-7a-5p
CDKN2A	5.28e-05	0.00139	0.0267	3	hsa-miR-24-3p	hsa-let-7g-5p	hsa-miR-16-5p
LANCL1	5.28e-05	0.00139	0.0267	3	hsa-miR-7-5p	hsa-miR-16-5p	hsa-miR-15b-5p
NUP155	5.13e-05	0.00139	0.092	5	hsa-miR-92a-3p	hsa-miR-16-5p	hsa-let-7f-5p	hsa-let-7g-5p	hsa-let-7a-5p
RNH1	5.28e-05	0.00139	0.0267	3	hsa-miR-92a-3p	hsa-miR-16-5p	hsa-miR-15b-5p
SCAMP5	5.28e-05	0.00139	0.0267	3	hsa-miR-93-5p	hsa-miR-16-5p	hsa-miR-15b-5p
TMEM69	5.28e-05	0.00139	0.0267	3	hsa-miR-7-5p	hsa-miR-15b-5p	hsa-miR-16-5p
TRAK1	5.28e-05	0.00139	0.0267	3	hsa-miR-93-5p	hsa-miR-15b-5p	hsa-miR-16-5p
ZC3H18	5.28e-05	0.00139	0.0267	3	hsa-miR-92a-3p	hsa-let-7f-5p	hsa-let-7a-5p
FASN	5.47e-05	0.00142	0.0575	4	hsa-miR-93-5p	hsa-miR-92a-3p	hsa-miR-15b-5p	hsa-miR-16-5p
SALL3	5.47e-05	0.00142	0.0575	4	hsa-miR-93-5p	hsa-let-7a-5p	hsa-let-7f-5p	hsa-let-7g-5p
SIK1	5.4e-05	0.00142	0.093	5	hsa-let-7a-5p	hsa-miR-93-5p	hsa-miR-15b-5p	hsa-miR-16-5p	hsa-miR-92a-3p
OPA3	5.69e-05	0.00147	0.094	5	hsa-let-7g-5p	hsa-let-7f-5p	hsa-let-7a-5p	hsa-miR-92a-3p	hsa-miR-7-5p
ADIPOR2	5.96e-05	0.0015	0.0588	4	hsa-let-7a-5p	hsa-let-7f-5p	hsa-let-7g-5p	hsa-miR-19b-3p
ARHGAP32	6.39e-05	0.0015	0.0283	3	hsa-miR-93-5p	hsa-miR-16-5p	hsa-miR-15b-5p
ATP6V0E1	6.63e-05	0.0015	0.097	5	hsa-miR-15b-5p	hsa-miR-16-5p	hsa-miR-19b-3p	hsa-miR-93-5p	hsa-miR-24-3p
BEX1	6.91e-05	0.0015	0.0075	2	hsa-miR-24-3p	hsa-miR-15b-5p
CNOT8	6.91e-05	0.0015	0.0075	2	hsa-miR-7-5p	hsa-let-7f-5p
COPS5	6.91e-05	0.0015	0.0075	2	hsa-miR-16-5p	hsa-miR-24-3p
CUL5	6.39e-05	0.0015	0.0283	3	hsa-miR-19b-3p	hsa-miR-92a-3p	hsa-miR-7-5p
DHX37	6.91e-05	0.0015	0.0075	2	hsa-miR-16-5p	hsa-miR-15b-5p
DNA2	5.96e-05	0.0015	0.0588	4	hsa-let-7a-5p	hsa-let-7f-5p	hsa-let-7g-5p	hsa-miR-24-3p
DUS1L	6.91e-05	0.0015	0.0075	2	hsa-miR-7-5p	hsa-miR-24-3p
EIF5B	6.91e-05	0.0015	0.0075	2	hsa-miR-16-5p	hsa-miR-15b-5p
GARS	6.91e-05	0.0015	0.0075	2	hsa-miR-16-5p	hsa-miR-93-5p
GPAA1	6.91e-05	0.0015	0.0075	2	hsa-miR-7-5p	hsa-miR-16-5p
HOXC8	5.99e-05	0.0015	0.095	5	hsa-miR-19b-3p	hsa-miR-204-5p	hsa-miR-16-5p	hsa-miR-15b-5p	hsa-miR-92a-3p
IGF1R	6.36e-05	0.0015	0.175	7	hsa-miR-7-5p	hsa-miR-92a-3p	hsa-miR-16-5p	hsa-miR-133a-3p	hsa-let-7a-5p	hsa-let-7f-5p	hsa-let-7g-5p
JAK1	6.39e-05	0.0015	0.0283	3	hsa-miR-23b-3p	hsa-miR-15b-5p	hsa-miR-93-5p
KAT2B	6.39e-05	0.0015	0.0283	3	hsa-miR-92a-3p	hsa-miR-93-5p	hsa-miR-19b-3p
KCNJ14	6.91e-05	0.0015	0.0075	2	hsa-miR-7-5p	hsa-miR-24-3p
LRRC37A2	6.91e-05	0.0015	0.0075	2	hsa-miR-92a-3p	hsa-let-7a-5p
MALSU1	6.91e-05	0.0015	0.0075	2	hsa-miR-24-3p	hsa-miR-16-5p
MPG	6.91e-05	0.0015	0.0075	2	hsa-miR-93-5p	hsa-miR-92a-3p
MRPL32	6.91e-05	0.0015	0.0075	2	hsa-miR-92a-3p	hsa-miR-19b-3p
NDUFA4P1	5.96e-05	0.0015	0.0588	4	hsa-let-7g-5p	hsa-let-7f-5p	hsa-let-7a-5p	hsa-miR-24-3p
NFKB1	6.39e-05	0.0015	0.0283	3	hsa-let-7a-5p	hsa-miR-16-5p	hsa-miR-92a-3p
PAFAH1B1	5.96e-05	0.0015	0.0588	4	hsa-miR-92a-3p	hsa-miR-93-5p	hsa-miR-16-5p	hsa-miR-15b-5p
RHOT2	6.91e-05	0.0015	0.0075	2	hsa-miR-24-3p	hsa-miR-92a-3p
RNF38	5.96e-05	0.0015	0.0588	4	hsa-miR-7-5p	hsa-miR-16-5p	hsa-miR-15b-5p	hsa-miR-23b-3p
RPL3	6.39e-05	0.0015	0.0283	3	hsa-miR-16-5p	hsa-miR-204-5p	hsa-miR-92a-3p
RPS25	6.91e-05	0.0015	0.0075	2	hsa-miR-16-5p	hsa-miR-92a-3p
RSPRY1	6.91e-05	0.0015	0.0075	2	hsa-miR-7-5p	hsa-miR-92a-3p
SFT2D1	6.91e-05	0.0015	0.0075	2	hsa-miR-15b-5p	hsa-let-7g-5p
SLC25A38	6.91e-05	0.0015	0.0075	2	hsa-miR-92a-3p	hsa-miR-16-5p
STK4	6.37e-05	0.0015	0.135	6	hsa-miR-92a-3p	hsa-let-7a-5p	hsa-let-7f-5p	hsa-let-7g-5p	hsa-miR-24-3p	hsa-miR-19b-3p
STT3B	6.91e-05	0.0015	0.0075	2	hsa-miR-15b-5p	hsa-miR-16-5p
STX3	6.49e-05	0.0015	0.06	4	hsa-miR-92a-3p	hsa-let-7a-5p	hsa-let-7f-5p	hsa-let-7g-5p
TAB2	6.49e-05	0.0015	0.06	4	hsa-miR-23b-3p	hsa-miR-15b-5p	hsa-let-7f-5p	hsa-let-7a-5p
THBS1	5.99e-05	0.0015	0.095	5	hsa-let-7a-5p	hsa-miR-92a-3p	hsa-let-7g-5p	hsa-miR-19b-3p	hsa-let-7f-5p
TTC1	6.91e-05	0.0015	0.0075	2	hsa-miR-16-5p	hsa-miR-15b-5p
UCA1	6.91e-05	0.0015	0.0075	2	hsa-miR-204-5p	hsa-miR-16-5p
WDR18	6.91e-05	0.0015	0.0075	2	hsa-miR-16-5p	hsa-miR-92a-3p
ZNF417	5.93e-05	0.0015	0.133	6	hsa-miR-93-5p	hsa-miR-19b-3p	hsa-miR-92a-3p	hsa-let-7g-5p	hsa-let-7f-5p	hsa-let-7a-5p
NPM1	7.04e-05	0.00153	0.0613	4	hsa-miR-23b-3p	hsa-miR-15b-5p	hsa-miR-93-5p	hsa-miR-92a-3p
ERO1A	7.64e-05	0.00163	0.0625	4	hsa-miR-24-3p	hsa-let-7a-5p	hsa-let-7f-5p	hsa-let-7g-5p
FNDC9	7.65e-05	0.00163	0.03	3	hsa-let-7a-5p	hsa-let-7f-5p	hsa-let-7g-5p
KIF27	7.65e-05	0.00163	0.03	3	hsa-let-7g-5p	hsa-let-7f-5p	hsa-let-7a-5p
SPTLC1	7.65e-05	0.00163	0.03	3	hsa-miR-16-5p	hsa-miR-92a-3p	hsa-miR-15b-5p
RRM2	8.06e-05	0.00171	0.101	5	hsa-miR-24-3p	hsa-let-7g-5p	hsa-let-7a-5p	hsa-miR-93-5p	hsa-let-7f-5p
BCL2L12	8.26e-05	0.00172	0.0638	4	hsa-miR-24-3p	hsa-miR-7-5p	hsa-miR-15b-5p	hsa-miR-16-5p
BMPR2	8.26e-05	0.00172	0.0638	4	hsa-miR-92a-3p	hsa-miR-19b-3p	hsa-miR-7-5p	hsa-miR-93-5p
FNDC3A	8.26e-05	0.00172	0.0638	4	hsa-let-7a-5p	hsa-let-7f-5p	hsa-let-7g-5p	hsa-miR-19b-3p
HERPUD1	8.26e-05	0.00172	0.0638	4	hsa-miR-93-5p	hsa-let-7g-5p	hsa-let-7f-5p	hsa-let-7a-5p
SMAD7	8.26e-05	0.00172	0.0638	4	hsa-miR-16-5p	hsa-miR-15b-5p	hsa-miR-92a-3p	hsa-miR-93-5p
SLC11A2	8.46e-05	0.00176	0.102	5	hsa-miR-24-3p	hsa-miR-16-5p	hsa-let-7g-5p	hsa-let-7f-5p	hsa-let-7a-5p
SOD2	8.69e-05	0.0018	0.184	7	hsa-miR-204-5p	hsa-let-7g-5p	hsa-let-7f-5p	hsa-let-7a-5p	hsa-miR-93-5p	hsa-miR-7-5p	hsa-miR-23b-3p
CDK1	8.93e-05	0.00183	0.065	4	hsa-miR-16-5p	hsa-miR-24-3p	hsa-miR-92a-3p	hsa-miR-15b-5p
DNAJC27	9.05e-05	0.00183	0.0317	3	hsa-miR-7-5p	hsa-miR-92a-3p	hsa-miR-93-5p
MAPK9	9.05e-05	0.00183	0.0317	3	hsa-miR-93-5p	hsa-miR-7-5p	hsa-miR-92a-3p
MEPCE	9.05e-05	0.00183	0.0317	3	hsa-miR-7-5p	hsa-miR-16-5p	hsa-let-7a-5p
SDR42E1	9.05e-05	0.00183	0.0317	3	hsa-let-7g-5p	hsa-let-7f-5p	hsa-let-7a-5p
SLC25A12	8.93e-05	0.00183	0.065	4	hsa-let-7f-5p	hsa-miR-16-5p	hsa-miR-15b-5p	hsa-miR-19b-3p
STRADB	9.05e-05	0.00183	0.0317	3	hsa-miR-24-3p	hsa-miR-16-5p	hsa-miR-15b-5p
CPEB3	9.63e-05	0.00189	0.0663	4	hsa-miR-23b-3p	hsa-miR-16-5p	hsa-miR-15b-5p	hsa-miR-92a-3p
HIST1H2BK	9.63e-05	0.00189	0.0663	4	hsa-miR-16-5p	hsa-let-7g-5p	hsa-let-7f-5p	hsa-let-7a-5p
MFSD8	9.63e-05	0.00189	0.0663	4	hsa-let-7g-5p	hsa-let-7f-5p	hsa-let-7a-5p	hsa-miR-93-5p
PDE4D	9.63e-05	0.00189	0.0663	4	hsa-miR-7-5p	hsa-miR-19b-3p	hsa-miR-16-5p	hsa-miR-15b-5p
PTGFRN	9.63e-05	0.00189	0.0663	4	hsa-miR-24-3p	hsa-miR-92a-3p	hsa-miR-93-5p	hsa-miR-23b-3p
TSPAN3	9.63e-05	0.00189	0.0663	4	hsa-miR-16-5p	hsa-miR-15b-5p	hsa-let-7f-5p	hsa-let-7a-5p
ZNF267	9.63e-05	0.00189	0.0663	4	hsa-miR-16-5p	hsa-miR-15b-5p	hsa-miR-92a-3p	hsa-miR-23b-3p
AP1S1	0.000104	0.00203	0.0675	4	hsa-miR-204-5p	hsa-let-7a-5p	hsa-let-7f-5p	hsa-let-7g-5p
MAGEA3	0.000106	0.00206	0.0333	3	hsa-let-7a-5p	hsa-let-7f-5p	hsa-let-7g-5p
MAGEA6	0.000106	0.00206	0.0333	3	hsa-let-7a-5p	hsa-let-7f-5p	hsa-let-7g-5p
XPO1	0.000106	0.00206	0.0333	3	hsa-miR-16-5p	hsa-miR-23b-3p	hsa-miR-92a-3p
AGO4	0.000111	0.00212	0.0688	4	hsa-let-7a-5p	hsa-miR-92a-3p	hsa-miR-16-5p	hsa-miR-15b-5p
ATP2A2	0.000111	0.00212	0.0688	4	hsa-miR-15b-5p	hsa-let-7f-5p	hsa-let-7a-5p	hsa-miR-92a-3p
NOTCH2	0.000111	0.00212	0.0688	4	hsa-miR-16-5p	hsa-miR-92a-3p	hsa-miR-23b-3p	hsa-miR-15b-5p
OCRL	0.000111	0.00212	0.0688	4	hsa-miR-19b-3p	hsa-miR-93-5p	hsa-miR-16-5p	hsa-miR-15b-5p
TMED7	0.000111	0.00212	0.0688	4	hsa-miR-24-3p	hsa-let-7a-5p	hsa-miR-16-5p	hsa-miR-23b-3p
CRY2	0.000116	0.0022	0.109	5	hsa-miR-93-5p	hsa-let-7a-5p	hsa-let-7f-5p	hsa-let-7g-5p	hsa-miR-24-3p
TNFRSF10B	0.000116	0.0022	0.109	5	hsa-miR-92a-3p	hsa-let-7g-5p	hsa-let-7a-5p	hsa-miR-19b-3p	hsa-miR-93-5p
UBXN2B	0.000116	0.0022	0.109	5	hsa-miR-16-5p	hsa-let-7a-5p	hsa-let-7f-5p	hsa-let-7g-5p	hsa-miR-7-5p
CD59	0.00012	0.00225	0.07	4	hsa-miR-92a-3p	hsa-let-7g-5p	hsa-let-7f-5p	hsa-let-7a-5p
SYT1	0.000124	0.00228	0.035	3	hsa-let-7a-5p	hsa-let-7f-5p	hsa-let-7g-5p
TCP1	0.000124	0.00228	0.035	3	hsa-miR-23b-3p	hsa-miR-15b-5p	hsa-miR-16-5p
USP3	0.000124	0.00228	0.035	3	hsa-miR-93-5p	hsa-miR-16-5p	hsa-miR-15b-5p
WDR1	0.000124	0.00228	0.035	3	hsa-miR-93-5p	hsa-miR-92a-3p	hsa-miR-19b-3p
WEE1	0.000123	0.00228	0.152	6	hsa-miR-19b-3p	hsa-miR-16-5p	hsa-miR-92a-3p	hsa-miR-93-5p	hsa-miR-15b-5p	hsa-miR-23b-3p
AARS2	0.000138	0.00234	0.01	2	hsa-miR-23b-3p	hsa-miR-92a-3p
ATAD3A	0.000138	0.00234	0.01	2	hsa-miR-24-3p	hsa-miR-92a-3p
BCS1L	0.000138	0.00234	0.01	2	hsa-miR-23b-3p	hsa-miR-92a-3p
CCT8	0.000138	0.00234	0.01	2	hsa-miR-93-5p	hsa-miR-16-5p
DNAJB12	0.000138	0.00234	0.01	2	hsa-miR-24-3p	hsa-miR-92a-3p
EIF3K	0.000138	0.00234	0.01	2	hsa-miR-16-5p	hsa-miR-92a-3p
ETFRF1	0.000138	0.00234	0.01	2	hsa-miR-16-5p	hsa-miR-15b-5p
FAH	0.000138	0.00234	0.01	2	hsa-miR-24-3p	hsa-miR-93-5p
HSPH1	0.000138	0.00234	0.01	2	hsa-miR-16-5p	hsa-miR-92a-3p
IKZF1	0.000138	0.00234	0.01	2	hsa-miR-19b-3p	hsa-miR-92a-3p
KLHDC2	0.000138	0.00234	0.01	2	hsa-miR-93-5p	hsa-miR-19b-3p
MPP1	0.000138	0.00234	0.01	2	hsa-miR-15b-5p	hsa-miR-92a-3p
PEX12	0.000138	0.00234	0.01	2	hsa-miR-16-5p	hsa-miR-15b-5p
PYGL	0.000138	0.00234	0.01	2	hsa-miR-93-5p	hsa-miR-92a-3p
RACGAP1	0.000133	0.00234	0.112	5	hsa-miR-16-5p	hsa-miR-204-5p	hsa-miR-15b-5p	hsa-miR-93-5p	hsa-miR-19b-3p
RBM6	0.000138	0.00234	0.01	2	hsa-miR-16-5p	hsa-let-7a-5p
RRP12	0.000138	0.00234	0.01	2	hsa-miR-24-3p	hsa-miR-16-5p
SLC25A29	0.000138	0.00234	0.01	2	hsa-miR-16-5p	hsa-miR-15b-5p
SLC52A2	0.000138	0.00234	0.01	2	hsa-miR-7-5p	hsa-miR-24-3p
SOCS2	0.000138	0.00234	0.01	2	hsa-miR-7-5p	hsa-miR-16-5p
SYBU	0.000138	0.00234	0.01	2	hsa-miR-93-5p	hsa-miR-19b-3p
THAP12	0.000138	0.00234	0.01	2	hsa-miR-7-5p	hsa-miR-24-3p
TMTC3	0.000128	0.00234	0.0713	4	hsa-miR-16-5p	hsa-let-7a-5p	hsa-let-7f-5p	hsa-let-7g-5p
TOMM34	0.000138	0.00234	0.01	2	hsa-miR-16-5p	hsa-miR-24-3p
UFSP2	0.000138	0.00234	0.01	2	hsa-miR-92a-3p	hsa-miR-16-5p
VPS33B	0.000138	0.00234	0.01	2	hsa-miR-16-5p	hsa-miR-15b-5p
C21orf62	0.000143	0.00238	0.0367	3	hsa-miR-204-5p	hsa-miR-15b-5p	hsa-miR-16-5p
GTF2E1	0.000143	0.00238	0.0367	3	hsa-miR-24-3p	hsa-let-7f-5p	hsa-miR-92a-3p
KLHL40	0.000143	0.00238	0.0367	3	hsa-miR-204-5p	hsa-miR-16-5p	hsa-miR-15b-5p
RPL30	0.000143	0.00238	0.0367	3	hsa-miR-16-5p	hsa-miR-93-5p	hsa-let-7a-5p
SLC39A14	0.000143	0.00238	0.0367	3	hsa-miR-16-5p	hsa-miR-15b-5p	hsa-miR-92a-3p
SNX16	0.000143	0.00238	0.0367	3	hsa-miR-16-5p	hsa-miR-93-5p	hsa-miR-15b-5p
NCOA3	0.000144	0.0024	0.114	5	hsa-miR-19b-3p	hsa-miR-93-5p	hsa-let-7a-5p	hsa-let-7f-5p	hsa-let-7g-5p
ACER2	0.000147	0.00243	0.0738	4	hsa-let-7a-5p	hsa-let-7f-5p	hsa-let-7g-5p	hsa-miR-93-5p
E2F1	0.000147	0.00243	0.0738	4	hsa-miR-93-5p	hsa-miR-23b-3p	hsa-let-7a-5p	hsa-miR-24-3p
PLAGL2	0.000152	0.00252	0.158	6	hsa-miR-24-3p	hsa-let-7g-5p	hsa-let-7f-5p	hsa-let-7a-5p	hsa-miR-7-5p	hsa-miR-93-5p
ABHD2	0.000157	0.00257	0.116	5	hsa-miR-92a-3p	hsa-miR-16-5p	hsa-miR-93-5p	hsa-miR-24-3p	hsa-miR-15b-5p
ATG12	0.000157	0.00257	0.075	4	hsa-miR-23b-3p	hsa-let-7g-5p	hsa-let-7f-5p	hsa-let-7a-5p
ZNRF3	0.000157	0.00257	0.075	4	hsa-miR-16-5p	hsa-miR-15b-5p	hsa-miR-92a-3p	hsa-miR-93-5p
DDX3Y	0.000164	0.00261	0.0383	3	hsa-miR-16-5p	hsa-miR-19b-3p	hsa-miR-15b-5p
FAM43A	0.000164	0.00261	0.0383	3	hsa-let-7g-5p	hsa-let-7f-5p	hsa-let-7a-5p
IPO5	0.000164	0.00261	0.0383	3	hsa-miR-93-5p	hsa-miR-92a-3p	hsa-miR-16-5p
KMT5B	0.000164	0.00261	0.0383	3	hsa-miR-93-5p	hsa-miR-19b-3p	hsa-miR-92a-3p
PGM2L1	0.000164	0.00261	0.117	5	hsa-miR-93-5p	hsa-let-7f-5p	hsa-let-7g-5p	hsa-let-7a-5p	hsa-miR-19b-3p
PIP4P1	0.000164	0.00261	0.0383	3	hsa-miR-16-5p	hsa-miR-92a-3p	hsa-miR-15b-5p
PRSS22	0.000164	0.00261	0.0383	3	hsa-let-7a-5p	hsa-let-7f-5p	hsa-let-7g-5p
RNFT1	0.000164	0.00261	0.0383	3	hsa-let-7a-5p	hsa-let-7f-5p	hsa-let-7g-5p
SUOX	0.000164	0.00261	0.0383	3	hsa-let-7a-5p	hsa-let-7f-5p	hsa-let-7g-5p
DCP2	0.000168	0.00265	0.0763	4	hsa-miR-24-3p	hsa-miR-92a-3p	hsa-miR-19b-3p	hsa-miR-23b-3p
FAM83G	0.000168	0.00265	0.0763	4	hsa-miR-92a-3p	hsa-let-7a-5p	hsa-let-7f-5p	hsa-let-7g-5p
TMEM138	0.000168	0.00265	0.0763	4	hsa-miR-93-5p	hsa-miR-16-5p	hsa-miR-15b-5p	hsa-miR-19b-3p
MLLT10	0.000179	0.00282	0.0775	4	hsa-miR-19b-3p	hsa-let-7g-5p	hsa-let-7f-5p	hsa-let-7a-5p
ACTA1	0.000186	0.00287	0.04	3	hsa-let-7g-5p	hsa-let-7f-5p	hsa-let-7a-5p
BSG	0.000186	0.00287	0.04	3	hsa-miR-92a-3p	hsa-miR-16-5p	hsa-miR-15b-5p
GABPA	0.000186	0.00287	0.04	3	hsa-miR-92a-3p	hsa-miR-16-5p	hsa-miR-15b-5p
GNA12	0.000186	0.00287	0.04	3	hsa-miR-93-5p	hsa-miR-23b-3p	hsa-miR-7-5p
RPLP1	0.000186	0.00287	0.04	3	hsa-miR-16-5p	hsa-miR-204-5p	hsa-miR-92a-3p
TADA2B	0.000186	0.00287	0.04	3	hsa-miR-16-5p	hsa-miR-15b-5p	hsa-miR-93-5p
TRAM1	0.000186	0.00287	0.04	3	hsa-miR-93-5p	hsa-miR-16-5p	hsa-miR-15b-5p
USP38	0.000186	0.00287	0.04	3	hsa-let-7f-5p	hsa-let-7g-5p	hsa-let-7a-5p
POLR3D	0.00019	0.00292	0.0788	4	hsa-let-7a-5p	hsa-let-7f-5p	hsa-miR-24-3p	hsa-let-7g-5p
STAT2	0.00019	0.00292	0.0788	4	hsa-let-7g-5p	hsa-let-7f-5p	hsa-let-7a-5p	hsa-miR-92a-3p
BCL2L11	0.0002	0.00305	0.122	5	hsa-miR-19b-3p	hsa-miR-93-5p	hsa-miR-92a-3p	hsa-miR-24-3p	hsa-let-7a-5p
DIAPH1	0.000203	0.00307	0.08	4	hsa-miR-23b-3p	hsa-miR-92a-3p	hsa-miR-15b-5p	hsa-miR-16-5p
EIF2B2	0.000203	0.00307	0.08	4	hsa-miR-16-5p	hsa-miR-92a-3p	hsa-miR-93-5p	hsa-miR-15b-5p
SOWAHC	0.000203	0.00307	0.08	4	hsa-miR-93-5p	hsa-miR-16-5p	hsa-miR-204-5p	hsa-miR-15b-5p
SEPTIN2	0.000215	0.00314	0.0813	4	hsa-miR-15b-5p	hsa-miR-7-5p	hsa-miR-16-5p	hsa-miR-93-5p
AFDN	0.000229	0.00314	0.0125	2	hsa-miR-15b-5p	hsa-miR-92a-3p
AHCYL1	0.000229	0.00314	0.0125	2	hsa-miR-16-5p	hsa-miR-92a-3p
BTBD10	0.000229	0.00314	0.0125	2	hsa-miR-93-5p	hsa-miR-19b-3p
C2orf69	0.000211	0.00314	0.0417	3	hsa-miR-93-5p	hsa-miR-92a-3p	hsa-miR-23b-3p
CAMK2D	0.000229	0.00314	0.0125	2	hsa-miR-7-5p	hsa-let-7a-5p
CYB561A3	0.000211	0.00314	0.0417	3	hsa-miR-7-5p	hsa-miR-16-5p	hsa-miR-15b-5p
FARP1	0.000229	0.00314	0.0125	2	hsa-miR-204-5p	hsa-let-7f-5p
GRPEL2	0.000224	0.00314	0.125	5	hsa-miR-16-5p	hsa-let-7a-5p	hsa-let-7f-5p	hsa-let-7g-5p	hsa-miR-93-5p
GSTP1	0.000229	0.00314	0.0125	2	hsa-miR-133a-3p	hsa-miR-92a-3p
HEATR1	0.000229	0.00314	0.0125	2	hsa-miR-16-5p	hsa-miR-92a-3p
IL13	0.000229	0.00314	0.0125	2	hsa-let-7g-5p	hsa-let-7f-5p
ITPR3	0.000229	0.00314	0.0125	2	hsa-miR-23b-3p	hsa-miR-92a-3p
LDLRAP1	0.000229	0.00314	0.0125	2	hsa-miR-92a-3p	hsa-miR-133a-3p
MAGEA12	0.000211	0.00314	0.0417	3	hsa-let-7a-5p	hsa-let-7f-5p	hsa-let-7g-5p
MED11	0.000229	0.00314	0.0125	2	hsa-miR-16-5p	hsa-miR-15b-5p
MMS19	0.000229	0.00314	0.0125	2	hsa-miR-16-5p	hsa-miR-24-3p
NEK6	0.000229	0.00314	0.0125	2	hsa-miR-24-3p	hsa-miR-92a-3p
NUP160	0.000229	0.00314	0.0125	2	hsa-miR-16-5p	hsa-miR-15b-5p
PACSIN3	0.000229	0.00314	0.0125	2	hsa-miR-24-3p	hsa-miR-16-5p
PARP16	0.000211	0.00314	0.0417	3	hsa-let-7g-5p	hsa-let-7f-5p	hsa-let-7a-5p
PLD3	0.000215	0.00314	0.0813	4	hsa-miR-16-5p	hsa-let-7a-5p	hsa-let-7f-5p	hsa-let-7g-5p
PLEKHB1	0.000229	0.00314	0.0125	2	hsa-miR-7-5p	hsa-miR-92a-3p
POU2AF1	0.000229	0.00314	0.0125	2	hsa-miR-16-5p	hsa-miR-15b-5p
RABGGTB	0.000229	0.00314	0.0125	2	hsa-miR-16-5p	hsa-miR-92a-3p
RALA	0.000229	0.00314	0.0125	2	hsa-miR-24-3p	hsa-miR-7-5p
RAVER1	0.000229	0.00314	0.0125	2	hsa-miR-92a-3p	hsa-let-7a-5p
SHISA5	0.000229	0.00314	0.0125	2	hsa-miR-7-5p	hsa-miR-92a-3p
SLC10A7	0.000228	0.00314	0.0825	4	hsa-let-7a-5p	hsa-let-7f-5p	hsa-let-7g-5p	hsa-miR-92a-3p
TELO2	0.000229	0.00314	0.0125	2	hsa-miR-16-5p	hsa-miR-93-5p
TKTL1	0.000229	0.00314	0.0125	2	hsa-miR-16-5p	hsa-miR-15b-5p
TNRC6B	0.000215	0.00314	0.168	6	hsa-miR-7-5p	hsa-miR-19b-3p	hsa-miR-16-5p	hsa-miR-23b-3p	hsa-miR-15b-5p	hsa-miR-93-5p
UBE2R2	0.000229	0.00314	0.0125	2	hsa-miR-7-5p	hsa-miR-92a-3p
UBE3B	0.000229	0.00314	0.0125	2	hsa-miR-93-5p	hsa-miR-15b-5p
URB2	0.000229	0.00314	0.0125	2	hsa-miR-15b-5p	hsa-miR-92a-3p
UTP14A	0.000229	0.00314	0.0125	2	hsa-miR-16-5p	hsa-miR-204-5p
YOD1	0.000215	0.00314	0.168	6	hsa-miR-93-5p	hsa-miR-24-3p	hsa-miR-7-5p	hsa-let-7a-5p	hsa-let-7g-5p	hsa-let-7f-5p
ZNF443	0.000211	0.00314	0.0417	3	hsa-let-7g-5p	hsa-let-7f-5p	hsa-let-7a-5p
ABCC1	0.000238	0.00321	0.0434	3	hsa-miR-7-5p	hsa-miR-23b-3p	hsa-miR-16-5p
ATP6V1G1	0.000238	0.00321	0.0434	3	hsa-let-7g-5p	hsa-let-7f-5p	hsa-let-7a-5p
C12orf4	0.000238	0.00321	0.0434	3	hsa-let-7g-5p	hsa-let-7f-5p	hsa-let-7a-5p
CIT	0.000238	0.00321	0.0434	3	hsa-miR-92a-3p	hsa-miR-19b-3p	hsa-miR-93-5p
MARS2	0.000238	0.00321	0.0434	3	hsa-let-7a-5p	hsa-let-7f-5p	hsa-let-7g-5p
OPRL1	0.000238	0.00321	0.0434	3	hsa-let-7g-5p	hsa-let-7f-5p	hsa-let-7a-5p
PRPF8	0.000238	0.00321	0.0434	3	hsa-miR-93-5p	hsa-miR-92a-3p	hsa-miR-16-5p
PIK3R1	0.000242	0.00324	0.0838	4	hsa-let-7a-5p	hsa-miR-16-5p	hsa-miR-15b-5p	hsa-miR-23b-3p
TRAPPC10	0.000242	0.00324	0.0838	4	hsa-miR-93-5p	hsa-let-7a-5p	hsa-let-7f-5p	hsa-let-7g-5p
ZNF275	0.000242	0.00324	0.0838	4	hsa-miR-16-5p	hsa-miR-15b-5p	hsa-miR-7-5p	hsa-miR-23b-3p
NR2C2	0.000257	0.00342	0.085	4	hsa-miR-93-5p	hsa-miR-16-5p	hsa-miR-15b-5p	hsa-miR-133a-3p
PHLPP2	0.000257	0.00342	0.085	4	hsa-miR-93-5p	hsa-miR-15b-5p	hsa-miR-16-5p	hsa-miR-92a-3p
GAPDH	0.000267	0.00354	0.045	3	hsa-miR-23b-3p	hsa-miR-93-5p	hsa-miR-92a-3p
SQSTM1	0.000267	0.00354	0.045	3	hsa-miR-16-5p	hsa-miR-7-5p	hsa-miR-93-5p
ACVR1B	0.000272	0.00356	0.0863	4	hsa-miR-24-3p	hsa-miR-7-5p	hsa-let-7a-5p	hsa-miR-93-5p
AMOTL1	0.000272	0.00356	0.0863	4	hsa-miR-23b-3p	hsa-miR-92a-3p	hsa-miR-16-5p	hsa-miR-15b-5p
PDGFB	0.000272	0.00356	0.0863	4	hsa-let-7f-5p	hsa-miR-93-5p	hsa-let-7a-5p	hsa-let-7g-5p
SLC16A9	0.000272	0.00356	0.0863	4	hsa-miR-93-5p	hsa-let-7g-5p	hsa-let-7f-5p	hsa-let-7a-5p
TECPR2	0.000272	0.00356	0.0863	4	hsa-miR-92a-3p	hsa-miR-204-5p	hsa-miR-16-5p	hsa-miR-15b-5p
NFATC2IP	0.000287	0.00374	0.0875	4	hsa-let-7a-5p	hsa-miR-19b-3p	hsa-miR-92a-3p	hsa-miR-93-5p
TMEM64	0.000287	0.00374	0.0875	4	hsa-let-7a-5p	hsa-miR-93-5p	hsa-miR-19b-3p	hsa-miR-23b-3p
TNFAIP3	0.000287	0.00374	0.0875	4	hsa-miR-24-3p	hsa-miR-23b-3p	hsa-miR-19b-3p	hsa-let-7a-5p
BTBD7	0.000298	0.00383	0.0467	3	hsa-miR-92a-3p	hsa-miR-19b-3p	hsa-miR-93-5p
FMO4	0.000298	0.00383	0.0467	3	hsa-let-7g-5p	hsa-let-7f-5p	hsa-let-7a-5p
GRAMD2B	0.000298	0.00383	0.0467	3	hsa-miR-16-5p	hsa-miR-92a-3p	hsa-miR-15b-5p
KLHDC8B	0.000298	0.00383	0.0467	3	hsa-let-7f-5p	hsa-let-7g-5p	hsa-let-7a-5p
RABL2A	0.000298	0.00383	0.0467	3	hsa-let-7g-5p	hsa-let-7f-5p	hsa-let-7a-5p
RABL2B	0.000298	0.00383	0.0467	3	hsa-let-7g-5p	hsa-let-7f-5p	hsa-let-7a-5p
E2F3	0.000311	0.00399	0.134	5	hsa-miR-24-3p	hsa-miR-16-5p	hsa-miR-15b-5p	hsa-miR-92a-3p	hsa-miR-93-5p
ALG2	0.000343	0.004	0.015	2	hsa-miR-19b-3p	hsa-miR-16-5p
AMPD2	0.000343	0.004	0.015	2	hsa-miR-24-3p	hsa-let-7a-5p
ANPEP	0.000343	0.004	0.015	2	hsa-miR-24-3p	hsa-miR-16-5p
ARHGAP12	0.000321	0.004	0.09	4	hsa-miR-93-5p	hsa-miR-19b-3p	hsa-miR-16-5p	hsa-miR-15b-5p
ARMC8	0.000343	0.004	0.015	2	hsa-let-7f-5p	hsa-miR-19b-3p
ASXL1	0.000332	0.004	0.0484	3	hsa-miR-7-5p	hsa-miR-16-5p	hsa-miR-15b-5p
ATXN1	0.000334	0.004	0.136	5	hsa-miR-19b-3p	hsa-miR-93-5p	hsa-miR-92a-3p	hsa-miR-204-5p	hsa-miR-7-5p
BCCIP	0.000343	0.004	0.015	2	hsa-miR-7-5p	hsa-miR-16-5p
CDC37L1	0.000332	0.004	0.0484	3	hsa-miR-93-5p	hsa-miR-16-5p	hsa-miR-15b-5p
COPS6	0.000343	0.004	0.015	2	hsa-let-7f-5p	hsa-miR-92a-3p
CRTC3	0.000332	0.004	0.0484	3	hsa-miR-7-5p	hsa-miR-92a-3p	hsa-miR-93-5p
EIF2AK1	0.000343	0.004	0.015	2	hsa-miR-7-5p	hsa-miR-92a-3p
ERLIN2	0.000343	0.004	0.015	2	hsa-miR-16-5p	hsa-miR-93-5p
FADD	0.000343	0.004	0.015	2	hsa-miR-7-5p	hsa-miR-15b-5p
FAF1	0.000343	0.004	0.015	2	hsa-miR-24-3p	hsa-miR-92a-3p
GINS1	0.000343	0.004	0.015	2	hsa-miR-7-5p	hsa-miR-19b-3p
GTF3C5	0.000343	0.004	0.015	2	hsa-miR-7-5p	hsa-let-7a-5p
HDAC2	0.000343	0.004	0.015	2	hsa-let-7f-5p	hsa-miR-92a-3p
IL1B	0.000343	0.004	0.015	2	hsa-miR-204-5p	hsa-miR-24-3p
IPO4	0.000343	0.004	0.015	2	hsa-miR-16-5p	hsa-miR-92a-3p
KIAA1143	0.000321	0.004	0.09	4	hsa-miR-7-5p	hsa-let-7a-5p	hsa-let-7f-5p	hsa-let-7g-5p
NDFIP1	0.000343	0.004	0.015	2	hsa-miR-15b-5p	hsa-miR-19b-3p
NIPSNAP2	0.000343	0.004	0.015	2	hsa-miR-24-3p	hsa-miR-92a-3p
NR1I2	0.000343	0.004	0.015	2	hsa-let-7a-5p	hsa-miR-16-5p
OGFR	0.000343	0.004	0.015	2	hsa-miR-24-3p	hsa-miR-92a-3p
PEX14	0.000343	0.004	0.015	2	hsa-miR-16-5p	hsa-let-7a-5p
PLAUR	0.000343	0.004	0.015	2	hsa-miR-204-5p	hsa-miR-16-5p
PON2	0.000343	0.004	0.015	2	hsa-miR-16-5p	hsa-miR-92a-3p
PPP2R2A	0.000338	0.004	0.0913	4	hsa-miR-92a-3p	hsa-let-7a-5p	hsa-let-7f-5p	hsa-let-7g-5p
PSKH1	0.000343	0.004	0.015	2	hsa-miR-16-5p	hsa-miR-15b-5p
PXYLP1	0.000343	0.004	0.015	2	hsa-miR-93-5p	hsa-miR-19b-3p
RBFOX2	0.000338	0.004	0.0913	4	hsa-let-7a-5p	hsa-miR-92a-3p	hsa-let-7f-5p	hsa-let-7g-5p
RNF168	0.000332	0.004	0.0484	3	hsa-miR-16-5p	hsa-miR-15b-5p	hsa-miR-133a-3p
SLAIN1	0.000343	0.004	0.015	2	hsa-miR-19b-3p	hsa-miR-92a-3p
SLC25A39	0.000343	0.004	0.015	2	hsa-miR-7-5p	hsa-miR-16-5p
SSRP1	0.000332	0.004	0.0484	3	hsa-miR-23b-3p	hsa-miR-16-5p	hsa-miR-15b-5p
SYNPR	0.000343	0.004	0.015	2	hsa-miR-92a-3p	hsa-let-7a-5p
TIAF1	0.000321	0.004	0.09	4	hsa-miR-204-5p	hsa-let-7a-5p	hsa-let-7f-5p	hsa-let-7g-5p
WIPI2	0.000332	0.004	0.0484	3	hsa-let-7a-5p	hsa-miR-16-5p	hsa-miR-15b-5p
ZBTB8OS	0.000332	0.004	0.0484	3	hsa-let-7g-5p	hsa-let-7f-5p	hsa-let-7a-5p
ZNF721	0.000343	0.004	0.015	2	hsa-miR-19b-3p	hsa-miR-92a-3p
ZNF8	0.000321	0.004	0.09	4	hsa-let-7g-5p	hsa-let-7f-5p	hsa-let-7a-5p	hsa-miR-24-3p
CDKAL1	0.000357	0.00414	0.0925	4	hsa-miR-24-3p	hsa-let-7g-5p	hsa-let-7f-5p	hsa-let-7a-5p
CFL2	0.000357	0.00414	0.0925	4	hsa-miR-16-5p	hsa-let-7a-5p	hsa-miR-19b-3p	hsa-miR-93-5p
CTPS1	0.000367	0.0042	0.05	3	hsa-let-7f-5p	hsa-let-7a-5p	hsa-let-7g-5p
DUSP1	0.000367	0.0042	0.05	3	hsa-let-7g-5p	hsa-let-7f-5p	hsa-let-7a-5p
LAPTM4B	0.000367	0.0042	0.05	3	hsa-miR-93-5p	hsa-miR-24-3p	hsa-miR-16-5p
NUCB2	0.000367	0.0042	0.05	3	hsa-let-7g-5p	hsa-let-7f-5p	hsa-let-7a-5p
PGRMC1	0.000367	0.0042	0.05	3	hsa-let-7a-5p	hsa-let-7f-5p	hsa-let-7g-5p
RAB40B	0.000367	0.0042	0.05	3	hsa-miR-204-5p	hsa-miR-15b-5p	hsa-miR-16-5p
SMAD6	0.000367	0.0042	0.05	3	hsa-miR-92a-3p	hsa-miR-93-5p	hsa-miR-204-5p
SNRPB2	0.000367	0.0042	0.05	3	hsa-miR-24-3p	hsa-miR-16-5p	hsa-miR-15b-5p
DICER1	0.000376	0.00427	0.0938	4	hsa-let-7a-5p	hsa-miR-16-5p	hsa-miR-19b-3p	hsa-miR-15b-5p
LAMC1	0.000376	0.00427	0.0938	4	hsa-miR-16-5p	hsa-miR-92a-3p	hsa-miR-15b-5p	hsa-miR-93-5p
NARS	0.000376	0.00427	0.0938	4	hsa-miR-16-5p	hsa-let-7f-5p	hsa-miR-93-5p	hsa-miR-24-3p
PHACTR4	0.000395	0.00447	0.095	4	hsa-miR-92a-3p	hsa-let-7g-5p	hsa-let-7f-5p	hsa-let-7a-5p
PMPCA	0.000395	0.00447	0.095	4	hsa-let-7g-5p	hsa-let-7f-5p	hsa-let-7a-5p	hsa-miR-24-3p
EMILIN2	0.000406	0.00457	0.0517	3	hsa-let-7g-5p	hsa-let-7f-5p	hsa-let-7a-5p
ZNF622	0.000406	0.00457	0.0517	3	hsa-miR-16-5p	hsa-miR-92a-3p	hsa-miR-15b-5p
FLCN	0.000416	0.00468	0.0963	4	hsa-miR-16-5p	hsa-miR-15b-5p	hsa-miR-24-3p	hsa-miR-92a-3p
FMNL3	0.000437	0.00491	0.0975	4	hsa-let-7g-5p	hsa-let-7f-5p	hsa-let-7a-5p	hsa-miR-93-5p
CDKN1A	0.000442	0.00495	0.237	7	hsa-miR-93-5p	hsa-let-7f-5p	hsa-let-7a-5p	hsa-miR-16-5p	hsa-miR-15b-5p	hsa-let-7g-5p	hsa-miR-133a-3p
CARD10	0.000446	0.00496	0.0534	3	hsa-miR-24-3p	hsa-miR-16-5p	hsa-miR-15b-5p
GPAM	0.000446	0.00496	0.0534	3	hsa-miR-16-5p	hsa-miR-19b-3p	hsa-miR-93-5p
HAND1	0.000446	0.00496	0.0534	3	hsa-let-7a-5p	hsa-let-7f-5p	hsa-let-7g-5p
LITAF	0.000446	0.00496	0.0534	3	hsa-miR-7-5p	hsa-miR-16-5p	hsa-miR-15b-5p
BRAT1	0.000478	0.00507	0.0175	2	hsa-miR-15b-5p	hsa-miR-16-5p
BTF3	0.000478	0.00507	0.0175	2	hsa-miR-16-5p	hsa-miR-92a-3p
CDKN2AIPNL	0.000459	0.00507	0.0988	4	hsa-miR-92a-3p	hsa-miR-93-5p	hsa-miR-16-5p	hsa-miR-15b-5p
CHUK	0.000478	0.00507	0.0175	2	hsa-miR-16-5p	hsa-miR-23b-3p
CYP19A1	0.000478	0.00507	0.0175	2	hsa-let-7f-5p	hsa-miR-19b-3p
DHX8	0.000478	0.00507	0.0175	2	hsa-miR-16-5p	hsa-miR-92a-3p
DSC2	0.000478	0.00507	0.0175	2	hsa-miR-7-5p	hsa-miR-24-3p
ELP1	0.000478	0.00507	0.0175	2	hsa-miR-92a-3p	hsa-miR-24-3p
GATA3	0.000478	0.00507	0.0175	2	hsa-miR-92a-3p	hsa-miR-24-3p
GOT2	0.000478	0.00507	0.0175	2	hsa-miR-92a-3p	hsa-miR-16-5p
IGSF1	0.000478	0.00507	0.0175	2	hsa-miR-92a-3p	hsa-miR-16-5p
KRT7	0.000478	0.00507	0.0175	2	hsa-miR-133a-3p	hsa-miR-7-5p
MRPS2	0.000478	0.00507	0.0175	2	hsa-miR-16-5p	hsa-let-7a-5p
NAB1	0.000478	0.00507	0.0175	2	hsa-miR-15b-5p	hsa-miR-92a-3p
NMD3	0.000478	0.00507	0.0175	2	hsa-miR-92a-3p	hsa-miR-16-5p
PLAU	0.000478	0.00507	0.0175	2	hsa-miR-23b-3p	hsa-miR-19b-3p
PLOD1	0.000478	0.00507	0.0175	2	hsa-miR-23b-3p	hsa-let-7a-5p
SNX6	0.000478	0.00507	0.0175	2	hsa-miR-16-5p	hsa-let-7a-5p
STXBP3	0.000478	0.00507	0.0175	2	hsa-miR-16-5p	hsa-miR-15b-5p
SUN1	0.000478	0.00507	0.0175	2	hsa-miR-16-5p	hsa-miR-15b-5p
TASP1	0.000478	0.00507	0.0175	2	hsa-miR-16-5p	hsa-miR-15b-5p
TRIO	0.000478	0.00507	0.0175	2	hsa-let-7a-5p	hsa-miR-92a-3p
TUBB3	0.000478	0.00507	0.0175	2	hsa-miR-16-5p	hsa-miR-92a-3p
UNC45A	0.000478	0.00507	0.0175	2	hsa-miR-23b-3p	hsa-miR-93-5p
ARID3B	0.000489	0.0051	0.055	3	hsa-let-7f-5p	hsa-let-7a-5p	hsa-let-7g-5p
KPNA3	0.000489	0.0051	0.055	3	hsa-miR-16-5p	hsa-miR-92a-3p	hsa-miR-15b-5p
MFN2	0.000489	0.0051	0.055	3	hsa-miR-16-5p	hsa-miR-93-5p	hsa-miR-92a-3p
PLEKHO1	0.000489	0.0051	0.055	3	hsa-let-7g-5p	hsa-let-7f-5p	hsa-let-7a-5p
RFFL	0.000489	0.0051	0.055	3	hsa-miR-7-5p	hsa-miR-92a-3p	hsa-miR-133a-3p
STEAP3	0.000489	0.0051	0.055	3	hsa-miR-16-5p	hsa-miR-92a-3p	hsa-miR-24-3p
THYN1	0.000489	0.0051	0.055	3	hsa-let-7g-5p	hsa-let-7f-5p	hsa-let-7a-5p
UBR3	0.000489	0.0051	0.055	3	hsa-miR-23b-3p	hsa-miR-16-5p	hsa-miR-15b-5p
ZNF738	0.000489	0.0051	0.055	3	hsa-let-7g-5p	hsa-let-7f-5p	hsa-let-7a-5p
CCNG1	0.000506	0.00524	0.101	4	hsa-miR-24-3p	hsa-let-7f-5p	hsa-let-7a-5p	hsa-miR-23b-3p
FBXW2	0.000506	0.00524	0.101	4	hsa-let-7a-5p	hsa-let-7g-5p	hsa-let-7f-5p	hsa-miR-92a-3p
PPTC7	0.000506	0.00524	0.101	4	hsa-miR-15b-5p	hsa-miR-93-5p	hsa-miR-19b-3p	hsa-miR-24-3p
AP3M1	0.000535	0.00546	0.0567	3	hsa-miR-7-5p	hsa-miR-16-5p	hsa-miR-15b-5p
ATXN7	0.000535	0.00546	0.0567	3	hsa-miR-92a-3p	hsa-miR-204-5p	hsa-miR-19b-3p
ESPL1	0.000535	0.00546	0.0567	3	hsa-let-7a-5p	hsa-let-7f-5p	hsa-let-7g-5p
MCF2L2	0.00053	0.00546	0.103	4	hsa-let-7g-5p	hsa-let-7f-5p	hsa-let-7a-5p	hsa-miR-92a-3p
NARF	0.000535	0.00546	0.0567	3	hsa-miR-24-3p	hsa-miR-16-5p	hsa-miR-92a-3p
PAFAH2	0.000535	0.00546	0.0567	3	hsa-let-7g-5p	hsa-let-7f-5p	hsa-let-7a-5p
POLL	0.00053	0.00546	0.103	4	hsa-miR-24-3p	hsa-let-7a-5p	hsa-let-7f-5p	hsa-let-7g-5p
SNAPIN	0.000535	0.00546	0.0567	3	hsa-miR-7-5p	hsa-miR-93-5p	hsa-miR-19b-3p
TMEM236	0.000535	0.00546	0.0567	3	hsa-miR-7-5p	hsa-miR-204-5p	hsa-miR-24-3p
PLAG1	0.000555	0.00561	0.104	4	hsa-miR-16-5p	hsa-miR-23b-3p	hsa-miR-15b-5p	hsa-miR-204-5p
POLR2D	0.000555	0.00561	0.104	4	hsa-miR-24-3p	hsa-let-7f-5p	hsa-let-7g-5p	hsa-let-7a-5p
RIF1	0.000555	0.00561	0.104	4	hsa-miR-16-5p	hsa-miR-93-5p	hsa-miR-24-3p	hsa-miR-15b-5p
SURF4	0.000555	0.00561	0.104	4	hsa-miR-92a-3p	hsa-let-7g-5p	hsa-let-7f-5p	hsa-let-7a-5p
TSR1	0.000555	0.00561	0.104	4	hsa-miR-23b-3p	hsa-miR-92a-3p	hsa-miR-16-5p	hsa-miR-93-5p
AKAP8	0.000584	0.00578	0.0584	3	hsa-let-7g-5p	hsa-let-7f-5p	hsa-let-7a-5p
ARID4B	0.000584	0.00578	0.0584	3	hsa-miR-19b-3p	hsa-miR-92a-3p	hsa-miR-93-5p
B3GNT2	0.000584	0.00578	0.0584	3	hsa-miR-16-5p	hsa-miR-15b-5p	hsa-miR-24-3p
C19orf53	0.000584	0.00578	0.0584	3	hsa-let-7g-5p	hsa-let-7f-5p	hsa-let-7a-5p
CTDSPL	0.000584	0.00578	0.0584	3	hsa-miR-16-5p	hsa-miR-15b-5p	hsa-miR-92a-3p
DSCR3	0.000584	0.00578	0.0584	3	hsa-miR-19b-3p	hsa-miR-16-5p	hsa-miR-15b-5p
LIMD2	0.000584	0.00578	0.0584	3	hsa-let-7f-5p	hsa-let-7g-5p	hsa-let-7a-5p
MIB1	0.000584	0.00578	0.0584	3	hsa-miR-16-5p	hsa-let-7a-5p	hsa-miR-15b-5p
NAA20	0.000584	0.00578	0.0584	3	hsa-let-7a-5p	hsa-let-7f-5p	hsa-let-7g-5p
NAA25	0.000584	0.00578	0.0584	3	hsa-miR-16-5p	hsa-miR-92a-3p	hsa-miR-15b-5p
VAV2	0.000584	0.00578	0.0584	3	hsa-let-7a-5p	hsa-miR-16-5p	hsa-miR-15b-5p
ALG3	0.000636	0.00592	0.02	2	hsa-miR-16-5p	hsa-miR-7-5p
ANKRD46	0.000635	0.00592	0.06	3	hsa-let-7a-5p	hsa-let-7f-5p	hsa-let-7g-5p
ATXN7L3	0.000636	0.00592	0.108	4	hsa-miR-16-5p	hsa-let-7g-5p	hsa-let-7f-5p	hsa-let-7a-5p
CAMSAP1	0.000635	0.00592	0.06	3	hsa-miR-19b-3p	hsa-miR-16-5p	hsa-miR-15b-5p
CCAR1	0.000636	0.00592	0.02	2	hsa-miR-24-3p	hsa-miR-92a-3p
DCTD	0.000636	0.00592	0.02	2	hsa-miR-7-5p	hsa-miR-92a-3p
DHFR	0.000636	0.00592	0.02	2	hsa-miR-24-3p	hsa-miR-15b-5p
E2F2	0.000636	0.00592	0.108	4	hsa-miR-24-3p	hsa-let-7a-5p	hsa-miR-7-5p	hsa-miR-93-5p
EARS2	0.000636	0.00592	0.02	2	hsa-miR-16-5p	hsa-miR-92a-3p
EIF4B	0.000636	0.00592	0.02	2	hsa-miR-16-5p	hsa-miR-92a-3p
GALNT1	0.000635	0.00592	0.06	3	hsa-miR-16-5p	hsa-miR-15b-5p	hsa-miR-204-5p
GORASP2	0.000636	0.00592	0.02	2	hsa-miR-24-3p	hsa-let-7a-5p
GRAMD1A	0.000636	0.00592	0.02	2	hsa-miR-7-5p	hsa-miR-93-5p
HSPA8	0.000636	0.00592	0.108	4	hsa-miR-15b-5p	hsa-miR-92a-3p	hsa-miR-16-5p	hsa-miR-93-5p
KAT2A	0.000636	0.00592	0.02	2	hsa-miR-92a-3p	hsa-miR-19b-3p
LAMP2	0.000635	0.00592	0.06	3	hsa-miR-16-5p	hsa-miR-15b-5p	hsa-miR-92a-3p
NDUFA4	0.000636	0.00592	0.02	2	hsa-miR-7-5p	hsa-miR-16-5p
PRDX1	0.000636	0.00592	0.02	2	hsa-miR-7-5p	hsa-miR-23b-3p
PSME3	0.000608	0.00592	0.106	4	hsa-miR-7-5p	hsa-miR-24-3p	hsa-miR-16-5p	hsa-miR-92a-3p
RAB40C	0.000635	0.00592	0.06	3	hsa-let-7a-5p	hsa-let-7f-5p	hsa-let-7g-5p
RARS	0.000636	0.00592	0.02	2	hsa-miR-16-5p	hsa-miR-92a-3p
ROR1	0.000636	0.00592	0.02	2	hsa-miR-7-5p	hsa-miR-19b-3p
RPL27	0.000636	0.00592	0.02	2	hsa-miR-93-5p	hsa-miR-92a-3p
SIRT4	0.000636	0.00592	0.02	2	hsa-miR-16-5p	hsa-miR-15b-5p
SLC19A3	0.000608	0.00592	0.106	4	hsa-miR-24-3p	hsa-let-7g-5p	hsa-let-7f-5p	hsa-let-7a-5p
SLC35A4	0.000636	0.00592	0.02	2	hsa-miR-16-5p	hsa-let-7a-5p
SLC35B2	0.000636	0.00592	0.02	2	hsa-miR-24-3p	hsa-miR-16-5p
SMURF1	0.000636	0.00592	0.02	2	hsa-miR-15b-5p	hsa-miR-16-5p
SRPRB	0.000635	0.00592	0.06	3	hsa-miR-16-5p	hsa-miR-92a-3p	hsa-miR-15b-5p
TIMM13	0.000636	0.00592	0.02	2	hsa-miR-16-5p	hsa-miR-15b-5p
TRAF4	0.000636	0.00592	0.02	2	hsa-miR-92a-3p	hsa-miR-16-5p
TRIM32	0.000636	0.00592	0.02	2	hsa-miR-16-5p	hsa-miR-93-5p
UBAP2	0.000636	0.00592	0.02	2	hsa-let-7f-5p	hsa-let-7a-5p
WDR6	0.000636	0.00592	0.02	2	hsa-miR-92a-3p	hsa-let-7a-5p
ZNF200	0.000635	0.00592	0.06	3	hsa-let-7f-5p	hsa-let-7g-5p	hsa-let-7a-5p
ZNF704	0.000636	0.00592	0.108	4	hsa-miR-23b-3p	hsa-miR-16-5p	hsa-miR-15b-5p	hsa-miR-133a-3p
ZBTB37	0.000654	0.00607	0.157	5	hsa-miR-93-5p	hsa-miR-133a-3p	hsa-let-7g-5p	hsa-let-7f-5p	hsa-let-7a-5p
ATP6V1B2	0.000689	0.00631	0.0617	3	hsa-miR-16-5p	hsa-let-7a-5p	hsa-miR-19b-3p
EFNB2	0.000689	0.00631	0.0617	3	hsa-miR-204-5p	hsa-miR-16-5p	hsa-miR-15b-5p
PRICKLE2	0.000689	0.00631	0.0617	3	hsa-miR-16-5p	hsa-miR-15b-5p	hsa-miR-19b-3p
PRKAR1A	0.000689	0.00631	0.0617	3	hsa-miR-16-5p	hsa-miR-204-5p	hsa-miR-93-5p
RAD18	0.000689	0.00631	0.0617	3	hsa-let-7g-5p	hsa-let-7f-5p	hsa-let-7a-5p
RHD	0.000689	0.00631	0.0617	3	hsa-let-7g-5p	hsa-let-7f-5p	hsa-let-7a-5p
SIRT1	0.000689	0.00631	0.0617	3	hsa-miR-204-5p	hsa-miR-23b-3p	hsa-miR-92a-3p
THEM6	0.000689	0.00631	0.0617	3	hsa-let-7g-5p	hsa-let-7f-5p	hsa-let-7a-5p
HMGA1	0.000714	0.00653	0.16	5	hsa-miR-16-5p	hsa-let-7a-5p	hsa-let-7f-5p	hsa-let-7g-5p	hsa-miR-15b-5p
SMAD4	0.000725	0.00662	0.111	4	hsa-miR-92a-3p	hsa-miR-93-5p	hsa-miR-19b-3p	hsa-miR-204-5p
ZNF460	0.000735	0.00671	0.257	7	hsa-miR-7-5p	hsa-miR-16-5p	hsa-miR-15b-5p	hsa-miR-92a-3p	hsa-let-7g-5p	hsa-let-7f-5p	hsa-let-7a-5p
AP5Z1	0.000746	0.00676	0.0634	3	hsa-miR-92a-3p	hsa-miR-16-5p	hsa-miR-15b-5p
KLC2	0.000746	0.00676	0.0634	3	hsa-miR-92a-3p	hsa-miR-16-5p	hsa-miR-15b-5p
MEIS3P1	0.000746	0.00676	0.0634	3	hsa-let-7g-5p	hsa-let-7f-5p	hsa-let-7a-5p
RNMT	0.000746	0.00676	0.0634	3	hsa-miR-16-5p	hsa-miR-23b-3p	hsa-miR-15b-5p
MAP2K7	0.000757	0.00685	0.113	4	hsa-let-7g-5p	hsa-let-7f-5p	hsa-let-7a-5p	hsa-miR-24-3p
SF3B3	0.000778	0.00702	0.163	5	hsa-miR-15b-5p	hsa-miR-92a-3p	hsa-miR-16-5p	hsa-miR-19b-3p	hsa-miR-93-5p
SYNJ2BP	0.000778	0.00702	0.163	5	hsa-let-7g-5p	hsa-let-7f-5p	hsa-let-7a-5p	hsa-miR-204-5p	hsa-miR-93-5p
AFTPH	0.000815	0.00704	0.0225	2	hsa-miR-19b-3p	hsa-miR-133a-3p
ATP6V1F	0.000806	0.00704	0.065	3	hsa-let-7a-5p	hsa-let-7f-5p	hsa-let-7g-5p
CAP1	0.000815	0.00704	0.0225	2	hsa-miR-23b-3p	hsa-miR-93-5p
CPNE1	0.000815	0.00704	0.0225	2	hsa-miR-16-5p	hsa-miR-15b-5p
DTL	0.000815	0.00704	0.0225	2	hsa-miR-24-3p	hsa-miR-92a-3p
ERAP1	0.000815	0.00704	0.0225	2	hsa-miR-92a-3p	hsa-miR-93-5p
FBXO10	0.000815	0.00704	0.0225	2	hsa-miR-19b-3p	hsa-miR-93-5p
GFOD1	0.000815	0.00704	0.0225	2	hsa-miR-24-3p	hsa-miR-19b-3p
GIT2	0.000815	0.00704	0.0225	2	hsa-miR-19b-3p	hsa-miR-92a-3p
HK1	0.000815	0.00704	0.0225	2	hsa-miR-23b-3p	hsa-miR-93-5p
NCSTN	0.000815	0.00704	0.0225	2	hsa-miR-24-3p	hsa-miR-16-5p
NEMP1	0.000815	0.00704	0.0225	2	hsa-miR-24-3p	hsa-miR-92a-3p
PDE3B	0.000815	0.00704	0.0225	2	hsa-miR-93-5p	hsa-miR-16-5p
PHC3	0.000806	0.00704	0.065	3	hsa-miR-93-5p	hsa-miR-16-5p	hsa-miR-15b-5p
PRR5-ARHGAP8	0.000806	0.00704	0.065	3	hsa-let-7a-5p	hsa-let-7f-5p	hsa-let-7g-5p
PSAP	0.000806	0.00704	0.065	3	hsa-miR-19b-3p	hsa-miR-23b-3p	hsa-miR-24-3p
RAB19	0.000806	0.00704	0.065	3	hsa-let-7g-5p	hsa-let-7f-5p	hsa-let-7a-5p
RHEBL1	0.000815	0.00704	0.0225	2	hsa-miR-93-5p	hsa-miR-19b-3p
SLC19A1	0.000815	0.00704	0.0225	2	hsa-miR-93-5p	hsa-miR-16-5p
SMARCAD1	0.000806	0.00704	0.065	3	hsa-let-7a-5p	hsa-let-7f-5p	hsa-let-7g-5p
TM9SF2	0.000815	0.00704	0.0225	2	hsa-miR-16-5p	hsa-miR-15b-5p
TNFRSF12A	0.000815	0.00704	0.0225	2	hsa-miR-16-5p	hsa-miR-19b-3p
TUBA1C	0.000815	0.00704	0.0225	2	hsa-miR-16-5p	hsa-miR-92a-3p
VPS26A	0.000815	0.00704	0.0225	2	hsa-miR-7-5p	hsa-miR-93-5p
YIF1B	0.000815	0.00704	0.0225	2	hsa-miR-16-5p	hsa-miR-92a-3p
ZBTB22	0.000806	0.00704	0.065	3	hsa-miR-92a-3p	hsa-miR-7-5p	hsa-miR-204-5p
ZYX	0.000815	0.00704	0.0225	2	hsa-miR-16-5p	hsa-miR-7-5p
ZFAND4	0.000823	0.0071	0.115	4	hsa-miR-7-5p	hsa-let-7g-5p	hsa-let-7f-5p	hsa-let-7a-5p
ATP13A3	0.000869	0.0074	0.0667	3	hsa-miR-16-5p	hsa-miR-133a-3p	hsa-miR-15b-5p
CDC37	0.000869	0.0074	0.0667	3	hsa-miR-7-5p	hsa-miR-16-5p	hsa-miR-92a-3p
HIST2H2BE	0.000869	0.0074	0.0667	3	hsa-miR-16-5p	hsa-let-7a-5p	hsa-miR-15b-5p
MAP3K1	0.000869	0.0074	0.0667	3	hsa-let-7g-5p	hsa-let-7a-5p	hsa-miR-19b-3p
RANBP2	0.000869	0.0074	0.0667	3	hsa-let-7g-5p	hsa-miR-92a-3p	hsa-let-7a-5p
RASSF2	0.000869	0.0074	0.0667	3	hsa-miR-19b-3p	hsa-miR-16-5p	hsa-miR-15b-5p
SART3	0.000869	0.0074	0.0667	3	hsa-let-7g-5p	hsa-miR-92a-3p	hsa-let-7f-5p
SNX9	0.000869	0.0074	0.0667	3	hsa-miR-92a-3p	hsa-miR-93-5p	hsa-miR-204-5p
TPM3	0.00087	0.0074	0.167	5	hsa-miR-16-5p	hsa-miR-92a-3p	hsa-miR-15b-5p	hsa-miR-23b-3p	hsa-miR-133a-3p
DYNC1LI2	0.000893	0.00756	0.118	4	hsa-let-7f-5p	hsa-miR-19b-3p	hsa-miR-93-5p	hsa-miR-92a-3p
FPR1	0.000893	0.00756	0.118	4	hsa-let-7g-5p	hsa-let-7f-5p	hsa-let-7a-5p	hsa-miR-24-3p
KIF5B	0.000893	0.00756	0.118	4	hsa-miR-16-5p	hsa-miR-15b-5p	hsa-miR-92a-3p	hsa-miR-7-5p
SOX4	0.000895	0.00756	0.168	5	hsa-miR-204-5p	hsa-miR-19b-3p	hsa-miR-93-5p	hsa-miR-92a-3p	hsa-miR-133a-3p
ATP2B1	0.000934	0.00785	0.0684	3	hsa-miR-204-5p	hsa-let-7a-5p	hsa-miR-93-5p
PLRG1	0.000934	0.00785	0.0684	3	hsa-miR-16-5p	hsa-miR-15b-5p	hsa-miR-93-5p
TOMM40L	0.000934	0.00785	0.0684	3	hsa-let-7a-5p	hsa-let-7f-5p	hsa-let-7g-5p
TUBB4A	0.000934	0.00785	0.0684	3	hsa-let-7a-5p	hsa-let-7f-5p	hsa-let-7g-5p
PPP1R15B	0.000945	0.00792	0.17	5	hsa-miR-93-5p	hsa-miR-19b-3p	hsa-let-7a-5p	hsa-let-7f-5p	hsa-let-7g-5p
GRB2	0.000967	0.0081	0.12	4	hsa-miR-7-5p	hsa-miR-93-5p	hsa-miR-16-5p	hsa-miR-15b-5p
ARL1	0.00102	0.00825	0.025	2	hsa-miR-93-5p	hsa-miR-24-3p
AURKAIP1	0.00102	0.00825	0.025	2	hsa-miR-15b-5p	hsa-miR-16-5p
BTN3A3	0.001	0.00825	0.07	3	hsa-miR-15b-5p	hsa-miR-16-5p	hsa-miR-93-5p
C6orf62	0.00102	0.00825	0.025	2	hsa-miR-93-5p	hsa-miR-92a-3p
CKAP5	0.00102	0.00825	0.025	2	hsa-miR-16-5p	hsa-miR-15b-5p
CLNS1A	0.00102	0.00825	0.025	2	hsa-miR-16-5p	hsa-miR-92a-3p
FOXQ1	0.001	0.00825	0.07	3	hsa-miR-24-3p	hsa-miR-19b-3p	hsa-miR-93-5p
GNG5	0.001	0.00825	0.07	3	hsa-let-7f-5p	hsa-let-7g-5p	hsa-let-7a-5p
HDAC1	0.00102	0.00825	0.025	2	hsa-miR-24-3p	hsa-miR-92a-3p
IFT74	0.00102	0.00825	0.025	2	hsa-miR-16-5p	hsa-miR-15b-5p
IGDCC4	0.001	0.00825	0.07	3	hsa-let-7g-5p	hsa-let-7f-5p	hsa-let-7a-5p
NFKBIA	0.00102	0.00825	0.025	2	hsa-miR-24-3p	hsa-miR-93-5p
PEX11B	0.001	0.00825	0.07	3	hsa-let-7a-5p	hsa-let-7f-5p	hsa-let-7g-5p
PIK3R3	0.00102	0.00825	0.025	2	hsa-miR-7-5p	hsa-miR-19b-3p
PLEKHA3	0.00101	0.00825	0.121	4	hsa-miR-133a-3p	hsa-let-7a-5p	hsa-let-7g-5p	hsa-let-7f-5p
PTGER4	0.00102	0.00825	0.025	2	hsa-miR-92a-3p	hsa-miR-93-5p
RPS10	0.00102	0.00825	0.025	2	hsa-miR-92a-3p	hsa-let-7a-5p
SAMD1	0.00102	0.00825	0.025	2	hsa-miR-19b-3p	hsa-miR-204-5p
SSSCA1	0.00102	0.00825	0.025	2	hsa-miR-16-5p	hsa-miR-24-3p
UBE2C	0.00102	0.00825	0.025	2	hsa-miR-24-3p	hsa-miR-16-5p
YBX3	0.00102	0.00825	0.025	2	hsa-miR-16-5p	hsa-miR-92a-3p
GPAT4	0.00105	0.00848	0.123	4	hsa-miR-24-3p	hsa-let-7a-5p	hsa-let-7f-5p	hsa-let-7g-5p
DCAF7	0.00105	0.00851	0.174	5	hsa-miR-7-5p	hsa-miR-19b-3p	hsa-miR-16-5p	hsa-miR-204-5p	hsa-miR-24-3p
ANGEL2	0.00108	0.00859	0.0717	3	hsa-let-7a-5p	hsa-miR-19b-3p	hsa-miR-133a-3p
DCAF17	0.00108	0.00859	0.0717	3	hsa-miR-7-5p	hsa-miR-16-5p	hsa-miR-15b-5p
DPP8	0.00108	0.00859	0.0717	3	hsa-miR-93-5p	hsa-miR-16-5p	hsa-miR-15b-5p
HMGCS1	0.00108	0.00859	0.0717	3	hsa-miR-19b-3p	hsa-miR-92a-3p	hsa-miR-23b-3p
HNRNPDL	0.00108	0.00859	0.0717	3	hsa-let-7a-5p	hsa-miR-16-5p	hsa-miR-15b-5p
ITGB3	0.00108	0.00859	0.0717	3	hsa-let-7a-5p	hsa-miR-204-5p	hsa-miR-24-3p
PHTF2	0.00108	0.00859	0.0717	3	hsa-let-7a-5p	hsa-miR-93-5p	hsa-miR-92a-3p
PM20D2	0.00108	0.00859	0.0717	3	hsa-let-7g-5p	hsa-let-7f-5p	hsa-let-7a-5p
ZBTB16	0.00108	0.00859	0.0717	3	hsa-miR-16-5p	hsa-miR-15b-5p	hsa-miR-24-3p
SHOC2	0.00108	0.00861	0.175	5	hsa-miR-16-5p	hsa-miR-92a-3p	hsa-miR-93-5p	hsa-miR-15b-5p	hsa-miR-24-3p
MCL1	0.00109	0.00865	0.124	4	hsa-miR-16-5p	hsa-miR-133a-3p	hsa-miR-92a-3p	hsa-miR-93-5p
MINK1	0.00109	0.00865	0.124	4	hsa-miR-92a-3p	hsa-miR-16-5p	hsa-miR-15b-5p	hsa-miR-93-5p
LASP1	0.00113	0.00894	0.125	4	hsa-miR-133a-3p	hsa-miR-23b-3p	hsa-miR-93-5p	hsa-miR-92a-3p
RAB11FIP4	0.00113	0.00894	0.125	4	hsa-let-7f-5p	hsa-let-7g-5p	hsa-let-7a-5p	hsa-miR-204-5p
REXO1	0.00113	0.00894	0.125	4	hsa-miR-92a-3p	hsa-miR-16-5p	hsa-miR-15b-5p	hsa-miR-7-5p
CHMP3	0.00115	0.00905	0.0734	3	hsa-miR-133a-3p	hsa-miR-16-5p	hsa-miR-15b-5p
CPEB2	0.00115	0.00905	0.0734	3	hsa-miR-92a-3p	hsa-miR-16-5p	hsa-miR-15b-5p
EFTUD2	0.00115	0.00905	0.0734	3	hsa-miR-92a-3p	hsa-miR-16-5p	hsa-miR-15b-5p
NOTCH1	0.00115	0.00905	0.0734	3	hsa-miR-24-3p	hsa-miR-23b-3p	hsa-miR-204-5p
U2SURP	0.00115	0.00905	0.0734	3	hsa-miR-93-5p	hsa-miR-16-5p	hsa-miR-15b-5p
PRR14L	0.00117	0.00917	0.126	4	hsa-miR-23b-3p	hsa-miR-92a-3p	hsa-miR-19b-3p	hsa-miR-93-5p
RLIM	0.00117	0.00917	0.126	4	hsa-miR-15b-5p	hsa-miR-93-5p	hsa-miR-19b-3p	hsa-miR-92a-3p
SOCS5	0.00117	0.00917	0.126	4	hsa-miR-16-5p	hsa-miR-92a-3p	hsa-miR-15b-5p	hsa-miR-93-5p
SZRD1	0.00117	0.00917	0.126	4	hsa-miR-7-5p	hsa-miR-16-5p	hsa-miR-92a-3p	hsa-miR-15b-5p
DHX57	0.00124	0.00945	0.0275	2	hsa-miR-23b-3p	hsa-let-7a-5p
DOCK5	0.00124	0.00945	0.0275	2	hsa-miR-7-5p	hsa-miR-16-5p
EPC1	0.00124	0.00945	0.0275	2	hsa-miR-19b-3p	hsa-miR-16-5p
HEG1	0.00124	0.00945	0.0275	2	hsa-miR-93-5p	hsa-miR-19b-3p
IER3IP1	0.00123	0.00945	0.075	3	hsa-miR-19b-3p	hsa-miR-92a-3p	hsa-miR-16-5p
MAP3K14	0.00124	0.00945	0.0275	2	hsa-miR-19b-3p	hsa-miR-93-5p
MMP14	0.00124	0.00945	0.0275	2	hsa-miR-133a-3p	hsa-miR-24-3p
MRPL12	0.00122	0.00945	0.128	4	hsa-miR-16-5p	hsa-let-7g-5p	hsa-let-7f-5p	hsa-let-7a-5p
PPT1	0.00124	0.00945	0.0275	2	hsa-miR-16-5p	hsa-miR-15b-5p
RAPGEF4	0.00124	0.00945	0.0275	2	hsa-miR-19b-3p	hsa-miR-93-5p
RASA1	0.00124	0.00945	0.0275	2	hsa-miR-92a-3p	hsa-miR-19b-3p
RHOV	0.00124	0.00945	0.0275	2	hsa-miR-16-5p	hsa-miR-15b-5p
SGPL1	0.00122	0.00945	0.128	4	hsa-miR-7-5p	hsa-miR-204-5p	hsa-miR-93-5p	hsa-miR-24-3p
TAF15	0.00124	0.00945	0.0275	2	hsa-miR-24-3p	hsa-miR-16-5p
THOP1	0.00124	0.00945	0.0275	2	hsa-miR-24-3p	hsa-miR-19b-3p
TMEM100	0.00123	0.00945	0.075	3	hsa-miR-93-5p	hsa-miR-16-5p	hsa-miR-15b-5p
USP10	0.00124	0.00945	0.0275	2	hsa-miR-24-3p	hsa-miR-92a-3p
ZNF367	0.00123	0.00945	0.075	3	hsa-miR-15b-5p	hsa-miR-16-5p	hsa-miR-19b-3p
SLC12A7	0.00126	0.00961	0.129	4	hsa-let-7g-5p	hsa-let-7f-5p	hsa-let-7a-5p	hsa-miR-19b-3p
ARAP2	0.00131	0.00986	0.0767	3	hsa-miR-204-5p	hsa-miR-19b-3p	hsa-miR-93-5p
C17orf75	0.00131	0.00986	0.13	4	hsa-miR-16-5p	hsa-miR-24-3p	hsa-miR-92a-3p	hsa-miR-93-5p
HNRNPUL1	0.00131	0.00986	0.13	4	hsa-miR-23b-3p	hsa-let-7f-5p	hsa-let-7a-5p	hsa-miR-19b-3p
PDIK1L	0.00131	0.00986	0.0767	3	hsa-miR-92a-3p	hsa-miR-16-5p	hsa-miR-15b-5p
PRKACB	0.00131	0.00986	0.0767	3	hsa-miR-23b-3p	hsa-miR-93-5p	hsa-miR-19b-3p
RAB1A	0.00131	0.00986	0.0767	3	hsa-miR-19b-3p	hsa-miR-16-5p	hsa-miR-15b-5p
RCOR1	0.00131	0.00986	0.0767	3	hsa-miR-16-5p	hsa-miR-15b-5p	hsa-miR-19b-3p
TAF8	0.00131	0.00986	0.13	4	hsa-miR-93-5p	hsa-miR-92a-3p	hsa-miR-7-5p	hsa-miR-24-3p
TRIM71	0.00131	0.00986	0.13	4	hsa-let-7a-5p	hsa-let-7f-5p	hsa-let-7g-5p	hsa-miR-133a-3p

## Sheet: Table3.TG H P-No up
Supplementary data S2, Table 3: Target genes of the miRNAs identified as up-regulated in oEVs of pregnant vs. non-pregnant does for the H line (heterogeneous litter size)
Gene Symbol	p-value	FDR	Odd ratio	Number of interactions	microRNA 1	microRNA 2	microRNA 3	microRNA 4	microRNA 5	microRNA 6	microRNA 7	microRNA 8
RPS3A	1.63e-10	7.97e-07	0.009	5	hsa-miR-16-5p	hsa-miR-15b-5p	hsa-miR-7-5p	hsa-miR-92a-3p	hsa-let-7a-5p
HNRNPA2B1	2.95e-09	7.2e-06	0.0414	7	hsa-miR-103a-3p	hsa-miR-16-5p	hsa-miR-92a-3p	hsa-let-7f-5p	hsa-miR-15b-5p	hsa-miR-361-5p	hsa-miR-204-5p
C1orf21	1.43e-08	1.75e-05	0.0333	6	hsa-miR-7-5p	hsa-miR-103a-3p	hsa-miR-16-5p	hsa-miR-15b-5p	hsa-let-7a-5p	hsa-let-7f-5p
SYNJ1	1.31e-08	1.75e-05	0.00875	4	hsa-miR-103a-3p	hsa-miR-16-5p	hsa-miR-15b-5p	hsa-miR-92a-3p
MYC	1.99e-08	1.94e-05	0.0763	8	hsa-let-7a-5p	hsa-let-7f-5p	hsa-miR-30a-3p	hsa-miR-30e-3p	hsa-miR-7-5p	hsa-miR-93-5p	hsa-miR-92a-3p	hsa-miR-16-5p
EIF3C	3.3e-08	2.68e-05	0.022	5	hsa-miR-16-5p	hsa-miR-361-5p	hsa-miR-92a-3p	hsa-let-7f-5p	hsa-let-7a-5p
ARCN1	5.29e-08	3.69e-05	0.024	5	hsa-miR-361-5p	hsa-miR-93-5p	hsa-miR-92a-3p	hsa-miR-16-5p	hsa-miR-15b-5p
USP31	7.79e-08	4.75e-05	0.0125	4	hsa-miR-7-5p	hsa-miR-92a-3p	hsa-miR-15b-5p	hsa-miR-16-5p
CDV3	1.61e-07	8.11e-05	0.0492	6	hsa-miR-103a-3p	hsa-miR-16-5p	hsa-miR-92a-3p	hsa-miR-15b-5p	hsa-let-7a-5p	hsa-let-7f-5p
SLC9A6	1.82e-07	8.11e-05	0.015	4	hsa-miR-103a-3p	hsa-miR-16-5p	hsa-miR-93-5p	hsa-miR-15b-5p
TUSC2	1.82e-07	8.11e-05	0.015	4	hsa-miR-93-5p	hsa-let-7a-5p	hsa-miR-7-5p	hsa-miR-92a-3p
BCL2	3.82e-07	0.000112	0.0567	6	hsa-miR-204-5p	hsa-let-7a-5p	hsa-miR-15b-5p	hsa-miR-16-5p	hsa-miR-7-5p	hsa-miR-103a-3p
CALU	3.49e-07	0.000112	0.0559	6	hsa-miR-7-5p	hsa-miR-103a-3p	hsa-miR-16-5p	hsa-miR-15b-5p	hsa-let-7a-5p	hsa-let-7f-5p
CCNE1	3.38e-07	0.000112	0.034	5	hsa-miR-15b-5p	hsa-miR-16-5p	hsa-miR-103a-3p	hsa-miR-92a-3p	hsa-miR-7-5p
EDC4	3.9e-07	0.000112	0.00667	3	hsa-miR-16-5p	hsa-miR-15b-5p	hsa-miR-92a-3p
GBF1	3.67e-07	0.000112	0.0175	4	hsa-miR-7-5p	hsa-let-7f-5p	hsa-let-7a-5p	hsa-miR-93-5p
NTHL1	3.9e-07	0.000112	0.00667	3	hsa-miR-16-5p	hsa-miR-93-5p	hsa-miR-92a-3p
CAMSAP1	4.55e-07	0.000117	0.036	5	hsa-miR-103a-3p	hsa-miR-16-5p	hsa-miR-15b-5p	hsa-miR-30e-3p	hsa-miR-30a-3p
PPP6C	4.55e-07	0.000117	0.036	5	hsa-miR-103a-3p	hsa-miR-16-5p	hsa-miR-92a-3p	hsa-miR-93-5p	hsa-miR-15b-5p
ADORA3	6.64e-07	0.000135	0.02	4	hsa-miR-204-5p	hsa-miR-103a-3p	hsa-miR-16-5p	hsa-miR-15b-5p
COLEC12	6.03e-07	0.000135	0.038	5	hsa-miR-7-5p	hsa-let-7f-5p	hsa-let-7a-5p	hsa-miR-30e-3p	hsa-miR-30a-3p
EPHA4	6.37e-07	0.000135	0.0617	6	hsa-miR-93-5p	hsa-miR-361-5p	hsa-miR-92a-3p	hsa-let-7f-5p	hsa-let-7a-5p	hsa-miR-204-5p
GGA3	6.03e-07	0.000135	0.038	5	hsa-miR-103a-3p	hsa-let-7f-5p	hsa-let-7a-5p	hsa-miR-16-5p	hsa-miR-15b-5p
UBAP2L	6.64e-07	0.000135	0.02	4	hsa-miR-93-5p	hsa-miR-92a-3p	hsa-let-7f-5p	hsa-let-7a-5p
HMGA2	7.19e-07	0.00014	0.09	7	hsa-let-7a-5p	hsa-miR-16-5p	hsa-miR-204-5p	hsa-let-7f-5p	hsa-miR-92a-3p	hsa-miR-30a-3p	hsa-miR-30e-3p
HSPBP1	9.73e-07	0.00017	0.00834	3	hsa-miR-7-5p	hsa-miR-16-5p	hsa-miR-92a-3p
RAVER1	9.73e-07	0.00017	0.00834	3	hsa-miR-361-5p	hsa-miR-92a-3p	hsa-let-7a-5p
UBE2R2	9.73e-07	0.00017	0.00834	3	hsa-miR-7-5p	hsa-miR-103a-3p	hsa-miR-92a-3p
GLO1	1.04e-06	0.00017	0.095	7	hsa-miR-7-5p	hsa-miR-92a-3p	hsa-let-7f-5p	hsa-let-7a-5p	hsa-miR-93-5p	hsa-miR-30e-3p	hsa-miR-30a-3p
NIN	1.01e-06	0.00017	0.042	5	hsa-miR-103a-3p	hsa-miR-93-5p	hsa-miR-16-5p	hsa-miR-30e-3p	hsa-miR-30a-3p
CCNT2	1.18e-06	0.000186	0.0684	6	hsa-miR-16-5p	hsa-miR-204-5p	hsa-miR-15b-5p	hsa-miR-7-5p	hsa-let-7a-5p	hsa-let-7f-5p
BTAF1	1.94e-06	0.000279	0.01	3	hsa-miR-15b-5p	hsa-miR-92a-3p	hsa-miR-16-5p
POLE4	1.94e-06	0.000279	0.01	3	hsa-miR-7-5p	hsa-miR-16-5p	hsa-miR-15b-5p
SLC25A39	1.94e-06	0.000279	0.01	3	hsa-miR-7-5p	hsa-miR-103a-3p	hsa-miR-16-5p
YTHDC1	2.06e-06	0.000288	0.075	6	hsa-miR-103a-3p	hsa-miR-93-5p	hsa-miR-16-5p	hsa-miR-15b-5p	hsa-miR-30e-3p	hsa-miR-30a-3p
PPIL1	2.22e-06	0.000302	0.049	5	hsa-miR-15b-5p	hsa-miR-92a-3p	hsa-miR-16-5p	hsa-miR-361-5p	hsa-miR-103a-3p
ATG9A	2.67e-06	0.000342	0.0784	6	hsa-miR-16-5p	hsa-miR-103a-3p	hsa-let-7f-5p	hsa-let-7a-5p	hsa-miR-7-5p	hsa-miR-15b-5p
SMAD7	2.73e-06	0.000342	0.051	5	hsa-miR-103a-3p	hsa-miR-16-5p	hsa-miR-15b-5p	hsa-miR-92a-3p	hsa-miR-93-5p
SNX16	2.62e-06	0.000342	0.0275	4	hsa-miR-103a-3p	hsa-miR-16-5p	hsa-miR-93-5p	hsa-miR-15b-5p
C2orf42	3.39e-06	0.00036	0.0117	3	hsa-miR-103a-3p	hsa-miR-16-5p	hsa-miR-15b-5p
ELAC2	3.39e-06	0.00036	0.0117	3	hsa-miR-16-5p	hsa-miR-93-5p	hsa-miR-92a-3p
IPO7	3.31e-06	0.00036	0.053	5	hsa-miR-16-5p	hsa-miR-204-5p	hsa-miR-92a-3p	hsa-let-7a-5p	hsa-miR-7-5p
NOL4L	3.39e-06	0.00036	0.0117	3	hsa-miR-16-5p	hsa-miR-15b-5p	hsa-miR-92a-3p
PIP4P1	3.17e-06	0.00036	0.0288	4	hsa-miR-103a-3p	hsa-miR-16-5p	hsa-miR-92a-3p	hsa-miR-15b-5p
SUPT16H	3.31e-06	0.00036	0.053	5	hsa-miR-16-5p	hsa-miR-361-5p	hsa-miR-30e-3p	hsa-miR-30a-3p	hsa-miR-15b-5p
YWHAQ	3.31e-06	0.00036	0.053	5	hsa-miR-93-5p	hsa-miR-92a-3p	hsa-let-7f-5p	hsa-miR-15b-5p	hsa-miR-16-5p
ATXN2L	3.79e-06	0.000384	0.03	4	hsa-miR-16-5p	hsa-miR-92a-3p	hsa-let-7f-5p	hsa-let-7a-5p
BSG	3.79e-06	0.000384	0.03	4	hsa-miR-361-5p	hsa-miR-92a-3p	hsa-miR-16-5p	hsa-miR-15b-5p
TGOLN2	3.85e-06	0.000384	0.0834	6	hsa-miR-7-5p	hsa-miR-15b-5p	hsa-miR-16-5p	hsa-let-7f-5p	hsa-let-7a-5p	hsa-miR-93-5p
YWHAH	4e-06	0.00039	0.055	5	hsa-miR-103a-3p	hsa-miR-16-5p	hsa-miR-15b-5p	hsa-miR-30e-3p	hsa-miR-30a-3p
AUP1	5.4e-06	0.000412	0.0133	3	hsa-miR-7-5p	hsa-miR-16-5p	hsa-miR-92a-3p
COX1	5.3e-06	0.000412	0.0325	4	hsa-miR-361-5p	hsa-miR-92a-3p	hsa-miR-16-5p	hsa-let-7a-5p
CYB561A3	4.5e-06	0.000412	0.0313	4	hsa-miR-7-5p	hsa-miR-103a-3p	hsa-miR-16-5p	hsa-miR-15b-5p
DNAJC30	4.5e-06	0.000412	0.0313	4	hsa-miR-30e-3p	hsa-miR-30a-3p	hsa-miR-204-5p	hsa-miR-92a-3p
EDC3	5.3e-06	0.000412	0.0325	4	hsa-miR-361-5p	hsa-miR-103a-3p	hsa-miR-16-5p	hsa-miR-15b-5p
ENTPD6	5.4e-06	0.000412	0.0133	3	hsa-miR-7-5p	hsa-miR-16-5p	hsa-miR-15b-5p
ITPR1	5.3e-06	0.000412	0.0325	4	hsa-miR-92a-3p	hsa-miR-16-5p	hsa-miR-15b-5p	hsa-miR-204-5p
MYO19	5.4e-06	0.000412	0.0133	3	hsa-miR-93-5p	hsa-miR-92a-3p	hsa-miR-16-5p
PPAN	5.4e-06	0.000412	0.0133	3	hsa-miR-16-5p	hsa-miR-93-5p	hsa-miR-92a-3p
PRPF8	5.3e-06	0.000412	0.0325	4	hsa-miR-361-5p	hsa-miR-93-5p	hsa-miR-92a-3p	hsa-miR-16-5p
RPL9	4.5e-06	0.000412	0.0313	4	hsa-miR-16-5p	hsa-miR-93-5p	hsa-let-7a-5p	hsa-miR-92a-3p
SIRT4	5.4e-06	0.000412	0.0133	3	hsa-miR-103a-3p	hsa-miR-16-5p	hsa-miR-15b-5p
SLC35A4	5.4e-06	0.000412	0.0133	3	hsa-miR-103a-3p	hsa-miR-16-5p	hsa-let-7a-5p
SNRPC	5.4e-06	0.000412	0.0133	3	hsa-miR-16-5p	hsa-let-7f-5p	hsa-let-7a-5p
GNAL	6.21e-06	0.000453	0.0338	4	hsa-miR-16-5p	hsa-miR-30e-3p	hsa-miR-30a-3p	hsa-miR-15b-5p
UBE3C	6.21e-06	0.000453	0.0338	4	hsa-miR-7-5p	hsa-let-7a-5p	hsa-miR-16-5p	hsa-miR-15b-5p
ZNRF3	6.19e-06	0.000453	0.06	5	hsa-miR-103a-3p	hsa-miR-16-5p	hsa-miR-15b-5p	hsa-miR-92a-3p	hsa-miR-93-5p
UBXN2B	6.41e-06	0.00046	0.0909	6	hsa-miR-16-5p	hsa-let-7a-5p	hsa-let-7f-5p	hsa-miR-7-5p	hsa-miR-30e-3p	hsa-miR-30a-3p
ASCC3	8.08e-06	0.000548	0.015	3	hsa-miR-16-5p	hsa-let-7f-5p	hsa-let-7a-5p
YIF1B	8.08e-06	0.000548	0.015	3	hsa-miR-16-5p	hsa-miR-103a-3p	hsa-miR-92a-3p
ZBTB5	7.91e-06	0.000548	0.063	5	hsa-miR-93-5p	hsa-let-7f-5p	hsa-let-7a-5p	hsa-miR-16-5p	hsa-miR-15b-5p
ZYX	8.08e-06	0.000548	0.015	3	hsa-miR-16-5p	hsa-miR-7-5p	hsa-miR-103a-3p
CDC37L1	8.35e-06	0.000559	0.0363	4	hsa-miR-103a-3p	hsa-miR-93-5p	hsa-miR-16-5p	hsa-miR-15b-5p
SOWAHC	8.55e-06	0.000565	0.064	5	hsa-miR-103a-3p	hsa-miR-93-5p	hsa-miR-16-5p	hsa-miR-204-5p	hsa-miR-15b-5p
FZD6	8.78e-06	0.000572	0.0959	6	hsa-miR-92a-3p	hsa-miR-16-5p	hsa-miR-30a-3p	hsa-miR-103a-3p	hsa-miR-15b-5p	hsa-miR-30e-3p
CSDE1	9.97e-06	0.000641	0.066	5	hsa-miR-16-5p	hsa-miR-204-5p	hsa-miR-92a-3p	hsa-miR-93-5p	hsa-miR-15b-5p
CKAP5	1.15e-05	0.000677	0.0167	3	hsa-miR-103a-3p	hsa-miR-16-5p	hsa-miR-15b-5p
DHX30	1.15e-05	0.000677	0.0167	3	hsa-miR-15b-5p	hsa-miR-92a-3p	hsa-miR-16-5p
IFT74	1.15e-05	0.000677	0.0167	3	hsa-miR-103a-3p	hsa-miR-16-5p	hsa-miR-15b-5p
KIAA1324L	1.15e-05	0.000677	0.0167	3	hsa-miR-30e-3p	hsa-miR-30a-3p	hsa-miR-204-5p
RAB3IP	1.13e-05	0.000677	0.1	6	hsa-miR-16-5p	hsa-miR-15b-5p	hsa-miR-30e-3p	hsa-miR-30a-3p	hsa-miR-629-5p	hsa-miR-93-5p
TGFBR3	1.08e-05	0.000677	0.067	5	hsa-let-7a-5p	hsa-let-7f-5p	hsa-miR-15b-5p	hsa-miR-16-5p	hsa-miR-103a-3p
ZNF622	1.1e-05	0.000677	0.0388	4	hsa-miR-16-5p	hsa-miR-103a-3p	hsa-miR-92a-3p	hsa-miR-15b-5p
FZD9	1.24e-05	0.000724	0.069	5	hsa-miR-93-5p	hsa-let-7a-5p	hsa-let-7f-5p	hsa-miR-16-5p	hsa-miR-15b-5p
AURKB	1.58e-05	0.000896	0.0183	3	hsa-miR-16-5p	hsa-miR-92a-3p	hsa-let-7a-5p
TBC1D20	1.58e-05	0.000896	0.0183	3	hsa-miR-93-5p	hsa-miR-16-5p	hsa-miR-15b-5p
MIB1	1.81e-05	0.00101	0.0438	4	hsa-miR-103a-3p	hsa-miR-16-5p	hsa-let-7a-5p	hsa-miR-15b-5p
SRPK1	1.81e-05	0.00101	0.0438	4	hsa-miR-93-5p	hsa-miR-16-5p	hsa-miR-7-5p	hsa-miR-15b-5p
CXCL8	2.03e-05	0.0011	0.045	4	hsa-miR-204-5p	hsa-miR-93-5p	hsa-let-7a-5p	hsa-let-7f-5p
LAMP2	2.03e-05	0.0011	0.045	4	hsa-miR-103a-3p	hsa-miR-16-5p	hsa-miR-15b-5p	hsa-miR-92a-3p
AADAT	2.31e-05	0.00112	0.005	2	hsa-miR-103a-3p	hsa-miR-16-5p
ANKLE2	2.31e-05	0.00112	0.005	2	hsa-miR-16-5p	hsa-miR-92a-3p
ARG2	2.31e-05	0.00112	0.005	2	hsa-miR-16-5p	hsa-let-7a-5p
ARL2BP	2.1e-05	0.00112	0.02	3	hsa-miR-16-5p	hsa-miR-30e-3p	hsa-miR-30a-3p
C11orf24	2.27e-05	0.00112	0.0463	4	hsa-miR-7-5p	hsa-miR-16-5p	hsa-miR-15b-5p	hsa-miR-92a-3p
CFAP45	2.31e-05	0.00112	0.005	2	hsa-miR-103a-3p	hsa-miR-16-5p
EAPP	2.31e-05	0.00112	0.005	2	hsa-miR-361-5p	hsa-miR-93-5p
EFNB2	2.27e-05	0.00112	0.0463	4	hsa-miR-204-5p	hsa-miR-103a-3p	hsa-miR-16-5p	hsa-miR-15b-5p
RIC1	2.31e-05	0.00112	0.005	2	hsa-miR-103a-3p	hsa-miR-16-5p
RRP9	2.31e-05	0.00112	0.005	2	hsa-miR-16-5p	hsa-miR-92a-3p
TMEM255A	2.31e-05	0.00112	0.005	2	hsa-miR-103a-3p	hsa-miR-16-5p
MLLT6	2.53e-05	0.0012	0.0475	4	hsa-miR-103a-3p	hsa-miR-93-5p	hsa-miR-16-5p	hsa-miR-15b-5p
RNF217	2.53e-05	0.0012	0.0475	4	hsa-miR-103a-3p	hsa-miR-16-5p	hsa-miR-30e-3p	hsa-miR-30a-3p
BAZ1B	2.72e-05	0.00123	0.0217	3	hsa-miR-16-5p	hsa-let-7f-5p	hsa-let-7a-5p
MSL3	2.72e-05	0.00123	0.0217	3	hsa-miR-92a-3p	hsa-miR-16-5p	hsa-let-7f-5p
NSF	2.72e-05	0.00123	0.0217	3	hsa-miR-103a-3p	hsa-miR-16-5p	hsa-miR-92a-3p
TLE4	2.72e-05	0.00123	0.0217	3	hsa-miR-103a-3p	hsa-miR-16-5p	hsa-miR-15b-5p
UBE2Q2	2.72e-05	0.00123	0.0217	3	hsa-miR-93-5p	hsa-miR-16-5p	hsa-miR-15b-5p
ATG14	2.81e-05	0.00125	0.0488	4	hsa-miR-103a-3p	hsa-miR-16-5p	hsa-miR-15b-5p	hsa-miR-93-5p
PHC3	2.81e-05	0.00125	0.0488	4	hsa-miR-103a-3p	hsa-miR-93-5p	hsa-miR-16-5p	hsa-miR-15b-5p
G3BP2	3.1e-05	0.00135	0.083	5	hsa-miR-361-5p	hsa-miR-103a-3p	hsa-miR-16-5p	hsa-miR-92a-3p	hsa-miR-204-5p
HIST2H2BE	3.12e-05	0.00135	0.05	4	hsa-miR-103a-3p	hsa-miR-16-5p	hsa-let-7a-5p	hsa-miR-15b-5p
KPNA2	3.1e-05	0.00135	0.083	5	hsa-miR-16-5p	hsa-miR-93-5p	hsa-miR-92a-3p	hsa-miR-30a-3p	hsa-miR-30e-3p
HNRNPM	3.45e-05	0.0014	0.0233	3	hsa-miR-15b-5p	hsa-miR-93-5p	hsa-miR-92a-3p
PLSCR4	3.45e-05	0.0014	0.0233	3	hsa-miR-103a-3p	hsa-miR-16-5p	hsa-miR-15b-5p
RBBP7	3.45e-05	0.0014	0.0233	3	hsa-miR-93-5p	hsa-miR-30e-3p	hsa-miR-92a-3p
RIOX2	3.45e-05	0.0014	0.0233	3	hsa-miR-7-5p	hsa-miR-16-5p	hsa-miR-92a-3p
RPS5	3.45e-05	0.0014	0.0233	3	hsa-miR-92a-3p	hsa-miR-16-5p	hsa-miR-15b-5p
SELENOT	3.45e-05	0.0014	0.0233	3	hsa-miR-92a-3p	hsa-miR-30e-3p	hsa-miR-30a-3p
SERPINB5	3.45e-05	0.0014	0.0233	3	hsa-miR-16-5p	hsa-miR-7-5p	hsa-miR-103a-3p
RNF144B	3.8e-05	0.00152	0.0525	4	hsa-miR-103a-3p	hsa-miR-16-5p	hsa-let-7f-5p	hsa-let-7a-5p
SH3BP4	3.8e-05	0.00152	0.0525	4	hsa-miR-7-5p	hsa-miR-93-5p	hsa-miR-16-5p	hsa-miR-15b-5p
BZW1	3.95e-05	0.00157	0.124	6	hsa-miR-16-5p	hsa-miR-15b-5p	hsa-let-7a-5p	hsa-let-7f-5p	hsa-miR-93-5p	hsa-miR-204-5p
TSC22D2	4.1e-05	0.00162	0.125	6	hsa-miR-204-5p	hsa-let-7a-5p	hsa-let-7f-5p	hsa-miR-16-5p	hsa-miR-15b-5p	hsa-miR-103a-3p
VCL	4.17e-05	0.00163	0.0538	4	hsa-miR-16-5p	hsa-let-7f-5p	hsa-let-7a-5p	hsa-miR-15b-5p
EZH1	4.3e-05	0.00164	0.025	3	hsa-miR-93-5p	hsa-miR-16-5p	hsa-miR-15b-5p
RAB12	4.3e-05	0.00164	0.025	3	hsa-miR-16-5p	hsa-miR-629-5p	hsa-miR-93-5p
RPRD1B	4.3e-05	0.00164	0.025	3	hsa-miR-103a-3p	hsa-miR-16-5p	hsa-miR-15b-5p
ARIH1	4.61e-05	0.0017	0.09	5	hsa-miR-16-5p	hsa-miR-15b-5p	hsa-miR-103a-3p	hsa-let-7f-5p	hsa-let-7a-5p
CPEB2	4.58e-05	0.0017	0.055	4	hsa-miR-92a-3p	hsa-miR-103a-3p	hsa-miR-16-5p	hsa-miR-15b-5p
EFTUD2	4.58e-05	0.0017	0.055	4	hsa-miR-92a-3p	hsa-miR-103a-3p	hsa-miR-16-5p	hsa-miR-15b-5p
U2SURP	4.58e-05	0.0017	0.055	4	hsa-miR-361-5p	hsa-miR-93-5p	hsa-miR-16-5p	hsa-miR-15b-5p
BFAR	5.28e-05	0.00178	0.0267	3	hsa-miR-103a-3p	hsa-miR-16-5p	hsa-miR-92a-3p
IER3IP1	5.01e-05	0.00178	0.0563	4	hsa-miR-92a-3p	hsa-miR-16-5p	hsa-miR-30e-3p	hsa-miR-30a-3p
LANCL1	5.28e-05	0.00178	0.0267	3	hsa-miR-7-5p	hsa-miR-16-5p	hsa-miR-15b-5p
MAML1	5.28e-05	0.00178	0.0267	3	hsa-miR-92a-3p	hsa-miR-30e-3p	hsa-miR-30a-3p
MDM4	4.95e-05	0.00178	0.129	6	hsa-miR-361-5p	hsa-let-7a-5p	hsa-let-7f-5p	hsa-miR-30e-3p	hsa-miR-30a-3p	hsa-miR-103a-3p
PPARD	5.28e-05	0.00178	0.0267	3	hsa-miR-92a-3p	hsa-miR-30a-3p	hsa-miR-30e-3p
RNH1	5.28e-05	0.00178	0.0267	3	hsa-miR-92a-3p	hsa-miR-16-5p	hsa-miR-15b-5p
SCAMP5	5.28e-05	0.00178	0.0267	3	hsa-miR-93-5p	hsa-miR-16-5p	hsa-miR-15b-5p
TMEM100	5.01e-05	0.00178	0.0563	4	hsa-miR-103a-3p	hsa-miR-93-5p	hsa-miR-16-5p	hsa-miR-15b-5p
TMEM69	5.28e-05	0.00178	0.0267	3	hsa-miR-7-5p	hsa-miR-15b-5p	hsa-miR-16-5p
TRAK1	5.28e-05	0.00178	0.0267	3	hsa-miR-93-5p	hsa-miR-15b-5p	hsa-miR-16-5p
TXLNA	5.13e-05	0.00178	0.092	5	hsa-miR-15b-5p	hsa-miR-92a-3p	hsa-let-7a-5p	hsa-let-7f-5p	hsa-miR-93-5p
ZC3H18	5.28e-05	0.00178	0.0267	3	hsa-miR-92a-3p	hsa-let-7f-5p	hsa-let-7a-5p
SIK1	5.4e-05	0.0018	0.093	5	hsa-let-7a-5p	hsa-miR-93-5p	hsa-miR-15b-5p	hsa-miR-16-5p	hsa-miR-92a-3p
ZFHX3	5.4e-05	0.0018	0.093	5	hsa-miR-103a-3p	hsa-miR-16-5p	hsa-miR-204-5p	hsa-miR-30e-3p	hsa-miR-30a-3p
FASN	5.47e-05	0.00181	0.0575	4	hsa-miR-93-5p	hsa-miR-92a-3p	hsa-miR-15b-5p	hsa-miR-16-5p
KIF5B	5.69e-05	0.00187	0.094	5	hsa-miR-103a-3p	hsa-miR-16-5p	hsa-miR-15b-5p	hsa-miR-92a-3p	hsa-miR-7-5p
ARHGAP32	6.39e-05	0.00193	0.0283	3	hsa-miR-93-5p	hsa-miR-16-5p	hsa-miR-15b-5p
CAAP1	6.91e-05	0.00193	0.0075	2	hsa-miR-103a-3p	hsa-miR-16-5p
CNOT8	6.91e-05	0.00193	0.0075	2	hsa-miR-7-5p	hsa-let-7f-5p
DHX37	6.91e-05	0.00193	0.0075	2	hsa-miR-16-5p	hsa-miR-15b-5p
EIF5B	6.91e-05	0.00193	0.0075	2	hsa-miR-16-5p	hsa-miR-15b-5p
GARS	6.91e-05	0.00193	0.0075	2	hsa-miR-16-5p	hsa-miR-93-5p
GPAA1	6.91e-05	0.00193	0.0075	2	hsa-miR-7-5p	hsa-miR-16-5p
HOXC8	5.99e-05	0.00193	0.095	5	hsa-miR-629-5p	hsa-miR-204-5p	hsa-miR-16-5p	hsa-miR-15b-5p	hsa-miR-92a-3p
KCNG3	6.91e-05	0.00193	0.0075	2	hsa-miR-103a-3p	hsa-miR-16-5p
LRRC37A2	6.91e-05	0.00193	0.0075	2	hsa-miR-92a-3p	hsa-let-7a-5p
MPG	6.91e-05	0.00193	0.0075	2	hsa-miR-93-5p	hsa-miR-92a-3p
NBPF15	6.39e-05	0.00193	0.0283	3	hsa-miR-93-5p	hsa-miR-30e-3p	hsa-miR-30a-3p
NFKB1	6.39e-05	0.00193	0.0283	3	hsa-let-7a-5p	hsa-miR-16-5p	hsa-miR-92a-3p
PAFAH1B1	5.96e-05	0.00193	0.0588	4	hsa-miR-92a-3p	hsa-miR-93-5p	hsa-miR-16-5p	hsa-miR-15b-5p
RPL3	6.39e-05	0.00193	0.0283	3	hsa-miR-16-5p	hsa-miR-204-5p	hsa-miR-92a-3p
RPS25	6.91e-05	0.00193	0.0075	2	hsa-miR-16-5p	hsa-miR-92a-3p
RSPRY1	6.91e-05	0.00193	0.0075	2	hsa-miR-7-5p	hsa-miR-92a-3p
SERPINE2	6.91e-05	0.00193	0.0075	2	hsa-miR-16-5p	hsa-miR-30e-3p
SF3A3	6.39e-05	0.00193	0.0283	3	hsa-miR-103a-3p	hsa-miR-16-5p	hsa-miR-92a-3p
SGSH	6.91e-05	0.00193	0.0075	2	hsa-miR-30e-3p	hsa-miR-30a-3p
SLC25A38	6.91e-05	0.00193	0.0075	2	hsa-miR-92a-3p	hsa-miR-16-5p
STT3B	6.91e-05	0.00193	0.0075	2	hsa-miR-15b-5p	hsa-miR-16-5p
TTC1	6.91e-05	0.00193	0.0075	2	hsa-miR-16-5p	hsa-miR-15b-5p
UCA1	6.91e-05	0.00193	0.0075	2	hsa-miR-204-5p	hsa-miR-16-5p
VPS4A	6.49e-05	0.00193	0.06	4	hsa-miR-7-5p	hsa-miR-103a-3p	hsa-miR-16-5p	hsa-miR-15b-5p
WDR18	6.91e-05	0.00193	0.0075	2	hsa-miR-16-5p	hsa-miR-92a-3p
AKT3	7.64e-05	0.00208	0.0625	4	hsa-miR-16-5p	hsa-miR-15b-5p	hsa-miR-361-5p	hsa-miR-7-5p
CDC25A	7.64e-05	0.00208	0.0625	4	hsa-miR-103a-3p	hsa-miR-16-5p	hsa-miR-92a-3p	hsa-miR-15b-5p
MORC3	7.65e-05	0.00208	0.03	3	hsa-miR-30a-3p	hsa-miR-30e-3p	hsa-miR-92a-3p
MTFR1L	7.64e-05	0.00208	0.0625	4	hsa-let-7a-5p	hsa-miR-16-5p	hsa-miR-103a-3p	hsa-miR-15b-5p
SPTLC1	7.65e-05	0.00208	0.03	3	hsa-miR-16-5p	hsa-miR-92a-3p	hsa-miR-15b-5p
KMT2D	7.83e-05	0.00211	0.14	6	hsa-miR-93-5p	hsa-miR-15b-5p	hsa-miR-92a-3p	hsa-let-7a-5p	hsa-let-7f-5p	hsa-miR-16-5p
HOXA3	8.26e-05	0.00221	0.0638	4	hsa-miR-7-5p	hsa-miR-103a-3p	hsa-miR-16-5p	hsa-miR-15b-5p
ZCCHC14	8.26e-05	0.00221	0.0638	4	hsa-miR-15b-5p	hsa-miR-93-5p	hsa-miR-7-5p	hsa-miR-103a-3p
CDK1	8.93e-05	0.00229	0.065	4	hsa-miR-16-5p	hsa-miR-92a-3p	hsa-miR-15b-5p	hsa-miR-103a-3p
COIL	8.93e-05	0.00229	0.065	4	hsa-miR-15b-5p	hsa-miR-93-5p	hsa-let-7a-5p	hsa-let-7f-5p
DNAJC27	9.05e-05	0.00229	0.0317	3	hsa-miR-7-5p	hsa-miR-92a-3p	hsa-miR-93-5p
DNAJC9	9.05e-05	0.00229	0.0317	3	hsa-miR-103a-3p	hsa-miR-16-5p	hsa-miR-15b-5p
EIF1	8.93e-05	0.00229	0.065	4	hsa-miR-16-5p	hsa-miR-92a-3p	hsa-miR-30e-3p	hsa-miR-30a-3p
HCFC2	8.93e-05	0.00229	0.065	4	hsa-miR-16-5p	hsa-miR-15b-5p	hsa-miR-103a-3p	hsa-miR-204-5p
MAPK9	9.05e-05	0.00229	0.0317	3	hsa-miR-93-5p	hsa-miR-7-5p	hsa-miR-92a-3p
MEPCE	9.05e-05	0.00229	0.0317	3	hsa-miR-7-5p	hsa-miR-16-5p	hsa-let-7a-5p
SOS2	9.05e-05	0.00229	0.0317	3	hsa-miR-30e-3p	hsa-miR-30a-3p	hsa-miR-204-5p
TMEM43	8.93e-05	0.00229	0.065	4	hsa-miR-16-5p	hsa-miR-7-5p	hsa-miR-103a-3p	hsa-miR-15b-5p
CPEB3	9.63e-05	0.0024	0.0663	4	hsa-miR-16-5p	hsa-miR-15b-5p	hsa-miR-103a-3p	hsa-miR-92a-3p
PDE4D	9.63e-05	0.0024	0.0663	4	hsa-miR-7-5p	hsa-miR-103a-3p	hsa-miR-16-5p	hsa-miR-15b-5p
TSPAN3	9.63e-05	0.0024	0.0663	4	hsa-miR-16-5p	hsa-miR-15b-5p	hsa-let-7f-5p	hsa-let-7a-5p
SH3PXD2A	0.000102	0.00253	0.106	5	hsa-miR-93-5p	hsa-miR-204-5p	hsa-miR-30e-3p	hsa-miR-30a-3p	hsa-miR-92a-3p
ALDH3B1	0.000106	0.00258	0.0333	3	hsa-miR-103a-3p	hsa-miR-16-5p	hsa-miR-15b-5p
BAZ2A	0.000107	0.00258	0.107	5	hsa-miR-93-5p	hsa-let-7a-5p	hsa-miR-15b-5p	hsa-miR-16-5p	hsa-miR-103a-3p
DMPK	0.000106	0.00258	0.0333	3	hsa-miR-16-5p	hsa-miR-15b-5p	hsa-miR-103a-3p
PA2G4	0.000106	0.00258	0.0333	3	hsa-miR-16-5p	hsa-miR-92a-3p	hsa-miR-7-5p
USP47	0.000106	0.00258	0.0333	3	hsa-miR-204-5p	hsa-let-7a-5p	hsa-let-7f-5p
AGO4	0.000111	0.00266	0.0688	4	hsa-let-7a-5p	hsa-miR-92a-3p	hsa-miR-16-5p	hsa-miR-15b-5p
ATP2A2	0.000111	0.00266	0.0688	4	hsa-miR-15b-5p	hsa-let-7f-5p	hsa-let-7a-5p	hsa-miR-92a-3p
TNFSF9	0.000111	0.00266	0.0688	4	hsa-miR-16-5p	hsa-let-7a-5p	hsa-let-7f-5p	hsa-miR-15b-5p
RAD23B	0.00012	0.00284	0.07	4	hsa-miR-92a-3p	hsa-miR-16-5p	hsa-miR-15b-5p	hsa-miR-361-5p
ATP5B	0.000124	0.00285	0.035	3	hsa-miR-93-5p	hsa-miR-92a-3p	hsa-let-7f-5p
CDC42SE2	0.000124	0.00285	0.035	3	hsa-miR-16-5p	hsa-miR-103a-3p	hsa-miR-15b-5p
CYP26B1	0.000124	0.00285	0.035	3	hsa-miR-103a-3p	hsa-miR-16-5p	hsa-miR-15b-5p
FAM122B	0.000124	0.00285	0.035	3	hsa-miR-103a-3p	hsa-miR-16-5p	hsa-miR-15b-5p
SNCG	0.000124	0.00285	0.035	3	hsa-miR-103a-3p	hsa-miR-15b-5p	hsa-miR-16-5p
USP3	0.000124	0.00285	0.035	3	hsa-miR-93-5p	hsa-miR-16-5p	hsa-miR-15b-5p
C21orf62	0.000143	0.00286	0.0367	3	hsa-miR-204-5p	hsa-miR-15b-5p	hsa-miR-16-5p
CCDC83	0.000143	0.00286	0.0367	3	hsa-miR-103a-3p	hsa-miR-16-5p	hsa-miR-15b-5p
CCT8	0.000138	0.00286	0.01	2	hsa-miR-93-5p	hsa-miR-16-5p
DCTN1	0.000138	0.00286	0.01	2	hsa-miR-361-5p	hsa-miR-93-5p
DDX5	0.000143	0.00286	0.0367	3	hsa-miR-93-5p	hsa-miR-15b-5p	hsa-miR-92a-3p
DECR1	0.000143	0.00286	0.0367	3	hsa-miR-103a-3p	hsa-miR-16-5p	hsa-miR-15b-5p
DMTF1	0.000143	0.00286	0.0367	3	hsa-miR-103a-3p	hsa-miR-16-5p	hsa-miR-15b-5p
DVL3	0.000128	0.00286	0.0713	4	hsa-miR-93-5p	hsa-let-7f-5p	hsa-let-7a-5p	hsa-miR-204-5p
EIF3K	0.000138	0.00286	0.01	2	hsa-miR-16-5p	hsa-miR-92a-3p
ETFRF1	0.000138	0.00286	0.01	2	hsa-miR-16-5p	hsa-miR-15b-5p
FAM122A	0.000138	0.00286	0.01	2	hsa-miR-103a-3p	hsa-miR-16-5p
GTF2E1	0.000143	0.00286	0.0367	3	hsa-miR-361-5p	hsa-let-7f-5p	hsa-miR-92a-3p
GTF3C2	0.000138	0.00286	0.01	2	hsa-miR-16-5p	hsa-miR-92a-3p
HSPH1	0.000138	0.00286	0.01	2	hsa-miR-16-5p	hsa-miR-92a-3p
IDH3A	0.000143	0.00286	0.0367	3	hsa-miR-16-5p	hsa-miR-7-5p	hsa-miR-103a-3p
KLHL40	0.000143	0.00286	0.0367	3	hsa-miR-204-5p	hsa-miR-16-5p	hsa-miR-15b-5p
MPP1	0.000138	0.00286	0.01	2	hsa-miR-15b-5p	hsa-miR-92a-3p
OGT	0.000138	0.00286	0.0725	4	hsa-miR-92a-3p	hsa-miR-16-5p	hsa-miR-103a-3p	hsa-miR-15b-5p
PEX12	0.000138	0.00286	0.01	2	hsa-miR-16-5p	hsa-miR-15b-5p
PYGL	0.000138	0.00286	0.01	2	hsa-miR-93-5p	hsa-miR-92a-3p
RACGAP1	0.000133	0.00286	0.112	5	hsa-miR-16-5p	hsa-miR-204-5p	hsa-miR-103a-3p	hsa-miR-15b-5p	hsa-miR-93-5p
RBM6	0.000138	0.00286	0.01	2	hsa-miR-16-5p	hsa-let-7a-5p
RIOK3	0.000143	0.00286	0.0367	3	hsa-miR-16-5p	hsa-let-7a-5p	hsa-miR-629-5p
RNF44	0.000138	0.00286	0.0725	4	hsa-miR-93-5p	hsa-let-7a-5p	hsa-let-7f-5p	hsa-miR-92a-3p
RPL30	0.000143	0.00286	0.0367	3	hsa-miR-16-5p	hsa-miR-93-5p	hsa-let-7a-5p
SLC25A29	0.000138	0.00286	0.01	2	hsa-miR-16-5p	hsa-miR-15b-5p
SLC39A14	0.000143	0.00286	0.0367	3	hsa-miR-16-5p	hsa-miR-15b-5p	hsa-miR-92a-3p
SLC52A2	0.000138	0.00286	0.01	2	hsa-miR-7-5p	hsa-miR-103a-3p
SOCS2	0.000138	0.00286	0.01	2	hsa-miR-7-5p	hsa-miR-16-5p
TAF4	0.000138	0.00286	0.01	2	hsa-miR-7-5p	hsa-miR-93-5p
UFSP2	0.000138	0.00286	0.01	2	hsa-miR-92a-3p	hsa-miR-16-5p
VPS33B	0.000138	0.00286	0.01	2	hsa-miR-16-5p	hsa-miR-15b-5p
AGO1	0.000144	0.00287	0.114	5	hsa-miR-93-5p	hsa-miR-92a-3p	hsa-let-7a-5p	hsa-miR-103a-3p	hsa-let-7f-5p
LUZP1	0.000144	0.00287	0.114	5	hsa-miR-16-5p	hsa-miR-103a-3p	hsa-miR-93-5p	hsa-miR-15b-5p	hsa-miR-7-5p
FAM104A	0.000147	0.0029	0.0738	4	hsa-miR-30e-3p	hsa-miR-30a-3p	hsa-let-7f-5p	hsa-let-7a-5p
KIF23	0.000147	0.0029	0.0738	4	hsa-miR-16-5p	hsa-miR-93-5p	hsa-miR-15b-5p	hsa-miR-103a-3p
AMOT	0.000164	0.00315	0.0383	3	hsa-miR-16-5p	hsa-miR-15b-5p	hsa-miR-103a-3p
FLNA	0.000164	0.00315	0.0383	3	hsa-miR-7-5p	hsa-miR-92a-3p	hsa-miR-16-5p
IPO5	0.000164	0.00315	0.0383	3	hsa-miR-93-5p	hsa-miR-92a-3p	hsa-miR-16-5p
PLEKHA1	0.000164	0.00315	0.117	5	hsa-miR-93-5p	hsa-miR-92a-3p	hsa-miR-16-5p	hsa-miR-103a-3p	hsa-miR-15b-5p
TTLL5	0.000164	0.00315	0.0383	3	hsa-miR-103a-3p	hsa-miR-16-5p	hsa-miR-15b-5p
ZDHHC16	0.000164	0.00315	0.0383	3	hsa-miR-16-5p	hsa-miR-103a-3p	hsa-miR-15b-5p
MTMR3	0.000168	0.0032	0.0763	4	hsa-miR-93-5p	hsa-miR-16-5p	hsa-miR-103a-3p	hsa-miR-15b-5p
RPS24	0.000168	0.0032	0.0763	4	hsa-miR-92a-3p	hsa-miR-16-5p	hsa-let-7a-5p	hsa-miR-103a-3p
TUBB2A	0.000171	0.00326	0.161	6	hsa-let-7f-5p	hsa-let-7a-5p	hsa-miR-16-5p	hsa-miR-15b-5p	hsa-miR-30e-3p	hsa-miR-30a-3p
EIF4G2	0.000179	0.00339	0.0775	4	hsa-miR-93-5p	hsa-miR-92a-3p	hsa-let-7a-5p	hsa-let-7f-5p
ATXN7L3B	0.000185	0.00344	0.12	5	hsa-miR-16-5p	hsa-miR-15b-5p	hsa-miR-93-5p	hsa-let-7a-5p	hsa-let-7f-5p
GABPA	0.000186	0.00344	0.04	3	hsa-miR-92a-3p	hsa-miR-16-5p	hsa-miR-15b-5p
HARS	0.000186	0.00344	0.04	3	hsa-miR-16-5p	hsa-miR-93-5p	hsa-miR-204-5p
RPLP1	0.000186	0.00344	0.04	3	hsa-miR-16-5p	hsa-miR-204-5p	hsa-miR-92a-3p
SLC20A1	0.000186	0.00344	0.04	3	hsa-let-7a-5p	hsa-miR-92a-3p	hsa-let-7f-5p
TADA2B	0.000186	0.00344	0.04	3	hsa-miR-16-5p	hsa-miR-15b-5p	hsa-miR-93-5p
TRAM1	0.000186	0.00344	0.04	3	hsa-miR-93-5p	hsa-miR-16-5p	hsa-miR-15b-5p
PNISR	0.00019	0.0035	0.0788	4	hsa-miR-7-5p	hsa-miR-15b-5p	hsa-miR-16-5p	hsa-miR-103a-3p
GPRC5A	0.000192	0.00351	0.121	5	hsa-miR-103a-3p	hsa-miR-16-5p	hsa-miR-15b-5p	hsa-miR-30e-3p	hsa-miR-30a-3p
BCL2L11	0.0002	0.00364	0.122	5	hsa-miR-93-5p	hsa-miR-92a-3p	hsa-let-7a-5p	hsa-miR-30a-3p	hsa-miR-30e-3p
EIF2B2	0.000203	0.00365	0.08	4	hsa-miR-16-5p	hsa-miR-92a-3p	hsa-miR-93-5p	hsa-miR-15b-5p
ENTPD1	0.000203	0.00365	0.08	4	hsa-miR-16-5p	hsa-miR-15b-5p	hsa-miR-361-5p	hsa-miR-103a-3p
NHLRC3	0.000203	0.00365	0.08	4	hsa-miR-93-5p	hsa-miR-16-5p	hsa-let-7a-5p	hsa-let-7f-5p
AFDN	0.000229	0.00371	0.0125	2	hsa-miR-15b-5p	hsa-miR-92a-3p
AHCYL1	0.000229	0.00371	0.0125	2	hsa-miR-16-5p	hsa-miR-92a-3p
ARF4	0.000229	0.00371	0.0125	2	hsa-miR-7-5p	hsa-miR-361-5p
CAMK2D	0.000229	0.00371	0.0125	2	hsa-miR-7-5p	hsa-let-7a-5p
CCNB2	0.000229	0.00371	0.0125	2	hsa-let-7f-5p	hsa-let-7a-5p
CFLAR	0.000229	0.00371	0.0125	2	hsa-miR-7-5p	hsa-miR-629-5p
ECHDC1	0.000211	0.00371	0.0417	3	hsa-miR-16-5p	hsa-let-7f-5p	hsa-let-7a-5p
FARP1	0.000229	0.00371	0.0125	2	hsa-miR-204-5p	hsa-let-7f-5p
HEATR1	0.000229	0.00371	0.0125	2	hsa-miR-16-5p	hsa-miR-92a-3p
MAATS1	0.000229	0.00371	0.0125	2	hsa-miR-30e-3p	hsa-miR-30a-3p
MED11	0.000229	0.00371	0.0125	2	hsa-miR-16-5p	hsa-miR-15b-5p
N4BP1	0.000215	0.00371	0.0813	4	hsa-miR-103a-3p	hsa-miR-16-5p	hsa-miR-93-5p	hsa-miR-15b-5p
NAA30	0.000228	0.00371	0.0825	4	hsa-miR-93-5p	hsa-miR-15b-5p	hsa-let-7a-5p	hsa-let-7f-5p
NUP160	0.000229	0.00371	0.0125	2	hsa-miR-16-5p	hsa-miR-15b-5p
PLEKHB1	0.000229	0.00371	0.0125	2	hsa-miR-7-5p	hsa-miR-92a-3p
POU2AF1	0.000229	0.00371	0.0125	2	hsa-miR-16-5p	hsa-miR-15b-5p
PPP6R2	0.000229	0.00371	0.0125	2	hsa-miR-93-5p	hsa-miR-92a-3p
PPP6R3	0.000228	0.00371	0.0825	4	hsa-miR-103a-3p	hsa-miR-93-5p	hsa-miR-15b-5p	hsa-miR-16-5p
RABGGTB	0.000229	0.00371	0.0125	2	hsa-miR-16-5p	hsa-miR-92a-3p
RAE1	0.000229	0.00371	0.0125	2	hsa-miR-361-5p	hsa-miR-15b-5p
RFK	0.000215	0.00371	0.0813	4	hsa-miR-103a-3p	hsa-miR-16-5p	hsa-miR-93-5p	hsa-miR-15b-5p
SEPTIN2	0.000215	0.00371	0.0813	4	hsa-miR-15b-5p	hsa-miR-7-5p	hsa-miR-16-5p	hsa-miR-93-5p
SHISA5	0.000229	0.00371	0.0125	2	hsa-miR-7-5p	hsa-miR-92a-3p
STK33	0.000229	0.00371	0.0125	2	hsa-miR-103a-3p	hsa-miR-16-5p
TARBP2	0.000211	0.00371	0.0417	3	hsa-miR-16-5p	hsa-miR-103a-3p	hsa-miR-15b-5p
TELO2	0.000229	0.00371	0.0125	2	hsa-miR-16-5p	hsa-miR-93-5p
TKTL1	0.000229	0.00371	0.0125	2	hsa-miR-16-5p	hsa-miR-15b-5p
TUBGCP2	0.000229	0.00371	0.0125	2	hsa-miR-92a-3p	hsa-miR-16-5p
UBE3B	0.000229	0.00371	0.0125	2	hsa-miR-93-5p	hsa-miR-15b-5p
URB2	0.000229	0.00371	0.0125	2	hsa-miR-15b-5p	hsa-miR-92a-3p
UTP14A	0.000229	0.00371	0.0125	2	hsa-miR-16-5p	hsa-miR-204-5p
AXIN2	0.000238	0.00378	0.0434	3	hsa-miR-15b-5p	hsa-miR-16-5p	hsa-miR-103a-3p
CDK17	0.000238	0.00378	0.0434	3	hsa-miR-103a-3p	hsa-miR-16-5p	hsa-miR-15b-5p
KLF4	0.000238	0.00378	0.0434	3	hsa-miR-103a-3p	hsa-miR-7-5p	hsa-miR-92a-3p
MTMR4	0.000238	0.00378	0.0434	3	hsa-miR-103a-3p	hsa-miR-16-5p	hsa-miR-15b-5p
NAT8L	0.000238	0.00378	0.0434	3	hsa-miR-16-5p	hsa-let-7a-5p	hsa-let-7f-5p
ONECUT2	0.000238	0.00378	0.0434	3	hsa-miR-16-5p	hsa-let-7a-5p	hsa-let-7f-5p
FUT10	0.000242	0.00382	0.0838	4	hsa-let-7f-5p	hsa-let-7a-5p	hsa-miR-93-5p	hsa-miR-92a-3p
PIK3R1	0.000242	0.00382	0.0838	4	hsa-let-7a-5p	hsa-miR-16-5p	hsa-miR-15b-5p	hsa-miR-103a-3p
EEF1A1	0.000257	0.00401	0.085	4	hsa-miR-16-5p	hsa-miR-15b-5p	hsa-miR-93-5p	hsa-miR-92a-3p
PHLPP2	0.000257	0.00401	0.085	4	hsa-miR-93-5p	hsa-miR-15b-5p	hsa-miR-16-5p	hsa-miR-92a-3p
UBE2Q1	0.000257	0.00401	0.085	4	hsa-miR-103a-3p	hsa-miR-16-5p	hsa-let-7a-5p	hsa-miR-15b-5p
AKAP17A	0.000267	0.00404	0.045	3	hsa-let-7a-5p	hsa-miR-30e-3p	hsa-miR-30a-3p
CPOX	0.000267	0.00404	0.045	3	hsa-miR-361-5p	hsa-miR-15b-5p	hsa-miR-93-5p
FCF1	0.000267	0.00404	0.045	3	hsa-miR-16-5p	hsa-miR-103a-3p	hsa-miR-15b-5p
ITGA5	0.000267	0.00404	0.045	3	hsa-miR-92a-3p	hsa-miR-30e-3p	hsa-miR-30a-3p
PRDM4	0.000267	0.00404	0.045	3	hsa-miR-103a-3p	hsa-miR-16-5p	hsa-miR-15b-5p
RAD21	0.000267	0.00404	0.045	3	hsa-let-7a-5p	hsa-miR-103a-3p	hsa-miR-92a-3p
RPS3	0.000267	0.00404	0.045	3	hsa-miR-30e-3p	hsa-miR-15b-5p	hsa-miR-16-5p
SQSTM1	0.000267	0.00404	0.045	3	hsa-miR-16-5p	hsa-miR-7-5p	hsa-miR-93-5p
USP42	0.000267	0.00404	0.045	3	hsa-miR-103a-3p	hsa-miR-16-5p	hsa-miR-15b-5p
ZFHX4	0.000267	0.00404	0.045	3	hsa-miR-92a-3p	hsa-miR-16-5p	hsa-miR-15b-5p
RSL1D1	0.000272	0.00408	0.0863	4	hsa-miR-103a-3p	hsa-miR-16-5p	hsa-miR-30e-3p	hsa-miR-30a-3p
TECPR2	0.000272	0.00408	0.0863	4	hsa-miR-92a-3p	hsa-miR-204-5p	hsa-miR-16-5p	hsa-miR-15b-5p
ZBTB10	0.000287	0.00431	0.0875	4	hsa-miR-361-5p	hsa-miR-16-5p	hsa-miR-15b-5p	hsa-miR-103a-3p
GRAMD2B	0.000298	0.0044	0.0467	3	hsa-miR-16-5p	hsa-miR-92a-3p	hsa-miR-15b-5p
MBD2	0.000298	0.0044	0.0467	3	hsa-let-7a-5p	hsa-let-7f-5p	hsa-miR-92a-3p
RRM1	0.000298	0.0044	0.0467	3	hsa-miR-92a-3p	hsa-let-7f-5p	hsa-let-7a-5p
RUNX2	0.000298	0.0044	0.0467	3	hsa-miR-204-5p	hsa-miR-103a-3p	hsa-miR-30a-3p
UBFD1	0.000298	0.0044	0.0467	3	hsa-miR-103a-3p	hsa-miR-16-5p	hsa-miR-93-5p
MYO5A	0.000304	0.00447	0.0888	4	hsa-miR-103a-3p	hsa-miR-16-5p	hsa-miR-15b-5p	hsa-miR-92a-3p
ALG2	0.000343	0.00452	0.015	2	hsa-miR-103a-3p	hsa-miR-16-5p
ASXL1	0.000332	0.00452	0.0484	3	hsa-miR-7-5p	hsa-miR-16-5p	hsa-miR-15b-5p
BCCIP	0.000343	0.00452	0.015	2	hsa-miR-7-5p	hsa-miR-16-5p
CHORDC1	0.000321	0.00452	0.09	4	hsa-miR-16-5p	hsa-miR-7-5p	hsa-miR-361-5p	hsa-miR-204-5p
CHTOP	0.000332	0.00452	0.0484	3	hsa-miR-92a-3p	hsa-let-7a-5p	hsa-let-7f-5p
COPS6	0.000343	0.00452	0.015	2	hsa-let-7f-5p	hsa-miR-92a-3p
CRTC3	0.000332	0.00452	0.0484	3	hsa-miR-7-5p	hsa-miR-92a-3p	hsa-miR-93-5p
DNAJC5	0.000343	0.00452	0.015	2	hsa-miR-7-5p	hsa-miR-15b-5p
EIF2AK1	0.000343	0.00452	0.015	2	hsa-miR-7-5p	hsa-miR-92a-3p
ERLIN2	0.000343	0.00452	0.015	2	hsa-miR-16-5p	hsa-miR-93-5p
FADD	0.000343	0.00452	0.015	2	hsa-miR-7-5p	hsa-miR-15b-5p
FBXL20	0.000321	0.00452	0.09	4	hsa-let-7f-5p	hsa-let-7a-5p	hsa-miR-15b-5p	hsa-miR-16-5p
GABRA2	0.000343	0.00452	0.015	2	hsa-miR-30e-3p	hsa-miR-30a-3p
GSG1	0.000332	0.00452	0.0484	3	hsa-miR-103a-3p	hsa-miR-16-5p	hsa-miR-15b-5p
GTF3C5	0.000343	0.00452	0.015	2	hsa-miR-7-5p	hsa-let-7a-5p
HDAC2	0.000343	0.00452	0.015	2	hsa-let-7f-5p	hsa-miR-92a-3p
IPO4	0.000343	0.00452	0.015	2	hsa-miR-16-5p	hsa-miR-92a-3p
KIF1BP	0.000343	0.00452	0.015	2	hsa-miR-93-5p	hsa-miR-92a-3p
MCM3AP-AS1	0.000343	0.00452	0.015	2	hsa-miR-16-5p	hsa-miR-15b-5p
MEF2D	0.000323	0.00452	0.135	5	hsa-let-7f-5p	hsa-miR-92a-3p	hsa-miR-103a-3p	hsa-let-7a-5p	hsa-miR-7-5p
MRPL40	0.000343	0.00452	0.015	2	hsa-miR-16-5p	hsa-miR-15b-5p
MYO5B	0.000343	0.00452	0.015	2	hsa-miR-103a-3p	hsa-miR-16-5p
NAPG	0.000332	0.00452	0.0484	3	hsa-miR-16-5p	hsa-miR-15b-5p	hsa-miR-361-5p
NR1I2	0.000343	0.00452	0.015	2	hsa-let-7a-5p	hsa-miR-16-5p
NR6A1	0.000338	0.00452	0.0913	4	hsa-miR-16-5p	hsa-miR-15b-5p	hsa-let-7a-5p	hsa-let-7f-5p
PDCD6IP	0.000343	0.00452	0.015	2	hsa-miR-16-5p	hsa-miR-92a-3p
PDK4	0.000343	0.00452	0.015	2	hsa-miR-103a-3p	hsa-miR-16-5p
PEX14	0.000343	0.00452	0.015	2	hsa-miR-16-5p	hsa-let-7a-5p
PLAUR	0.000343	0.00452	0.015	2	hsa-miR-204-5p	hsa-miR-16-5p
PON2	0.000343	0.00452	0.015	2	hsa-miR-16-5p	hsa-miR-92a-3p
PSKH1	0.000343	0.00452	0.015	2	hsa-miR-16-5p	hsa-miR-15b-5p
RFWD2	0.000343	0.00452	0.015	2	hsa-miR-16-5p	hsa-miR-15b-5p
RNF168	0.000332	0.00452	0.0484	3	hsa-miR-103a-3p	hsa-miR-16-5p	hsa-miR-15b-5p
SYNPR	0.000343	0.00452	0.015	2	hsa-miR-92a-3p	hsa-let-7a-5p
TFB1M	0.000343	0.00452	0.015	2	hsa-miR-16-5p	hsa-miR-15b-5p
TMEM242	0.000332	0.00452	0.0484	3	hsa-miR-93-5p	hsa-miR-30e-3p	hsa-miR-30a-3p
WIPI2	0.000332	0.00452	0.0484	3	hsa-let-7a-5p	hsa-miR-16-5p	hsa-miR-15b-5p
WNK3	0.000338	0.00452	0.0913	4	hsa-miR-204-5p	hsa-miR-93-5p	hsa-miR-15b-5p	hsa-miR-16-5p
ALDH9A1	0.000357	0.00468	0.0925	4	hsa-miR-92a-3p	hsa-miR-30e-3p	hsa-miR-30a-3p	hsa-miR-93-5p
FKBP1A	0.000357	0.00468	0.0925	4	hsa-miR-103a-3p	hsa-miR-92a-3p	hsa-miR-16-5p	hsa-miR-15b-5p
EPGN	0.000367	0.00475	0.05	3	hsa-miR-361-5p	hsa-miR-30e-3p	hsa-miR-30a-3p
PBX2	0.000367	0.00475	0.05	3	hsa-miR-92a-3p	hsa-let-7a-5p	hsa-let-7f-5p
RAB40B	0.000367	0.00475	0.05	3	hsa-miR-204-5p	hsa-miR-15b-5p	hsa-miR-16-5p
SMAD6	0.000367	0.00475	0.05	3	hsa-miR-92a-3p	hsa-miR-93-5p	hsa-miR-204-5p
SND1	0.000367	0.00475	0.05	3	hsa-miR-93-5p	hsa-miR-16-5p	hsa-miR-361-5p
STAU1	0.000367	0.00475	0.05	3	hsa-miR-16-5p	hsa-miR-30e-3p	hsa-miR-30a-3p
CD2AP	0.000376	0.00482	0.0938	4	hsa-miR-92a-3p	hsa-let-7a-5p	hsa-miR-16-5p	hsa-miR-15b-5p
DICER1	0.000376	0.00482	0.0938	4	hsa-let-7a-5p	hsa-miR-103a-3p	hsa-miR-16-5p	hsa-miR-15b-5p
LAMC1	0.000376	0.00482	0.0938	4	hsa-miR-16-5p	hsa-miR-92a-3p	hsa-miR-15b-5p	hsa-miR-93-5p
ASH1L	0.000395	0.00498	0.095	4	hsa-miR-103a-3p	hsa-miR-16-5p	hsa-miR-361-5p	hsa-miR-15b-5p
BAMBI	0.000395	0.00498	0.095	4	hsa-miR-15b-5p	hsa-miR-16-5p	hsa-miR-30e-3p	hsa-miR-30a-3p
FAM126B	0.000396	0.00498	0.141	5	hsa-miR-7-5p	hsa-miR-93-5p	hsa-miR-30e-3p	hsa-miR-30a-3p	hsa-miR-92a-3p
JARID2	0.000395	0.00498	0.095	4	hsa-miR-204-5p	hsa-miR-16-5p	hsa-miR-7-5p	hsa-miR-15b-5p
KRAS	0.000395	0.00498	0.095	4	hsa-let-7a-5p	hsa-miR-16-5p	hsa-miR-30e-3p	hsa-miR-30a-3p
PHACTR4	0.000395	0.00498	0.095	4	hsa-miR-361-5p	hsa-miR-92a-3p	hsa-let-7f-5p	hsa-let-7a-5p
SETD1B	0.000396	0.00498	0.141	5	hsa-miR-7-5p	hsa-miR-103a-3p	hsa-miR-16-5p	hsa-miR-92a-3p	hsa-miR-15b-5p
DIABLO	0.000406	0.00504	0.0517	3	hsa-miR-16-5p	hsa-let-7f-5p	hsa-let-7a-5p
GNAT1	0.000406	0.00504	0.0517	3	hsa-miR-103a-3p	hsa-miR-16-5p	hsa-miR-15b-5p
OSBPL3	0.000406	0.00504	0.0517	3	hsa-miR-103a-3p	hsa-miR-16-5p	hsa-miR-15b-5p
PPP2R5C	0.000406	0.00504	0.0517	3	hsa-miR-16-5p	hsa-miR-103a-3p	hsa-miR-15b-5p
SLC9A1	0.000406	0.00504	0.0517	3	hsa-miR-92a-3p	hsa-miR-15b-5p	hsa-miR-16-5p
CD180	0.000416	0.00514	0.0963	4	hsa-miR-103a-3p	hsa-miR-16-5p	hsa-miR-15b-5p	hsa-miR-92a-3p
FLCN	0.000416	0.00514	0.0963	4	hsa-miR-103a-3p	hsa-miR-16-5p	hsa-miR-15b-5p	hsa-miR-92a-3p
NUFIP2	0.000433	0.00534	0.236	7	hsa-miR-103a-3p	hsa-miR-93-5p	hsa-miR-16-5p	hsa-miR-30a-3p	hsa-miR-30e-3p	hsa-miR-15b-5p	hsa-miR-92a-3p
CARD10	0.000446	0.00542	0.0534	3	hsa-miR-103a-3p	hsa-miR-16-5p	hsa-miR-15b-5p
ETV6	0.000446	0.00542	0.0534	3	hsa-miR-92a-3p	hsa-miR-30e-3p	hsa-miR-30a-3p
GOLGA4	0.000446	0.00542	0.0534	3	hsa-miR-92a-3p	hsa-let-7a-5p	hsa-let-7f-5p
LITAF	0.000446	0.00542	0.0534	3	hsa-miR-7-5p	hsa-miR-16-5p	hsa-miR-15b-5p
SOCS3	0.000446	0.00542	0.0534	3	hsa-let-7f-5p	hsa-miR-15b-5p	hsa-miR-16-5p
TLK1	0.000446	0.00542	0.0534	3	hsa-miR-103a-3p	hsa-miR-16-5p	hsa-miR-15b-5p
AP2A1	0.000478	0.0055	0.0175	2	hsa-miR-103a-3p	hsa-miR-16-5p
BRAT1	0.000478	0.0055	0.0175	2	hsa-miR-15b-5p	hsa-miR-16-5p
BTF3	0.000478	0.0055	0.0175	2	hsa-miR-16-5p	hsa-miR-92a-3p
CASP9	0.000478	0.0055	0.0175	2	hsa-let-7a-5p	hsa-miR-7-5p
CDKN2AIPNL	0.000459	0.0055	0.0988	4	hsa-miR-92a-3p	hsa-miR-93-5p	hsa-miR-16-5p	hsa-miR-15b-5p
DHX8	0.000478	0.0055	0.0175	2	hsa-miR-16-5p	hsa-miR-92a-3p
DIEXF	0.000478	0.0055	0.0175	2	hsa-miR-103a-3p	hsa-miR-16-5p
DYRK3	0.000459	0.0055	0.0988	4	hsa-miR-16-5p	hsa-miR-15b-5p	hsa-let-7a-5p	hsa-let-7f-5p
GOT2	0.000478	0.0055	0.0175	2	hsa-miR-92a-3p	hsa-miR-16-5p
HIST1H2AC	0.000478	0.0055	0.0175	2	hsa-miR-629-5p	hsa-miR-92a-3p
IGSF1	0.000478	0.0055	0.0175	2	hsa-miR-92a-3p	hsa-miR-16-5p
KRT7	0.000478	0.0055	0.0175	2	hsa-miR-30a-3p	hsa-miR-7-5p
MRPS2	0.000478	0.0055	0.0175	2	hsa-miR-16-5p	hsa-let-7a-5p
NAB1	0.000478	0.0055	0.0175	2	hsa-miR-15b-5p	hsa-miR-92a-3p
NMD3	0.000478	0.0055	0.0175	2	hsa-miR-92a-3p	hsa-miR-16-5p
PHF10	0.000478	0.0055	0.0175	2	hsa-miR-93-5p	hsa-miR-7-5p
PPA1	0.000478	0.0055	0.0175	2	hsa-miR-16-5p	hsa-miR-361-5p
SNX6	0.000478	0.0055	0.0175	2	hsa-miR-16-5p	hsa-let-7a-5p
STXBP3	0.000478	0.0055	0.0175	2	hsa-miR-16-5p	hsa-miR-15b-5p
SUN1	0.000478	0.0055	0.0175	2	hsa-miR-16-5p	hsa-miR-15b-5p
TASP1	0.000478	0.0055	0.0175	2	hsa-miR-16-5p	hsa-miR-15b-5p
TRIO	0.000478	0.0055	0.0175	2	hsa-let-7a-5p	hsa-miR-92a-3p
TUBB3	0.000478	0.0055	0.0175	2	hsa-miR-16-5p	hsa-miR-92a-3p
CCDC88C	0.000489	0.00557	0.055	3	hsa-miR-93-5p	hsa-miR-16-5p	hsa-miR-15b-5p
KPNA3	0.000489	0.00557	0.055	3	hsa-miR-16-5p	hsa-miR-92a-3p	hsa-miR-15b-5p
MFN2	0.000489	0.00557	0.055	3	hsa-miR-16-5p	hsa-miR-93-5p	hsa-miR-92a-3p
UBR3	0.000489	0.00557	0.055	3	hsa-miR-16-5p	hsa-miR-103a-3p	hsa-miR-15b-5p
RBPJ	0.000506	0.00574	0.101	4	hsa-miR-16-5p	hsa-miR-15b-5p	hsa-miR-7-5p	hsa-miR-92a-3p
SSU72	0.00053	0.00601	0.103	4	hsa-miR-7-5p	hsa-miR-16-5p	hsa-miR-103a-3p	hsa-miR-15b-5p
AP3M1	0.000535	0.00601	0.0567	3	hsa-miR-7-5p	hsa-miR-16-5p	hsa-miR-15b-5p
CCDC86	0.000535	0.00601	0.0567	3	hsa-miR-92a-3p	hsa-miR-30e-3p	hsa-miR-30a-3p
LY6K	0.000535	0.00601	0.0567	3	hsa-miR-16-5p	hsa-miR-30e-3p	hsa-miR-30a-3p
RIMS3	0.000535	0.00601	0.0567	3	hsa-miR-103a-3p	hsa-miR-16-5p	hsa-miR-15b-5p
GATAD2B	0.000555	0.00617	0.104	4	hsa-miR-92a-3p	hsa-miR-7-5p	hsa-miR-30e-3p	hsa-miR-30a-3p
PLAG1	0.000555	0.00617	0.104	4	hsa-miR-103a-3p	hsa-miR-16-5p	hsa-miR-15b-5p	hsa-miR-204-5p
RIF1	0.000555	0.00617	0.104	4	hsa-miR-103a-3p	hsa-miR-16-5p	hsa-miR-93-5p	hsa-miR-15b-5p
SNTB2	0.000555	0.00617	0.104	4	hsa-miR-16-5p	hsa-miR-103a-3p	hsa-miR-15b-5p	hsa-miR-93-5p
TSR1	0.000555	0.00617	0.104	4	hsa-miR-92a-3p	hsa-miR-16-5p	hsa-miR-93-5p	hsa-miR-361-5p
B3GNT2	0.000584	0.00638	0.0584	3	hsa-miR-16-5p	hsa-miR-103a-3p	hsa-miR-15b-5p
CTDSPL	0.000584	0.00638	0.0584	3	hsa-miR-16-5p	hsa-miR-15b-5p	hsa-miR-92a-3p
FAM103A1	0.000584	0.00638	0.0584	3	hsa-miR-16-5p	hsa-miR-15b-5p	hsa-miR-103a-3p
NAA25	0.000584	0.00638	0.0584	3	hsa-miR-16-5p	hsa-miR-92a-3p	hsa-miR-15b-5p
REL	0.00058	0.00638	0.153	5	hsa-miR-103a-3p	hsa-miR-16-5p	hsa-miR-15b-5p	hsa-miR-92a-3p	hsa-miR-7-5p
VAV2	0.000584	0.00638	0.0584	3	hsa-let-7a-5p	hsa-miR-16-5p	hsa-miR-15b-5p
ZBTB33	0.000581	0.00638	0.105	4	hsa-miR-93-5p	hsa-miR-361-5p	hsa-miR-16-5p	hsa-miR-15b-5p
AHCYL2	0.000636	0.00653	0.108	4	hsa-miR-16-5p	hsa-miR-92a-3p	hsa-let-7f-5p	hsa-let-7a-5p
ALG3	0.000636	0.00653	0.02	2	hsa-miR-16-5p	hsa-miR-7-5p
CDC123	0.000636	0.00653	0.02	2	hsa-miR-361-5p	hsa-miR-16-5p
DCTD	0.000636	0.00653	0.02	2	hsa-miR-7-5p	hsa-miR-92a-3p
DDX23	0.000636	0.00653	0.02	2	hsa-miR-361-5p	hsa-miR-92a-3p
EARS2	0.000636	0.00653	0.02	2	hsa-miR-16-5p	hsa-miR-92a-3p
EIF4B	0.000636	0.00653	0.02	2	hsa-miR-16-5p	hsa-miR-92a-3p
GALNT1	0.000635	0.00653	0.06	3	hsa-miR-16-5p	hsa-miR-15b-5p	hsa-miR-204-5p
GRAMD1A	0.000636	0.00653	0.02	2	hsa-miR-7-5p	hsa-miR-93-5p
HSPA8	0.000636	0.00653	0.108	4	hsa-miR-15b-5p	hsa-miR-92a-3p	hsa-miR-16-5p	hsa-miR-93-5p
IVNS1ABP	0.000635	0.00653	0.06	3	hsa-miR-103a-3p	hsa-miR-16-5p	hsa-miR-15b-5p
LRIF1	0.000636	0.00653	0.108	4	hsa-miR-103a-3p	hsa-miR-93-5p	hsa-miR-16-5p	hsa-miR-15b-5p
NDUFA4	0.000636	0.00653	0.02	2	hsa-miR-7-5p	hsa-miR-16-5p
PYROXD1	0.000636	0.00653	0.02	2	hsa-miR-30e-3p	hsa-miR-30a-3p
RARS	0.000636	0.00653	0.02	2	hsa-miR-16-5p	hsa-miR-92a-3p
RPL27	0.000636	0.00653	0.02	2	hsa-miR-93-5p	hsa-miR-92a-3p
RPS6KB1	0.000635	0.00653	0.06	3	hsa-miR-103a-3p	hsa-miR-16-5p	hsa-miR-15b-5p
RS1	0.000635	0.00653	0.06	3	hsa-miR-103a-3p	hsa-miR-16-5p	hsa-miR-15b-5p
SLC35B2	0.000636	0.00653	0.02	2	hsa-miR-103a-3p	hsa-miR-16-5p
SMURF1	0.000636	0.00653	0.02	2	hsa-miR-15b-5p	hsa-miR-16-5p
SRPRB	0.000635	0.00653	0.06	3	hsa-miR-16-5p	hsa-miR-92a-3p	hsa-miR-15b-5p
TBC1D9B	0.000636	0.00653	0.02	2	hsa-miR-30e-3p	hsa-miR-92a-3p
TIMM13	0.000636	0.00653	0.02	2	hsa-miR-16-5p	hsa-miR-15b-5p
TRAF4	0.000636	0.00653	0.02	2	hsa-miR-92a-3p	hsa-miR-16-5p
TRIM32	0.000636	0.00653	0.02	2	hsa-miR-16-5p	hsa-miR-93-5p
UBAP2	0.000636	0.00653	0.02	2	hsa-let-7f-5p	hsa-let-7a-5p
WDR6	0.000636	0.00653	0.02	2	hsa-miR-92a-3p	hsa-let-7a-5p
WNT3A	0.000636	0.00653	0.02	2	hsa-miR-16-5p	hsa-miR-103a-3p
XYLT2	0.000636	0.00653	0.02	2	hsa-miR-93-5p	hsa-miR-92a-3p
AP2B1	0.000689	0.00693	0.0617	3	hsa-miR-16-5p	hsa-miR-92a-3p	hsa-miR-15b-5p
GANAB	0.000689	0.00693	0.0617	3	hsa-miR-92a-3p	hsa-miR-16-5p	hsa-miR-15b-5p
GPR180	0.000689	0.00693	0.0617	3	hsa-miR-103a-3p	hsa-miR-16-5p	hsa-miR-15b-5p
JCAD	0.000689	0.00693	0.0617	3	hsa-miR-30e-3p	hsa-miR-30a-3p	hsa-miR-204-5p
ODF2L	0.000689	0.00693	0.0617	3	hsa-miR-103a-3p	hsa-miR-16-5p	hsa-miR-15b-5p
PLPBP	0.000689	0.00693	0.0617	3	hsa-miR-103a-3p	hsa-miR-16-5p	hsa-miR-15b-5p
PRKAR1A	0.000689	0.00693	0.0617	3	hsa-miR-16-5p	hsa-miR-204-5p	hsa-miR-93-5p
RWDD1	0.000689	0.00693	0.0617	3	hsa-miR-7-5p	hsa-let-7f-5p	hsa-let-7a-5p
TM7SF3	0.000689	0.00693	0.0617	3	hsa-miR-15b-5p	hsa-miR-16-5p	hsa-miR-103a-3p
WNT4	0.000689	0.00693	0.0617	3	hsa-miR-16-5p	hsa-miR-30e-3p	hsa-miR-30a-3p
CCND1	0.000732	0.00735	0.209	6	hsa-miR-16-5p	hsa-miR-15b-5p	hsa-miR-93-5p	hsa-let-7f-5p	hsa-miR-92a-3p	hsa-let-7a-5p
ZNF460	0.000735	0.00736	0.257	7	hsa-miR-7-5p	hsa-miR-361-5p	hsa-miR-16-5p	hsa-miR-15b-5p	hsa-miR-92a-3p	hsa-let-7f-5p	hsa-let-7a-5p
AP5Z1	0.000746	0.00741	0.0634	3	hsa-miR-92a-3p	hsa-miR-16-5p	hsa-miR-15b-5p
KLC2	0.000746	0.00741	0.0634	3	hsa-miR-92a-3p	hsa-miR-16-5p	hsa-miR-15b-5p
PPIG	0.000746	0.00741	0.0634	3	hsa-miR-16-5p	hsa-miR-15b-5p	hsa-miR-103a-3p
RNMT	0.000746	0.00741	0.0634	3	hsa-miR-103a-3p	hsa-miR-16-5p	hsa-miR-15b-5p
RPRD2	0.000756	0.00749	0.162	5	hsa-miR-16-5p	hsa-miR-92a-3p	hsa-miR-15b-5p	hsa-miR-7-5p	hsa-miR-93-5p
ZCCHC3	0.000757	0.00749	0.113	4	hsa-miR-16-5p	hsa-miR-15b-5p	hsa-let-7a-5p	hsa-let-7f-5p
SF3B3	0.000778	0.00768	0.163	5	hsa-miR-15b-5p	hsa-miR-92a-3p	hsa-miR-30a-3p	hsa-miR-16-5p	hsa-miR-93-5p
AKTIP	0.000815	0.00775	0.0225	2	hsa-miR-629-5p	hsa-miR-93-5p
C15orf39	0.000815	0.00775	0.0225	2	hsa-miR-16-5p	hsa-miR-15b-5p
CNOT7	0.000815	0.00775	0.0225	2	hsa-miR-16-5p	hsa-miR-93-5p
CPNE1	0.000815	0.00775	0.0225	2	hsa-miR-16-5p	hsa-miR-15b-5p
ERAP1	0.000815	0.00775	0.0225	2	hsa-miR-92a-3p	hsa-miR-93-5p
HUWE1	0.000806	0.00775	0.065	3	hsa-miR-361-5p	hsa-miR-93-5p	hsa-let-7a-5p
KCNC4	0.000806	0.00775	0.065	3	hsa-miR-103a-3p	hsa-miR-16-5p	hsa-miR-92a-3p
KCTD6	0.000815	0.00775	0.0225	2	hsa-miR-30e-3p	hsa-miR-30a-3p
MTHFR	0.000806	0.00775	0.065	3	hsa-miR-103a-3p	hsa-miR-16-5p	hsa-miR-15b-5p
NPTN	0.000806	0.00775	0.065	3	hsa-miR-30e-3p	hsa-miR-30a-3p	hsa-miR-92a-3p
PDE3B	0.000815	0.00775	0.0225	2	hsa-miR-93-5p	hsa-miR-16-5p
SLC19A1	0.000815	0.00775	0.0225	2	hsa-miR-93-5p	hsa-miR-16-5p
TM9SF2	0.000815	0.00775	0.0225	2	hsa-miR-16-5p	hsa-miR-15b-5p
TNFSF13B	0.000815	0.00775	0.0225	2	hsa-miR-30a-3p	hsa-miR-30e-3p
TUBA1A	0.000815	0.00775	0.0225	2	hsa-miR-30a-3p	hsa-miR-16-5p
TUBA1C	0.000815	0.00775	0.0225	2	hsa-miR-16-5p	hsa-miR-92a-3p
VPS26A	0.000815	0.00775	0.0225	2	hsa-miR-7-5p	hsa-miR-93-5p
VWC2L	0.000815	0.00775	0.0225	2	hsa-miR-30e-3p	hsa-miR-30a-3p
ZBTB22	0.000806	0.00775	0.065	3	hsa-miR-92a-3p	hsa-miR-7-5p	hsa-miR-204-5p
FAM129B	0.000823	0.00779	0.115	4	hsa-miR-16-5p	hsa-miR-92a-3p	hsa-miR-30a-3p	hsa-miR-30e-3p
NUP155	0.000823	0.00779	0.115	4	hsa-miR-92a-3p	hsa-miR-16-5p	hsa-let-7f-5p	hsa-let-7a-5p
ATP13A3	0.000869	0.0081	0.0667	3	hsa-miR-103a-3p	hsa-miR-16-5p	hsa-miR-15b-5p
CDC37	0.000869	0.0081	0.0667	3	hsa-miR-7-5p	hsa-miR-16-5p	hsa-miR-92a-3p
COPS8	0.000869	0.0081	0.0667	3	hsa-let-7f-5p	hsa-miR-30e-3p	hsa-miR-30a-3p
DNAJA1	0.000869	0.0081	0.0667	3	hsa-miR-16-5p	hsa-miR-103a-3p	hsa-miR-15b-5p
EGFR	0.000869	0.0081	0.0667	3	hsa-miR-16-5p	hsa-miR-7-5p	hsa-let-7a-5p
PURA	0.000858	0.0081	0.116	4	hsa-miR-16-5p	hsa-miR-15b-5p	hsa-miR-93-5p	hsa-miR-103a-3p
RHBDF2	0.000869	0.0081	0.0667	3	hsa-miR-7-5p	hsa-let-7a-5p	hsa-let-7f-5p
SNX9	0.000869	0.0081	0.0667	3	hsa-miR-92a-3p	hsa-miR-93-5p	hsa-miR-204-5p
CRK	0.000895	0.00831	0.168	5	hsa-miR-15b-5p	hsa-miR-30e-3p	hsa-miR-30a-3p	hsa-miR-16-5p	hsa-miR-93-5p
OPA3	0.000893	0.00831	0.118	4	hsa-let-7f-5p	hsa-let-7a-5p	hsa-miR-92a-3p	hsa-miR-7-5p
ATP2B1	0.000934	0.00857	0.0684	3	hsa-miR-204-5p	hsa-let-7a-5p	hsa-miR-93-5p
DENND6A	0.000934	0.00857	0.0684	3	hsa-miR-92a-3p	hsa-miR-15b-5p	hsa-miR-16-5p
GABARAPL1	0.000934	0.00857	0.0684	3	hsa-miR-103a-3p	hsa-miR-16-5p	hsa-miR-15b-5p
IPPK	0.000934	0.00857	0.0684	3	hsa-miR-103a-3p	hsa-miR-16-5p	hsa-miR-15b-5p
PLRG1	0.000934	0.00857	0.0684	3	hsa-miR-16-5p	hsa-miR-15b-5p	hsa-miR-93-5p
RAB23	0.000934	0.00857	0.0684	3	hsa-miR-103a-3p	hsa-miR-16-5p	hsa-miR-15b-5p
THBS1	0.00093	0.00857	0.119	4	hsa-miR-30a-3p	hsa-let-7a-5p	hsa-miR-92a-3p	hsa-let-7f-5p
ACTR2	0.000967	0.00882	0.12	4	hsa-miR-93-5p	hsa-miR-16-5p	hsa-miR-103a-3p	hsa-miR-15b-5p
GRB2	0.000967	0.00882	0.12	4	hsa-miR-7-5p	hsa-miR-93-5p	hsa-miR-16-5p	hsa-miR-15b-5p
PPP1R11	0.000967	0.00882	0.12	4	hsa-miR-103a-3p	hsa-miR-16-5p	hsa-miR-15b-5p	hsa-miR-7-5p
ATP6V0E2	0.00102	0.00898	0.025	2	hsa-miR-30e-3p	hsa-miR-30a-3p
AURKAIP1	0.00102	0.00898	0.025	2	hsa-miR-15b-5p	hsa-miR-16-5p
BTN3A3	0.001	0.00898	0.07	3	hsa-miR-15b-5p	hsa-miR-16-5p	hsa-miR-93-5p
C6orf62	0.00102	0.00898	0.025	2	hsa-miR-93-5p	hsa-miR-92a-3p
CLNS1A	0.00102	0.00898	0.025	2	hsa-miR-16-5p	hsa-miR-92a-3p
FYCO1	0.001	0.00898	0.07	3	hsa-miR-93-5p	hsa-miR-92a-3p	hsa-miR-7-5p
IFNG	0.00102	0.00898	0.025	2	hsa-miR-16-5p	hsa-miR-15b-5p
MPDU1	0.001	0.00898	0.07	3	hsa-miR-7-5p	hsa-miR-16-5p	hsa-miR-103a-3p
NFKBIA	0.00102	0.00898	0.025	2	hsa-miR-30e-3p	hsa-miR-93-5p
PSMD2	0.00102	0.00898	0.025	2	hsa-miR-361-5p	hsa-miR-92a-3p
PTGER4	0.00102	0.00898	0.025	2	hsa-miR-92a-3p	hsa-miR-93-5p
RPL27A	0.001	0.00898	0.07	3	hsa-miR-16-5p	hsa-miR-15b-5p	hsa-miR-30a-3p
RPS10	0.00102	0.00898	0.025	2	hsa-miR-92a-3p	hsa-let-7a-5p
SREK1	0.001	0.00898	0.07	3	hsa-miR-16-5p	hsa-miR-15b-5p	hsa-miR-103a-3p
SULT1C4	0.00102	0.00898	0.025	2	hsa-miR-30e-3p	hsa-miR-30a-3p
XBP1	0.00102	0.00898	0.025	2	hsa-miR-93-5p	hsa-miR-30a-3p
YBX3	0.00102	0.00898	0.025	2	hsa-miR-16-5p	hsa-miR-92a-3p
SRSF1	0.00105	0.00923	0.123	4	hsa-miR-7-5p	hsa-miR-103a-3p	hsa-miR-16-5p	hsa-miR-15b-5p
AGPAT5	0.00108	0.00938	0.0717	3	hsa-miR-16-5p	hsa-miR-15b-5p	hsa-miR-92a-3p
DCAF17	0.00108	0.00938	0.0717	3	hsa-miR-7-5p	hsa-miR-16-5p	hsa-miR-15b-5p
DPP8	0.00108	0.00938	0.0717	3	hsa-miR-93-5p	hsa-miR-16-5p	hsa-miR-15b-5p
HNRNPDL	0.00108	0.00938	0.0717	3	hsa-let-7a-5p	hsa-miR-16-5p	hsa-miR-15b-5p
PHTF2	0.00108	0.00938	0.0717	3	hsa-let-7a-5p	hsa-miR-93-5p	hsa-miR-92a-3p
VEZT	0.00108	0.00938	0.0717	3	hsa-miR-30a-3p	hsa-miR-103a-3p	hsa-miR-16-5p
SHOC2	0.00108	0.0094	0.175	5	hsa-miR-16-5p	hsa-miR-103a-3p	hsa-miR-92a-3p	hsa-miR-93-5p	hsa-miR-15b-5p
MINK1	0.00109	0.00945	0.124	4	hsa-miR-92a-3p	hsa-miR-16-5p	hsa-miR-15b-5p	hsa-miR-93-5p
REXO1	0.00113	0.0098	0.125	4	hsa-miR-92a-3p	hsa-miR-16-5p	hsa-miR-15b-5p	hsa-miR-7-5p
CDADC1	0.00115	0.00986	0.0734	3	hsa-miR-103a-3p	hsa-miR-16-5p	hsa-miR-15b-5p
DOCK11	0.00115	0.00986	0.0734	3	hsa-miR-103a-3p	hsa-miR-16-5p	hsa-miR-15b-5p
DYRK1A	0.00115	0.00986	0.0734	3	hsa-miR-92a-3p	hsa-miR-30e-3p	hsa-miR-30a-3p
MAP3K7	0.00115	0.00986	0.0734	3	hsa-miR-103a-3p	hsa-miR-16-5p	hsa-miR-15b-5p
OIP5	0.00115	0.00986	0.0734	3	hsa-miR-103a-3p	hsa-miR-16-5p	hsa-miR-15b-5p
PHKA1	0.00115	0.00986	0.0734	3	hsa-miR-103a-3p	hsa-miR-16-5p	hsa-miR-15b-5p
RBBP6	0.00115	0.00986	0.0734	3	hsa-miR-16-5p	hsa-miR-15b-5p	hsa-miR-103a-3p
SOCS5	0.00117	0.01	0.126	4	hsa-miR-16-5p	hsa-miR-92a-3p	hsa-miR-15b-5p	hsa-miR-93-5p
SZRD1	0.00117	0.01	0.126	4	hsa-miR-7-5p	hsa-miR-16-5p	hsa-miR-92a-3p	hsa-miR-15b-5p
ADAM10	0.00124	0.0103	0.0275	2	hsa-miR-92a-3p	hsa-miR-103a-3p
CCT3	0.00124	0.0103	0.0275	2	hsa-miR-103a-3p	hsa-miR-16-5p
DOCK5	0.00124	0.0103	0.0275	2	hsa-miR-7-5p	hsa-miR-16-5p
E2F7	0.00123	0.0103	0.075	3	hsa-miR-103a-3p	hsa-miR-16-5p	hsa-miR-15b-5p
ELK4	0.00122	0.0103	0.128	4	hsa-miR-16-5p	hsa-miR-15b-5p	hsa-miR-103a-3p	hsa-miR-93-5p
EPC1	0.00124	0.0103	0.0275	2	hsa-miR-103a-3p	hsa-miR-16-5p
GOLIM4	0.00123	0.0103	0.075	3	hsa-miR-92a-3p	hsa-miR-30e-3p	hsa-miR-30a-3p
ILF2	0.00124	0.0103	0.0275	2	hsa-miR-92a-3p	hsa-miR-7-5p
MED13L	0.00124	0.0103	0.0275	2	hsa-miR-93-5p	hsa-let-7a-5p
NBPF1	0.00124	0.0103	0.0275	2	hsa-miR-30e-3p	hsa-miR-30a-3p
PPT1	0.00124	0.0103	0.0275	2	hsa-miR-16-5p	hsa-miR-15b-5p
RHOV	0.00124	0.0103	0.0275	2	hsa-miR-16-5p	hsa-miR-15b-5p
ZNF587B	0.00124	0.0103	0.0275	2	hsa-miR-30e-3p	hsa-miR-30a-3p
GATAD2A	0.00126	0.0105	0.129	4	hsa-miR-103a-3p	hsa-miR-16-5p	hsa-miR-92a-3p	hsa-miR-15b-5p
WEE1	0.00129	0.0108	0.182	5	hsa-miR-103a-3p	hsa-miR-16-5p	hsa-miR-92a-3p	hsa-miR-93-5p	hsa-miR-15b-5p
PDIK1L	0.00131	0.0109	0.0767	3	hsa-miR-92a-3p	hsa-miR-16-5p	hsa-miR-15b-5p
SALL3	0.00131	0.0109	0.0767	3	hsa-miR-93-5p	hsa-let-7a-5p	hsa-let-7f-5p
ABL2	0.00136	0.0112	0.131	4	hsa-miR-103a-3p	hsa-miR-16-5p	hsa-miR-92a-3p	hsa-miR-15b-5p
FGF2	0.00136	0.0112	0.131	4	hsa-miR-16-5p	hsa-miR-103a-3p	hsa-miR-92a-3p	hsa-miR-15b-5p
NUCKS1	0.00136	0.0112	0.131	4	hsa-miR-103a-3p	hsa-miR-92a-3p	hsa-miR-16-5p	hsa-miR-15b-5p
BTRC	0.0014	0.0114	0.0784	3	hsa-miR-92a-3p	hsa-miR-16-5p	hsa-miR-15b-5p
CD274	0.0014	0.0114	0.0784	3	hsa-miR-103a-3p	hsa-miR-16-5p	hsa-miR-15b-5p
GNB1	0.0014	0.0114	0.0784	3	hsa-miR-103a-3p	hsa-miR-16-5p	hsa-miR-15b-5p
RNF38	0.0014	0.0114	0.0784	3	hsa-miR-7-5p	hsa-miR-16-5p	hsa-miR-15b-5p
SLC2A3	0.0014	0.0114	0.0784	3	hsa-miR-16-5p	hsa-miR-15b-5p	hsa-miR-103a-3p
ASGR2	0.00149	0.0117	0.08	3	hsa-miR-92a-3p	hsa-miR-16-5p	hsa-miR-15b-5p
ATG16L1	0.00148	0.0117	0.03	2	hsa-miR-92a-3p	hsa-miR-93-5p
CDC20	0.00148	0.0117	0.03	2	hsa-miR-16-5p	hsa-miR-92a-3p
CHAF1A	0.00148	0.0117	0.03	2	hsa-miR-92a-3p	hsa-miR-93-5p
COL4A2	0.00148	0.0117	0.03	2	hsa-miR-92a-3p	hsa-miR-16-5p
COX17	0.00148	0.0117	0.03	2	hsa-miR-30e-3p	hsa-miR-30a-3p
CREG1	0.00148	0.0117	0.03	2	hsa-miR-16-5p	hsa-miR-15b-5p
EGLN2	0.00148	0.0117	0.03	2	hsa-miR-92a-3p	hsa-miR-16-5p
ENO1	0.00148	0.0117	0.03	2	hsa-miR-204-5p	hsa-miR-92a-3p
GAK	0.00148	0.0117	0.03	2	hsa-miR-92a-3p	hsa-miR-93-5p
ITGA2	0.00146	0.0117	0.134	4	hsa-miR-16-5p	hsa-miR-103a-3p	hsa-miR-15b-5p	hsa-miR-93-5p
KATNAL1	0.00146	0.0117	0.134	4	hsa-miR-103a-3p	hsa-miR-93-5p	hsa-miR-16-5p	hsa-miR-15b-5p
LRRC42	0.00148	0.0117	0.03	2	hsa-miR-30a-3p	hsa-let-7a-5p
ND5	0.00148	0.0117	0.03	2	hsa-let-7f-5p	hsa-let-7a-5p
RASSF5	0.00148	0.0117	0.03	2	hsa-miR-16-5p	hsa-miR-15b-5p
RELT	0.00148	0.0117	0.03	2	hsa-miR-16-5p	hsa-miR-15b-5p
SACM1L	0.00148	0.0117	0.03	2	hsa-miR-16-5p	hsa-miR-92a-3p
STX3	0.00149	0.0117	0.08	3	hsa-miR-92a-3p	hsa-let-7a-5p	hsa-let-7f-5p
SUPT5H	0.00148	0.0117	0.03	2	hsa-miR-92a-3p	hsa-miR-16-5p
TAB2	0.00149	0.0117	0.08	3	hsa-miR-15b-5p	hsa-let-7f-5p	hsa-let-7a-5p
TRMT13	0.00148	0.0117	0.03	2	hsa-miR-16-5p	hsa-miR-7-5p
UBR1	0.00148	0.0117	0.03	2	hsa-miR-93-5p	hsa-miR-92a-3p
YARS2	0.00148	0.0117	0.03	2	hsa-miR-16-5p	hsa-let-7f-5p
ZNF776	0.00148	0.0117	0.03	2	hsa-miR-361-5p	hsa-miR-92a-3p
ZRANB1	0.00149	0.0117	0.08	3	hsa-miR-103a-3p	hsa-miR-16-5p	hsa-miR-93-5p
CDK6	0.0015	0.0117	0.188	5	hsa-let-7a-5p	hsa-miR-16-5p	hsa-miR-30a-3p	hsa-miR-103a-3p	hsa-miR-15b-5p
MTF1	0.00158	0.0123	0.0817	3	hsa-miR-103a-3p	hsa-miR-92a-3p	hsa-miR-93-5p
NPM1	0.00158	0.0123	0.0817	3	hsa-miR-15b-5p	hsa-miR-93-5p	hsa-miR-92a-3p
PPP1CC	0.00158	0.0123	0.0817	3	hsa-miR-15b-5p	hsa-miR-92a-3p	hsa-miR-204-5p
SYNRG	0.00158	0.0123	0.0817	3	hsa-miR-103a-3p	hsa-miR-15b-5p	hsa-miR-16-5p
CAPZA2	0.00162	0.0126	0.138	4	hsa-miR-103a-3p	hsa-miR-16-5p	hsa-miR-15b-5p	hsa-miR-93-5p
BCAT1	0.00167	0.0129	0.0834	3	hsa-let-7a-5p	hsa-miR-7-5p	hsa-miR-92a-3p
FXN	0.00167	0.0129	0.139	4	hsa-let-7f-5p	hsa-let-7a-5p	hsa-miR-30e-3p	hsa-miR-30a-3p
MAP4	0.00167	0.0129	0.0834	3	hsa-miR-103a-3p	hsa-miR-16-5p	hsa-miR-92a-3p
PDZD8	0.00167	0.0129	0.139	4	hsa-miR-103a-3p	hsa-miR-92a-3p	hsa-let-7f-5p	hsa-let-7a-5p
SRSF2	0.00167	0.0129	0.139	4	hsa-miR-93-5p	hsa-let-7a-5p	hsa-miR-30e-3p	hsa-miR-30a-3p
USP48	0.00167	0.0129	0.0834	3	hsa-miR-16-5p	hsa-miR-15b-5p	hsa-miR-93-5p
XKR7	0.00167	0.0129	0.0834	3	hsa-miR-92a-3p	hsa-miR-16-5p	hsa-miR-15b-5p
ALDH7A1	0.00175	0.0131	0.0325	2	hsa-let-7f-5p	hsa-let-7a-5p
CACNA1E	0.00175	0.0131	0.0325	2	hsa-miR-30e-3p	hsa-miR-30a-3p
CBFA2T3	0.00175	0.0131	0.0325	2	hsa-miR-16-5p	hsa-miR-15b-5p
DOCK9	0.00175	0.0131	0.0325	2	hsa-miR-16-5p	hsa-miR-92a-3p
IBTK	0.00175	0.0131	0.0325	2	hsa-miR-16-5p	hsa-miR-92a-3p
KRT33B	0.00175	0.0131	0.0325	2	hsa-miR-16-5p	hsa-miR-15b-5p
MACF1	0.00175	0.0131	0.0325	2	hsa-miR-16-5p	hsa-miR-92a-3p
MARS	0.00175	0.0131	0.0325	2	hsa-miR-16-5p	hsa-miR-92a-3p
NEMP2	0.00175	0.0131	0.0325	2	hsa-miR-30a-3p	hsa-miR-30e-3p
PDCD1	0.00175	0.0131	0.0325	2	hsa-miR-16-5p	hsa-miR-15b-5p
RPL7A	0.00175	0.0131	0.0325	2	hsa-miR-93-5p	hsa-miR-92a-3p
RPSA	0.00175	0.0131	0.0325	2	hsa-miR-16-5p	hsa-let-7a-5p
SIDT2	0.00175	0.0131	0.0325	2	hsa-miR-16-5p	hsa-miR-15b-5p
SLC3A2	0.00175	0.0131	0.0325	2	hsa-miR-16-5p	hsa-miR-92a-3p
ZFP28	0.00175	0.0131	0.0325	2	hsa-miR-16-5p	hsa-miR-15b-5p
BCL2L12	0.00177	0.0132	0.085	3	hsa-miR-7-5p	hsa-miR-15b-5p	hsa-miR-16-5p
BMPR2	0.00177	0.0132	0.085	3	hsa-miR-92a-3p	hsa-miR-7-5p	hsa-miR-93-5p
HERPUD1	0.00177	0.0132	0.085	3	hsa-miR-93-5p	hsa-let-7f-5p	hsa-let-7a-5p
NAP1L1	0.00177	0.0132	0.085	3	hsa-miR-30a-3p	hsa-let-7f-5p	hsa-let-7a-5p
SRPRA	0.00177	0.0132	0.085	3	hsa-miR-16-5p	hsa-miR-92a-3p	hsa-miR-15b-5p
HSPA1B	0.00179	0.0133	0.141	4	hsa-miR-16-5p	hsa-miR-361-5p	hsa-miR-92a-3p	hsa-miR-15b-5p
DNAJC10	0.00185	0.0138	0.197	5	hsa-miR-93-5p	hsa-miR-103a-3p	hsa-miR-16-5p	hsa-miR-15b-5p	hsa-miR-7-5p
CHEK1	0.00188	0.0139	0.0867	3	hsa-miR-15b-5p	hsa-miR-92a-3p	hsa-miR-16-5p
CPSF7	0.00188	0.0139	0.0867	3	hsa-miR-103a-3p	hsa-miR-16-5p	hsa-miR-15b-5p
SLC25A12	0.00188	0.0139	0.0867	3	hsa-let-7f-5p	hsa-miR-16-5p	hsa-miR-15b-5p
AKAP11	0.00191	0.0141	0.144	4	hsa-miR-93-5p	hsa-miR-16-5p	hsa-miR-15b-5p	hsa-miR-7-5p
ABHD2	0.00197	0.0145	0.145	4	hsa-miR-92a-3p	hsa-miR-16-5p	hsa-miR-93-5p	hsa-miR-15b-5p
KPNA6	0.00197	0.0145	0.145	4	hsa-miR-92a-3p	hsa-let-7a-5p	hsa-miR-7-5p	hsa-miR-93-5p
WASL	0.00197	0.0145	0.145	4	hsa-miR-92a-3p	hsa-let-7f-5p	hsa-let-7a-5p	hsa-miR-93-5p
HIST1H2BK	0.00198	0.0145	0.0884	3	hsa-miR-16-5p	hsa-let-7f-5p	hsa-let-7a-5p
LUC7L2	0.00198	0.0145	0.0884	3	hsa-miR-7-5p	hsa-miR-30e-3p	hsa-miR-30a-3p
MFSD8	0.00198	0.0145	0.0884	3	hsa-let-7f-5p	hsa-let-7a-5p	hsa-miR-93-5p
ZNF267	0.00198	0.0145	0.0884	3	hsa-miR-16-5p	hsa-miR-15b-5p	hsa-miR-92a-3p
BLMH	0.00203	0.0146	0.035	2	hsa-miR-92a-3p	hsa-miR-361-5p
CCDC25	0.00203	0.0146	0.035	2	hsa-miR-30e-3p	hsa-miR-30a-3p
JAK2	0.00203	0.0146	0.035	2	hsa-miR-16-5p	hsa-miR-204-5p
MRPL3	0.00203	0.0146	0.035	2	hsa-miR-16-5p	hsa-miR-92a-3p
RAB11FIP2	0.00203	0.0146	0.035	2	hsa-miR-16-5p	hsa-miR-15b-5p
RABEP1	0.00203	0.0146	0.035	2	hsa-let-7f-5p	hsa-miR-93-5p
SCP2	0.00203	0.0146	0.035	2	hsa-miR-30a-3p	hsa-miR-30e-3p
SPRED1	0.00203	0.0146	0.146	4	hsa-miR-103a-3p	hsa-miR-93-5p	hsa-miR-16-5p	hsa-miR-15b-5p
TBC1D14	0.00203	0.0146	0.035	2	hsa-miR-16-5p	hsa-miR-15b-5p
TNRC6B	0.00203	0.0146	0.201	5	hsa-miR-7-5p	hsa-miR-103a-3p	hsa-miR-16-5p	hsa-miR-15b-5p	hsa-miR-93-5p
UHRF1	0.00203	0.0146	0.035	2	hsa-miR-7-5p	hsa-let-7a-5p
YOD1	0.00203	0.0146	0.201	5	hsa-miR-361-5p	hsa-miR-93-5p	hsa-miR-7-5p	hsa-let-7a-5p	hsa-let-7f-5p
AP1S1	0.00209	0.015	0.09	3	hsa-miR-204-5p	hsa-let-7a-5p	hsa-let-7f-5p
C16orf72	0.00209	0.015	0.09	3	hsa-miR-103a-3p	hsa-miR-16-5p	hsa-miR-15b-5p
CDC27	0.00209	0.015	0.09	3	hsa-miR-16-5p	hsa-miR-92a-3p	hsa-miR-15b-5p
C5orf51	0.0021	0.015	0.148	4	hsa-let-7a-5p	hsa-let-7f-5p	hsa-miR-30a-3p	hsa-miR-30e-3p
DYRK2	0.0021	0.015	0.148	4	hsa-miR-103a-3p	hsa-miR-93-5p	hsa-let-7f-5p	hsa-miR-629-5p
ENTPD7	0.00221	0.0156	0.0917	3	hsa-miR-16-5p	hsa-miR-15b-5p	hsa-miR-93-5p
NOTCH2	0.00221	0.0156	0.0917	3	hsa-miR-16-5p	hsa-miR-92a-3p	hsa-miR-15b-5p
OCRL	0.00221	0.0156	0.0917	3	hsa-miR-93-5p	hsa-miR-16-5p	hsa-miR-15b-5p
RUNX1T1	0.00221	0.0156	0.0917	3	hsa-miR-103a-3p	hsa-miR-16-5p	hsa-miR-15b-5p
SEMA4C	0.00221	0.0156	0.0917	3	hsa-miR-16-5p	hsa-let-7a-5p	hsa-let-7f-5p
USP15	0.00221	0.0156	0.0917	3	hsa-miR-103a-3p	hsa-miR-16-5p	hsa-miR-15b-5p
ABCF2	0.00233	0.0162	0.0934	3	hsa-miR-16-5p	hsa-miR-103a-3p	hsa-miR-92a-3p
ACLY	0.00234	0.0162	0.0375	2	hsa-miR-361-5p	hsa-miR-92a-3p
BAG6	0.00234	0.0162	0.0375	2	hsa-miR-16-5p	hsa-miR-92a-3p
BAX	0.00234	0.0162	0.0375	2	hsa-miR-7-5p	hsa-miR-15b-5p
BDNF	0.00234	0.0162	0.0375	2	hsa-miR-204-5p	hsa-miR-16-5p
CD59	0.00233	0.0162	0.0934	3	hsa-miR-92a-3p	hsa-let-7f-5p	hsa-let-7a-5p
MAP3K4	0.00234	0.0162	0.0375	2	hsa-miR-93-5p	hsa-miR-92a-3p
RPA2	0.00234	0.0162	0.0375	2	hsa-miR-93-5p	hsa-miR-92a-3p
SON	0.0023	0.0162	0.151	4	hsa-miR-103a-3p	hsa-miR-16-5p	hsa-miR-361-5p	hsa-miR-93-5p
TCF4	0.00234	0.0162	0.0375	2	hsa-miR-204-5p	hsa-miR-93-5p
TUBB4B	0.00234	0.0162	0.0375	2	hsa-miR-16-5p	hsa-miR-92a-3p
VBP1	0.00234	0.0162	0.0375	2	hsa-miR-361-5p	hsa-miR-92a-3p
ZNF449	0.00233	0.0162	0.0934	3	hsa-miR-16-5p	hsa-miR-103a-3p	hsa-miR-15b-5p
CARM1	0.00245	0.0168	0.095	3	hsa-miR-92a-3p	hsa-miR-15b-5p	hsa-miR-16-5p
CEP55	0.00245	0.0168	0.095	3	hsa-miR-103a-3p	hsa-miR-16-5p	hsa-miR-15b-5p
FAM89A	0.00245	0.0168	0.095	3	hsa-miR-103a-3p	hsa-miR-16-5p	hsa-miR-93-5p
GNG12	0.00245	0.0168	0.095	3	hsa-miR-103a-3p	hsa-miR-16-5p	hsa-miR-15b-5p
MXD1	0.00245	0.0168	0.095	3	hsa-let-7a-5p	hsa-let-7f-5p	hsa-miR-93-5p
SLC25A37	0.00245	0.0168	0.095	3	hsa-miR-7-5p	hsa-miR-30a-3p	hsa-miR-30e-3p
TMTC3	0.00245	0.0168	0.095	3	hsa-miR-16-5p	hsa-let-7a-5p	hsa-let-7f-5p
AHNAK2	0.00266	0.0175	0.04	2	hsa-miR-16-5p	hsa-miR-15b-5p
ANKIB1	0.00266	0.0175	0.04	2	hsa-miR-93-5p	hsa-miR-92a-3p
ANKRD17	0.00266	0.0175	0.04	2	hsa-miR-16-5p	hsa-let-7a-5p
ARMC12	0.00266	0.0175	0.04	2	hsa-miR-16-5p	hsa-miR-15b-5p
CASK	0.00266	0.0175	0.04	2	hsa-miR-16-5p	hsa-miR-15b-5p
CASKIN1	0.00257	0.0175	0.0967	3	hsa-miR-92a-3p	hsa-miR-15b-5p	hsa-miR-16-5p
CAV1	0.00257	0.0175	0.0967	3	hsa-miR-103a-3p	hsa-miR-7-5p	hsa-miR-93-5p
CHIC1	0.00257	0.0175	0.0967	3	hsa-miR-93-5p	hsa-miR-16-5p	hsa-miR-15b-5p
CHMP4B	0.00266	0.0175	0.04	2	hsa-miR-16-5p	hsa-miR-15b-5p
COA7	0.00266	0.0175	0.04	2	hsa-miR-16-5p	hsa-miR-92a-3p
FBXW7	0.00257	0.0175	0.0967	3	hsa-miR-103a-3p	hsa-miR-16-5p	hsa-miR-92a-3p
FRYL	0.00266	0.0175	0.04	2	hsa-miR-16-5p	hsa-miR-15b-5p
GRPEL2	0.0026	0.0175	0.156	4	hsa-miR-16-5p	hsa-let-7a-5p	hsa-let-7f-5p	hsa-miR-93-5p
KDM3B	0.00266	0.0175	0.04	2	hsa-miR-93-5p	hsa-miR-92a-3p
KLHL18	0.00266	0.0175	0.04	2	hsa-miR-103a-3p	hsa-miR-92a-3p
LATS1	0.00266	0.0175	0.04	2	hsa-miR-103a-3p	hsa-miR-16-5p
LRRFIP2	0.00266	0.0175	0.04	2	hsa-miR-16-5p	hsa-miR-15b-5p
MSL1	0.00266	0.0175	0.04	2	hsa-miR-16-5p	hsa-miR-15b-5p
MYCBP2	0.00266	0.0175	0.04	2	hsa-miR-15b-5p	hsa-miR-92a-3p
PLCXD2	0.00266	0.0175	0.04	2	hsa-miR-16-5p	hsa-miR-92a-3p
POLR2A	0.00266	0.0175	0.04	2	hsa-miR-93-5p	hsa-miR-16-5p
RASEF	0.00266	0.0175	0.04	2	hsa-miR-16-5p	hsa-miR-15b-5p
RCC1	0.00266	0.0175	0.04	2	hsa-miR-92a-3p	hsa-miR-103a-3p
RNF128	0.00266	0.0175	0.04	2	hsa-miR-7-5p	hsa-miR-92a-3p
RTP4	0.00266	0.0175	0.04	2	hsa-miR-30e-3p	hsa-miR-30a-3p
SPTBN1	0.00266	0.0175	0.04	2	hsa-miR-93-5p	hsa-let-7a-5p
SUMO1	0.0026	0.0175	0.156	4	hsa-miR-30e-3p	hsa-miR-30a-3p	hsa-let-7a-5p	hsa-let-7f-5p
TIMP3	0.00266	0.0175	0.04	2	hsa-miR-103a-3p	hsa-miR-16-5p
TRIM14	0.00266	0.0175	0.04	2	hsa-miR-7-5p	hsa-miR-15b-5p
TRIM35	0.00257	0.0175	0.0967	3	hsa-miR-103a-3p	hsa-miR-16-5p	hsa-miR-15b-5p
XPO7	0.00266	0.0175	0.04	2	hsa-miR-103a-3p	hsa-miR-16-5p
YWHAZ	0.00257	0.0175	0.212	5	hsa-let-7f-5p	hsa-let-7a-5p	hsa-miR-93-5p	hsa-miR-30a-3p	hsa-miR-30e-3p
VEGFA	0.00268	0.0176	0.158	4	hsa-miR-16-5p	hsa-miR-93-5p	hsa-miR-15b-5p	hsa-miR-361-5p
ACER2	0.0027	0.0176	0.0984	3	hsa-let-7a-5p	hsa-let-7f-5p	hsa-miR-93-5p
CACUL1	0.0027	0.0176	0.0984	3	hsa-miR-92a-3p	hsa-miR-15b-5p	hsa-miR-16-5p
MIEF1	0.0027	0.0176	0.0984	3	hsa-let-7a-5p	hsa-let-7f-5p	hsa-miR-629-5p
PTAR1	0.0027	0.0176	0.0984	3	hsa-miR-7-5p	hsa-miR-15b-5p	hsa-miR-92a-3p
VMA21	0.0027	0.0176	0.0984	3	hsa-miR-93-5p	hsa-miR-16-5p	hsa-miR-92a-3p
AFF4	0.00284	0.0184	0.1	3	hsa-miR-204-5p	hsa-miR-15b-5p	hsa-miR-16-5p
ATG12	0.00284	0.0184	0.1	3	hsa-let-7f-5p	hsa-let-7a-5p	hsa-miR-103a-3p
BPTF	0.00284	0.0184	0.1	3	hsa-miR-204-5p	hsa-let-7a-5p	hsa-miR-92a-3p
SERTAD2	0.00284	0.0184	0.1	3	hsa-miR-7-5p	hsa-miR-93-5p	hsa-miR-92a-3p
ZNF644	0.00284	0.0184	0.1	3	hsa-miR-16-5p	hsa-let-7a-5p	hsa-let-7f-5p
BSPRY	0.00301	0.0188	0.0425	2	hsa-miR-16-5p	hsa-miR-15b-5p
CAPRIN1	0.00298	0.0188	0.102	3	hsa-miR-16-5p	hsa-miR-92a-3p	hsa-miR-204-5p
CCDC58	0.00301	0.0188	0.0425	2	hsa-miR-16-5p	hsa-miR-361-5p
CHCHD5	0.00298	0.0188	0.102	3	hsa-miR-92a-3p	hsa-miR-204-5p	hsa-miR-7-5p
CNOT2	0.00301	0.0188	0.0425	2	hsa-miR-361-5p	hsa-miR-92a-3p
CRKL	0.00292	0.0188	0.161	4	hsa-miR-16-5p	hsa-miR-7-5p	hsa-miR-15b-5p	hsa-miR-103a-3p
CUL5	0.00301	0.0188	0.0425	2	hsa-miR-92a-3p	hsa-miR-7-5p
FAM83G	0.00298	0.0188	0.102	3	hsa-miR-92a-3p	hsa-let-7a-5p	hsa-let-7f-5p
GOLT1B	0.00301	0.0188	0.0425	2	hsa-miR-103a-3p	hsa-miR-16-5p
GTF3C3	0.00301	0.0188	0.0425	2	hsa-miR-16-5p	hsa-miR-204-5p
IARS	0.00301	0.0188	0.0425	2	hsa-miR-16-5p	hsa-let-7a-5p
JAK1	0.00301	0.0188	0.0425	2	hsa-miR-15b-5p	hsa-miR-93-5p
KAT2B	0.00301	0.0188	0.0425	2	hsa-miR-92a-3p	hsa-miR-93-5p
KRTAP5-9	0.00301	0.0188	0.0425	2	hsa-miR-30e-3p	hsa-miR-30a-3p
NBPF14	0.00301	0.0188	0.0425	2	hsa-miR-30e-3p	hsa-miR-30a-3p
NUDT4	0.00301	0.0188	0.0425	2	hsa-let-7f-5p	hsa-let-7a-5p
POLE	0.00301	0.0188	0.0425	2	hsa-miR-93-5p	hsa-miR-92a-3p
PPP1R12C	0.00301	0.0188	0.0425	2	hsa-miR-103a-3p	hsa-miR-92a-3p
RAB8B	0.00298	0.0188	0.102	3	hsa-miR-361-5p	hsa-miR-93-5p	hsa-miR-92a-3p
RBM27	0.00298	0.0188	0.102	3	hsa-miR-15b-5p	hsa-miR-92a-3p	hsa-miR-204-5p
RPL36	0.00301	0.0188	0.0425	2	hsa-miR-15b-5p	hsa-miR-16-5p
TET2	0.00301	0.0188	0.0425	2	hsa-miR-92a-3p	hsa-miR-7-5p
TFPI	0.00298	0.0188	0.102	3	hsa-miR-7-5p	hsa-miR-16-5p	hsa-miR-92a-3p
TMEM138	0.00298	0.0188	0.102	3	hsa-miR-93-5p	hsa-miR-16-5p	hsa-miR-15b-5p
UBE2J1	0.00301	0.0188	0.0425	2	hsa-miR-93-5p	hsa-miR-204-5p
ZBTB34	0.00292	0.0188	0.161	4	hsa-miR-103a-3p	hsa-miR-16-5p	hsa-miR-15b-5p	hsa-miR-92a-3p
ZNF629	0.00301	0.0188	0.0425	2	hsa-miR-92a-3p	hsa-let-7a-5p
AK2	0.00312	0.0193	0.103	3	hsa-miR-16-5p	hsa-miR-92a-3p	hsa-miR-204-5p
ANKRD36	0.00312	0.0193	0.103	3	hsa-miR-7-5p	hsa-miR-16-5p	hsa-miR-15b-5p
KPNA1	0.00312	0.0193	0.103	3	hsa-miR-103a-3p	hsa-miR-16-5p	hsa-miR-15b-5p
PDLIM5	0.00312	0.0193	0.103	3	hsa-miR-16-5p	hsa-let-7a-5p	hsa-let-7f-5p
SALL1	0.00312	0.0193	0.103	3	hsa-miR-103a-3p	hsa-miR-16-5p	hsa-miR-15b-5p
TFAP2A	0.00312	0.0193	0.103	3	hsa-miR-103a-3p	hsa-miR-16-5p	hsa-miR-15b-5p
YRDC	0.00312	0.0193	0.103	3	hsa-miR-103a-3p	hsa-miR-15b-5p	hsa-miR-16-5p
EPM2AIP1	0.00326	0.0201	0.105	3	hsa-miR-16-5p	hsa-miR-15b-5p	hsa-miR-92a-3p
PSMD11	0.00326	0.0201	0.105	3	hsa-miR-16-5p	hsa-miR-93-5p	hsa-miR-92a-3p
SLCO3A1	0.00326	0.0201	0.105	3	hsa-miR-16-5p	hsa-miR-103a-3p	hsa-miR-15b-5p
STAT2	0.00326	0.0201	0.105	3	hsa-let-7f-5p	hsa-let-7a-5p	hsa-miR-92a-3p
TBPL1	0.00326	0.0201	0.105	3	hsa-miR-16-5p	hsa-miR-15b-5p	hsa-miR-103a-3p
ANAPC13	0.00338	0.0203	0.045	2	hsa-miR-16-5p	hsa-miR-15b-5p
ATP6	0.00338	0.0203	0.045	2	hsa-miR-93-5p	hsa-let-7a-5p
C6	0.00338	0.0203	0.045	2	hsa-miR-30e-3p	hsa-miR-30a-3p
CDK13	0.00338	0.0203	0.045	2	hsa-miR-30e-3p	hsa-miR-30a-3p
CUL4A	0.00338	0.0203	0.045	2	hsa-miR-103a-3p	hsa-miR-16-5p
E2F3	0.00336	0.0203	0.168	4	hsa-miR-16-5p	hsa-miR-15b-5p	hsa-miR-92a-3p	hsa-miR-93-5p
FAM107B	0.00338	0.0203	0.045	2	hsa-miR-30e-3p	hsa-miR-30a-3p
FNDC9	0.00338	0.0203	0.045	2	hsa-let-7a-5p	hsa-let-7f-5p
GOLPH3L	0.00338	0.0203	0.045	2	hsa-miR-16-5p	hsa-miR-7-5p
HELZ	0.00338	0.0203	0.045	2	hsa-miR-103a-3p	hsa-miR-16-5p
KDR	0.00338	0.0203	0.045	2	hsa-miR-16-5p	hsa-miR-15b-5p
KIF27	0.00338	0.0203	0.045	2	hsa-let-7f-5p	hsa-let-7a-5p
LARP1	0.00336	0.0203	0.168	4	hsa-miR-16-5p	hsa-miR-92a-3p	hsa-let-7f-5p	hsa-let-7a-5p
LRPPRC	0.00338	0.0203	0.045	2	hsa-miR-16-5p	hsa-miR-15b-5p
MDN1	0.00338	0.0203	0.045	2	hsa-miR-16-5p	hsa-miR-92a-3p
MICALL1	0.00338	0.0203	0.045	2	hsa-miR-7-5p	hsa-miR-93-5p
NCDN	0.00338	0.0203	0.045	2	hsa-miR-92a-3p	hsa-miR-629-5p
PAK1	0.00338	0.0203	0.045	2	hsa-miR-7-5p	hsa-let-7a-5p
PHF6	0.00338	0.0203	0.045	2	hsa-let-7a-5p	hsa-miR-93-5p
SAV1	0.00338	0.0203	0.045	2	hsa-miR-103a-3p	hsa-miR-16-5p
SMCR8	0.00336	0.0203	0.168	4	hsa-let-7a-5p	hsa-let-7f-5p	hsa-miR-30e-3p	hsa-miR-30a-3p
VDAC1	0.00338	0.0203	0.045	2	hsa-miR-93-5p	hsa-miR-7-5p
CRIM1	0.00342	0.0203	0.107	3	hsa-miR-15b-5p	hsa-miR-16-5p	hsa-miR-7-5p
DIAPH1	0.00342	0.0203	0.107	3	hsa-miR-92a-3p	hsa-miR-15b-5p	hsa-miR-16-5p
GALNT10	0.00342	0.0203	0.107	3	hsa-miR-30e-3p	hsa-miR-30a-3p	hsa-miR-204-5p
PPIP5K2	0.00342	0.0203	0.107	3	hsa-miR-7-5p	hsa-miR-16-5p	hsa-miR-15b-5p
PTPRJ	0.00342	0.0203	0.107	3	hsa-miR-16-5p	hsa-miR-92a-3p	hsa-miR-15b-5p
TAF13	0.00342	0.0203	0.107	3	hsa-miR-103a-3p	hsa-miR-16-5p	hsa-miR-15b-5p
ATXN1	0.00354	0.021	0.17	4	hsa-miR-93-5p	hsa-miR-92a-3p	hsa-miR-204-5p	hsa-miR-7-5p
LHFPL2	0.00357	0.021	0.108	3	hsa-miR-93-5p	hsa-let-7a-5p	hsa-miR-92a-3p
LSM14A	0.00357	0.021	0.108	3	hsa-miR-15b-5p	hsa-miR-30e-3p	hsa-miR-30a-3p
PAPD7	0.00357	0.021	0.108	3	hsa-miR-93-5p	hsa-miR-92a-3p	hsa-miR-629-5p
PLD3	0.00357	0.021	0.108	3	hsa-miR-16-5p	hsa-let-7a-5p	hsa-let-7f-5p
RNPS1	0.00357	0.021	0.108	3	hsa-miR-92a-3p	hsa-miR-16-5p	hsa-miR-15b-5p
TBRG1	0.00357	0.021	0.108	3	hsa-miR-16-5p	hsa-miR-15b-5p	hsa-miR-103a-3p
TXNIP	0.00356	0.021	0.228	5	hsa-miR-93-5p	hsa-miR-204-5p	hsa-miR-629-5p	hsa-miR-15b-5p	hsa-miR-16-5p
AKAP13	0.00377	0.0218	0.0475	2	hsa-miR-16-5p	hsa-miR-204-5p
AMMECR1	0.00377	0.0218	0.0475	2	hsa-let-7a-5p	hsa-miR-92a-3p
EPHA7	0.00377	0.0218	0.0475	2	hsa-miR-93-5p	hsa-miR-92a-3p
GTF3C1	0.00373	0.0218	0.11	3	hsa-miR-16-5p	hsa-miR-92a-3p	hsa-let-7a-5p
IKZF4	0.00377	0.0218	0.0475	2	hsa-miR-93-5p	hsa-miR-16-5p
MARCKSL1	0.00373	0.0218	0.11	3	hsa-miR-7-5p	hsa-let-7a-5p	hsa-let-7f-5p
POP4	0.00377	0.0218	0.0475	2	hsa-miR-92a-3p	hsa-miR-204-5p
RECK	0.00373	0.0218	0.11	3	hsa-miR-15b-5p	hsa-miR-103a-3p	hsa-miR-16-5p
SDR42E1	0.00377	0.0218	0.0475	2	hsa-let-7f-5p	hsa-let-7a-5p
SLC10A7	0.00373	0.0218	0.11	3	hsa-let-7a-5p	hsa-let-7f-5p	hsa-miR-92a-3p
SLC6A9	0.00377	0.0218	0.0475	2	hsa-miR-7-5p	hsa-miR-103a-3p
STK38	0.00373	0.0218	0.11	3	hsa-miR-103a-3p	hsa-miR-16-5p	hsa-miR-15b-5p
STRADB	0.00377	0.0218	0.0475	2	hsa-miR-16-5p	hsa-miR-15b-5p
TRAP1	0.00377	0.0218	0.0475	2	hsa-miR-16-5p	hsa-miR-92a-3p
ZNF134	0.00373	0.0218	0.11	3	hsa-miR-92a-3p	hsa-miR-30e-3p	hsa-miR-30a-3p
ZNF691	0.00377	0.0218	0.0475	2	hsa-miR-16-5p	hsa-miR-15b-5p
DSTYK	0.00384	0.0222	0.174	4	hsa-miR-93-5p	hsa-miR-30e-3p	hsa-miR-30a-3p	hsa-miR-92a-3p
CLIP4	0.00389	0.0223	0.112	3	hsa-miR-93-5p	hsa-miR-16-5p	hsa-miR-15b-5p
NUP98	0.00389	0.0223	0.112	3	hsa-miR-30a-3p	hsa-miR-16-5p	hsa-miR-93-5p
PLPP3	0.00389	0.0223	0.112	3	hsa-miR-7-5p	hsa-miR-15b-5p	hsa-miR-16-5p
SLC25A44	0.00389	0.0223	0.112	3	hsa-miR-7-5p	hsa-miR-92a-3p	hsa-miR-93-5p
TRAPPC10	0.00389	0.0223	0.112	3	hsa-miR-93-5p	hsa-let-7a-5p	hsa-let-7f-5p
ZNF275	0.00389	0.0223	0.112	3	hsa-miR-16-5p	hsa-miR-15b-5p	hsa-miR-7-5p
CBX5	0.00394	0.0226	0.175	4	hsa-miR-92a-3p	hsa-let-7a-5p	hsa-let-7f-5p	hsa-miR-93-5p
ACVR1B	0.00423	0.023	0.115	3	hsa-miR-7-5p	hsa-let-7a-5p	hsa-miR-93-5p
ADORA2A	0.005	0.023	0.005	1	hsa-miR-16-5p
AFG3L2	0.005	0.023	0.005	1	hsa-miR-16-5p
AKAP1	0.00504	0.023	0.055	2	hsa-miR-204-5p	hsa-miR-7-5p
ALKAL2	0.005	0.023	0.005	1	hsa-miR-16-5p
ALPL	0.005	0.023	0.005	1	hsa-miR-204-5p
AMOTL1	0.00423	0.023	0.115	3	hsa-miR-92a-3p	hsa-miR-16-5p	hsa-miR-15b-5p
ANKH	0.0046	0.023	0.0525	2	hsa-miR-92a-3p	hsa-miR-93-5p
ANKRD31	0.005	0.023	0.005	1	hsa-miR-7-5p
ANP32C	0.005	0.023	0.005	1	hsa-let-7f-5p
AOC2	0.005	0.023	0.005	1	hsa-let-7a-5p
ARHGAP12	0.00478	0.023	0.12	3	hsa-miR-93-5p	hsa-miR-16-5p	hsa-miR-15b-5p
ARL3	0.00417	0.023	0.05	2	hsa-miR-103a-3p	hsa-miR-16-5p
ARNTL2	0.00417	0.023	0.05	2	hsa-miR-92a-3p	hsa-miR-204-5p
ARRDC1-AS1	0.005	0.023	0.005	1	hsa-let-7a-5p
ASTE1	0.005	0.023	0.005	1	hsa-let-7f-5p
ATP6V1G2-DDX39B	0.005	0.023	0.005	1	hsa-miR-93-5p
B4GAT1	0.005	0.023	0.005	1	hsa-let-7f-5p
BCL7A	0.00497	0.023	0.122	3	hsa-miR-16-5p	hsa-miR-15b-5p	hsa-miR-204-5p
BID	0.00417	0.023	0.05	2	hsa-miR-92a-3p	hsa-miR-204-5p
BUD13	0.005	0.023	0.005	1	hsa-let-7a-5p
C5orf22	0.0046	0.023	0.0525	2	hsa-miR-7-5p	hsa-miR-93-5p
C8orf44	0.005	0.023	0.005	1	hsa-miR-16-5p
CACNG5	0.005	0.023	0.005	1	hsa-miR-7-5p
CAGE1	0.005	0.023	0.005	1	hsa-miR-7-5p
CAND2	0.005	0.023	0.005	1	hsa-let-7a-5p
CASC10	0.005	0.023	0.005	1	hsa-miR-92a-3p
CCDC57	0.005	0.023	0.005	1	hsa-miR-92a-3p
CD44	0.00441	0.023	0.117	3	hsa-miR-16-5p	hsa-miR-15b-5p	hsa-miR-204-5p
CDC16	0.005	0.023	0.005	1	hsa-miR-93-5p
CDH1	0.00504	0.023	0.055	2	hsa-miR-92a-3p	hsa-miR-204-5p
CDK5RAP1	0.005	0.023	0.005	1	hsa-miR-16-5p
CHRNA2	0.005	0.023	0.005	1	hsa-miR-7-5p
CKMT1B	0.005	0.023	0.005	1	hsa-miR-92a-3p
CLDN2	0.005	0.023	0.005	1	hsa-miR-16-5p
CLEC4G	0.005	0.023	0.005	1	hsa-miR-7-5p
CLK3	0.005	0.023	0.005	1	hsa-miR-7-5p
CLSPN	0.00497	0.023	0.122	3	hsa-miR-92a-3p	hsa-miR-16-5p	hsa-miR-15b-5p
COA6	0.005	0.023	0.005	1	hsa-miR-16-5p
COMMD10	0.005	0.023	0.005	1	hsa-miR-16-5p
COMMD7	0.005	0.023	0.005	1	hsa-miR-7-5p
CORO6	0.005	0.023	0.005	1	hsa-miR-7-5p
COX4I1	0.005	0.023	0.005	1	hsa-miR-92a-3p
CRBN	0.005	0.023	0.005	1	hsa-miR-92a-3p
CRHBP	0.005	0.023	0.005	1	hsa-miR-16-5p
CSHL1	0.005	0.023	0.005	1	hsa-miR-16-5p
CSNK1E	0.00406	0.023	0.113	3	hsa-miR-16-5p	hsa-miR-15b-5p	hsa-miR-629-5p
CUL2	0.00417	0.023	0.05	2	hsa-miR-16-5p	hsa-miR-15b-5p
CYB5R1	0.005	0.023	0.005	1	hsa-miR-16-5p
CYLD	0.00423	0.023	0.115	3	hsa-miR-93-5p	hsa-miR-16-5p	hsa-miR-15b-5p
CYP2R1	0.005	0.023	0.005	1	hsa-let-7a-5p
DEDD2	0.005	0.023	0.005	1	hsa-miR-92a-3p
DEFA5	0.005	0.023	0.005	1	hsa-miR-7-5p
DHRS7B	0.005	0.023	0.005	1	hsa-miR-92a-3p
DNPH1	0.005	0.023	0.005	1	hsa-miR-92a-3p
DUSP11	0.005	0.023	0.005	1	hsa-miR-92a-3p
EDA	0.005	0.023	0.005	1	hsa-let-7f-5p
EHBP1	0.005	0.023	0.005	1	hsa-miR-92a-3p
ELF4	0.0046	0.023	0.0525	2	hsa-miR-92a-3p	hsa-let-7f-5p
ENTPD4	0.00423	0.023	0.115	3	hsa-miR-30e-3p	hsa-miR-30a-3p	hsa-miR-93-5p
ENY2	0.005	0.023	0.005	1	hsa-miR-16-5p
EXD2	0.00417	0.023	0.05	2	hsa-miR-103a-3p	hsa-miR-16-5p
FAM20C	0.005	0.023	0.005	1	hsa-miR-92a-3p
FAM229B	0.00497	0.023	0.122	3	hsa-miR-103a-3p	hsa-miR-16-5p	hsa-miR-15b-5p
FAM47E	0.005	0.023	0.005	1	hsa-miR-30e-3p
FAM69B	0.005	0.023	0.005	1	hsa-miR-92a-3p
FASTKD2	0.005	0.023	0.005	1	hsa-miR-16-5p
FBLN1	0.005	0.023	0.005	1	hsa-miR-30a-3p
FBXO40	0.00504	0.023	0.055	2	hsa-miR-30e-3p	hsa-miR-30a-3p
FNTA	0.005	0.023	0.005	1	hsa-miR-16-5p
FURIN	0.00441	0.023	0.117	3	hsa-miR-103a-3p	hsa-miR-16-5p	hsa-miR-15b-5p
GARNL3	0.005	0.023	0.005	1	hsa-miR-92a-3p
GCHFR	0.005	0.023	0.005	1	hsa-miR-92a-3p
GLT8D1	0.005	0.023	0.005	1	hsa-miR-16-5p
GLT8D2	0.005	0.023	0.005	1	hsa-miR-7-5p
GPN3	0.005	0.023	0.005	1	hsa-miR-93-5p
GPX3	0.005	0.023	0.005	1	hsa-miR-92a-3p
GSK3B	0.00406	0.023	0.113	3	hsa-miR-92a-3p	hsa-miR-16-5p	hsa-miR-15b-5p
GSTO1	0.00504	0.023	0.055	2	hsa-miR-30a-3p	hsa-miR-30e-3p
HAS2	0.00478	0.023	0.12	3	hsa-miR-204-5p	hsa-let-7a-5p	hsa-miR-93-5p
HAUS1	0.005	0.023	0.005	1	hsa-miR-92a-3p
HBB	0.005	0.023	0.005	1	hsa-miR-92a-3p
HELQ	0.005	0.023	0.005	1	hsa-miR-92a-3p
HIGD1A	0.0046	0.023	0.0525	2	hsa-miR-16-5p	hsa-miR-15b-5p
HIST1H1C	0.00504	0.023	0.055	2	hsa-miR-16-5p	hsa-miR-629-5p
HNRNPLL	0.005	0.023	0.005	1	hsa-miR-92a-3p
HOXD13	0.00417	0.023	0.05	2	hsa-miR-103a-3p	hsa-miR-16-5p
HS3ST3A1	0.005	0.023	0.005	1	hsa-miR-92a-3p
HSF2	0.00417	0.023	0.05	2	hsa-let-7a-5p	hsa-miR-361-5p
HSPA4L	0.00404	0.023	0.176	4	hsa-miR-16-5p	hsa-miR-15b-5p	hsa-miR-93-5p	hsa-miR-361-5p
HYAL3	0.005	0.023	0.005	1	hsa-miR-16-5p
HYPK	0.00497	0.023	0.122	3	hsa-miR-93-5p	hsa-miR-30e-3p	hsa-miR-30a-3p
ICAM4	0.005	0.023	0.005	1	hsa-miR-93-5p
IFNGR2	0.00504	0.023	0.055	2	hsa-miR-103a-3p	hsa-miR-15b-5p
IFT172	0.005	0.023	0.005	1	hsa-miR-92a-3p
IGF1R	0.00488	0.023	0.245	5	hsa-miR-7-5p	hsa-miR-92a-3p	hsa-miR-16-5p	hsa-let-7a-5p	hsa-let-7f-5p
IL6	0.00504	0.023	0.055	2	hsa-let-7a-5p	hsa-let-7f-5p
INTS12	0.005	0.023	0.005	1	hsa-let-7a-5p
JPH4	0.005	0.023	0.005	1	hsa-let-7a-5p
JPT2	0.00504	0.023	0.055	2	hsa-miR-15b-5p	hsa-miR-16-5p
KANK1	0.00417	0.023	0.05	2	hsa-miR-16-5p	hsa-miR-15b-5p
KIAA1143	0.00478	0.023	0.12	3	hsa-miR-7-5p	hsa-let-7a-5p	hsa-let-7f-5p
KIAA1147	0.00417	0.023	0.05	2	hsa-let-7a-5p	hsa-miR-93-5p
KLK6	0.005	0.023	0.005	1	hsa-let-7f-5p
KPTN	0.005	0.023	0.005	1	hsa-miR-92a-3p
KRTAP11-1	0.005	0.023	0.005	1	hsa-miR-7-5p
KRTAP4-7	0.005	0.023	0.005	1	hsa-miR-7-5p
LCE1E	0.005	0.023	0.005	1	hsa-miR-7-5p
LMTK3	0.005	0.023	0.005	1	hsa-miR-16-5p
LRRC57	0.00504	0.023	0.055	2	hsa-miR-16-5p	hsa-miR-15b-5p
LSM7	0.005	0.023	0.005	1	hsa-miR-92a-3p
LURAP1L	0.00504	0.023	0.055	2	hsa-miR-16-5p	hsa-miR-15b-5p
LXN	0.005	0.023	0.005	1	hsa-miR-92a-3p
LYAR	0.005	0.023	0.005	1	hsa-miR-16-5p
LYPD2	0.005	0.023	0.005	1	hsa-miR-16-5p
MAGEA3	0.00417	0.023	0.05	2	hsa-let-7a-5p	hsa-let-7f-5p
MAGEA6	0.00417	0.023	0.05	2	hsa-let-7a-5p	hsa-let-7f-5p
MAIP1	0.005	0.023	0.005	1	hsa-miR-16-5p
MAP3K6	0.005	0.023	0.005	1	hsa-miR-92a-3p
MAS1L	0.005	0.023	0.005	1	hsa-miR-7-5p
MCCD1	0.005	0.023	0.005	1	hsa-miR-92a-3p
MIF4GD	0.005	0.023	0.005	1	hsa-miR-7-5p
MMP9	0.0046	0.023	0.0525	2	hsa-miR-204-5p	hsa-miR-15b-5p
MRPL1	0.005	0.023	0.005	1	hsa-miR-16-5p
MRPL10	0.0046	0.023	0.0525	2	hsa-miR-7-5p	hsa-miR-16-5p
MRPL15	0.005	0.023	0.005	1	hsa-let-7a-5p
MRPL20	0.005	0.023	0.005	1	hsa-miR-16-5p
MRPS31	0.005	0.023	0.005	1	hsa-miR-16-5p
MYEOV	0.005	0.023	0.005	1	hsa-miR-7-5p
MYOC	0.005	0.023	0.005	1	hsa-miR-204-5p
NAA35	0.005	0.023	0.005	1	hsa-let-7a-5p
NBEAL2	0.005	0.023	0.005	1	hsa-miR-93-5p
NDUFAF4	0.005	0.023	0.005	1	hsa-miR-16-5p
NEMF	0.005	0.023	0.005	1	hsa-miR-16-5p
NFATC2IP	0.00441	0.023	0.117	3	hsa-let-7a-5p	hsa-miR-92a-3p	hsa-miR-93-5p
NNT	0.00406	0.023	0.113	3	hsa-miR-103a-3p	hsa-miR-16-5p	hsa-miR-15b-5p
NOB1	0.00417	0.023	0.05	2	hsa-miR-16-5p	hsa-miR-93-5p
NPC2	0.005	0.023	0.005	1	hsa-miR-92a-3p
NR2C2	0.00406	0.023	0.113	3	hsa-miR-93-5p	hsa-miR-16-5p	hsa-miR-15b-5p
NUP107	0.005	0.023	0.005	1	hsa-miR-93-5p
OPRM1	0.0046	0.023	0.0525	2	hsa-miR-103a-3p	hsa-miR-16-5p
OSBPL8	0.00504	0.023	0.055	2	hsa-miR-7-5p	hsa-miR-92a-3p
OTOL1	0.005	0.023	0.005	1	hsa-miR-16-5p
PAG1	0.00406	0.023	0.113	3	hsa-miR-103a-3p	hsa-miR-16-5p	hsa-miR-15b-5p
PAGR1	0.00478	0.023	0.12	3	hsa-miR-103a-3p	hsa-miR-16-5p	hsa-miR-15b-5p
PCED1B	0.005	0.023	0.005	1	hsa-miR-7-5p
PCID2	0.005	0.023	0.005	1	hsa-miR-93-5p
PCIF1	0.005	0.023	0.005	1	hsa-let-7a-5p
PDGFB	0.00423	0.023	0.115	3	hsa-let-7f-5p	hsa-miR-93-5p	hsa-let-7a-5p
PGD	0.00504	0.023	0.055	2	hsa-miR-15b-5p	hsa-miR-16-5p
PGP	0.005	0.023	0.005	1	hsa-miR-93-5p
PLEKHN1	0.005	0.023	0.005	1	hsa-miR-16-5p
PMP2	0.005	0.023	0.005	1	hsa-miR-7-5p
PNPLA6	0.00423	0.023	0.115	3	hsa-miR-16-5p	hsa-miR-103a-3p	hsa-miR-15b-5p
POLR1C	0.005	0.023	0.005	1	hsa-miR-16-5p
POSTN	0.005	0.023	0.005	1	hsa-let-7f-5p
PPP2R2A	0.00497	0.023	0.122	3	hsa-miR-92a-3p	hsa-let-7a-5p	hsa-let-7f-5p
PRDM8	0.005	0.023	0.005	1	hsa-miR-7-5p
PSMG3	0.005	0.023	0.005	1	hsa-miR-92a-3p
PTGS2	0.00417	0.023	0.05	2	hsa-miR-16-5p	hsa-miR-204-5p
RANBP17	0.005	0.023	0.005	1	hsa-miR-361-5p
RARRES3	0.005	0.023	0.005	1	hsa-miR-30e-3p
RBFOX2	0.00497	0.023	0.122	3	hsa-let-7a-5p	hsa-miR-92a-3p	hsa-let-7f-5p
RCL1	0.005	0.023	0.005	1	hsa-miR-16-5p
RCN3	0.005	0.023	0.005	1	hsa-miR-92a-3p
RDH16	0.005	0.023	0.005	1	hsa-miR-7-5p
RIOK1	0.005	0.023	0.005	1	hsa-miR-92a-3p
RMND5B	0.005	0.023	0.005	1	hsa-miR-93-5p
RNF114	0.005	0.023	0.005	1	hsa-miR-7-5p
RPL10L	0.005	0.023	0.005	1	hsa-miR-16-5p
RPL15	0.0046	0.023	0.0525	2	hsa-miR-7-5p	hsa-miR-92a-3p
RPS19BP1	0.005	0.023	0.005	1	hsa-miR-7-5p
SCCPDH	0.005	0.023	0.005	1	hsa-miR-15b-5p
SCYL2	0.005	0.023	0.005	1	hsa-miR-92a-3p
SDCBP	0.00417	0.023	0.05	2	hsa-miR-103a-3p	hsa-miR-629-5p
SHPRH	0.005	0.023	0.005	1	hsa-miR-92a-3p
SLC16A9	0.00423	0.023	0.115	3	hsa-miR-93-5p	hsa-let-7f-5p	hsa-let-7a-5p
SLC39A9	0.00406	0.023	0.113	3	hsa-miR-16-5p	hsa-miR-15b-5p	hsa-miR-204-5p
SLC9A2	0.005	0.023	0.005	1	hsa-miR-16-5p
SMDT1	0.00417	0.023	0.05	2	hsa-miR-16-5p	hsa-miR-15b-5p
SNX15	0.005	0.023	0.005	1	hsa-miR-16-5p
SP1	0.00415	0.023	0.178	4	hsa-miR-16-5p	hsa-let-7f-5p	hsa-let-7a-5p	hsa-miR-204-5p
SSX1	0.005	0.023	0.005	1	hsa-miR-7-5p
SYS1	0.005	0.023	0.005	1	hsa-miR-103a-3p
SYT1	0.0046	0.023	0.0525	2	hsa-let-7a-5p	hsa-let-7f-5p
TCAF2	0.005	0.023	0.005	1	hsa-miR-15b-5p
TCP1	0.0046	0.023	0.0525	2	hsa-miR-15b-5p	hsa-miR-16-5p
TEC	0.005	0.023	0.005	1	hsa-miR-204-5p
TIAF1	0.00478	0.023	0.12	3	hsa-miR-204-5p	hsa-let-7a-5p	hsa-let-7f-5p
TLL1	0.0046	0.023	0.0525	2	hsa-miR-15b-5p	hsa-miR-16-5p
TM4SF1	0.00441	0.023	0.117	3	hsa-miR-103a-3p	hsa-miR-16-5p	hsa-miR-15b-5p
TMEM126A	0.005	0.023	0.005	1	hsa-miR-16-5p
TMEM161B	0.00417	0.023	0.05	2	hsa-miR-16-5p	hsa-miR-15b-5p
TMEM39A	0.005	0.023	0.005	1	hsa-let-7a-5p
TNK1	0.005	0.023	0.005	1	hsa-miR-16-5p
TNP1	0.005	0.023	0.005	1	hsa-miR-7-5p
TRIM47	0.005	0.023	0.005	1	hsa-miR-7-5p
TRIM8	0.0046	0.023	0.0525	2	hsa-miR-7-5p	hsa-miR-93-5p
TTC32	0.005	0.023	0.005	1	hsa-miR-92a-3p
TTC5	0.005	0.023	0.005	1	hsa-miR-92a-3p
TUT1	0.00417	0.023	0.05	2	hsa-miR-93-5p	hsa-miR-92a-3p
TXLNG	0.00423	0.023	0.115	3	hsa-miR-16-5p	hsa-let-7a-5p	hsa-let-7f-5p
TYMP	0.005	0.023	0.005	1	hsa-miR-92a-3p
UBE4A	0.0046	0.023	0.0525	2	hsa-miR-16-5p	hsa-miR-15b-5p
UNC119	0.005	0.023	0.005	1	hsa-miR-7-5p
UTP23	0.005	0.023	0.005	1	hsa-miR-16-5p
WDR1	0.0046	0.023	0.0525	2	hsa-miR-93-5p	hsa-miR-92a-3p
WDR45	0.005	0.023	0.005	1	hsa-miR-7-5p
XKR8	0.005	0.023	0.005	1	hsa-miR-16-5p
XPO1	0.00417	0.023	0.05	2	hsa-miR-16-5p	hsa-miR-92a-3p
XYLT1	0.005	0.023	0.005	1	hsa-miR-16-5p
YIPF6	0.00441	0.023	0.117	3	hsa-miR-16-5p	hsa-miR-15b-5p	hsa-miR-103a-3p
ZC3H7A	0.005	0.023	0.005	1	hsa-miR-93-5p
ZMAT3	0.00448	0.023	0.181	4	hsa-miR-361-5p	hsa-miR-16-5p	hsa-miR-15b-5p	hsa-miR-93-5p
ZNF143	0.005	0.023	0.005	1	hsa-miR-93-5p
ZNF264	0.00407	0.023	0.235	5	hsa-miR-7-5p	hsa-miR-93-5p	hsa-let-7a-5p	hsa-miR-92a-3p	hsa-let-7f-5p
ZP3	0.005	0.023	0.005	1	hsa-miR-7-5p
BTG2	0.00506	0.0231	0.247	5	hsa-miR-7-5p	hsa-miR-16-5p	hsa-miR-15b-5p	hsa-miR-92a-3p	hsa-miR-93-5p
CREBRF	0.00506	0.0231	0.188	4	hsa-miR-93-5p	hsa-miR-16-5p	hsa-miR-103a-3p	hsa-miR-15b-5p
CFL2	0.00516	0.0235	0.123	3	hsa-miR-16-5p	hsa-let-7a-5p	hsa-miR-93-5p
NUP50	0.00516	0.0235	0.123	3	hsa-miR-103a-3p	hsa-miR-16-5p	hsa-miR-15b-5p
MSANTD4	0.00518	0.0236	0.189	4	hsa-miR-93-5p	hsa-miR-361-5p	hsa-miR-16-5p	hsa-miR-15b-5p
C11orf57	0.00536	0.0243	0.125	3	hsa-miR-92a-3p	hsa-let-7a-5p	hsa-let-7f-5p
EIF5A2	0.00536	0.0243	0.125	3	hsa-miR-7-5p	hsa-miR-93-5p	hsa-miR-92a-3p
NARS	0.00536	0.0243	0.125	3	hsa-miR-16-5p	hsa-let-7f-5p	hsa-miR-93-5p
SEC24A	0.00536	0.0243	0.125	3	hsa-miR-16-5p	hsa-miR-92a-3p	hsa-miR-15b-5p
C1orf226	0.00551	0.0246	0.0575	2	hsa-miR-16-5p	hsa-miR-15b-5p
CAMK2G	0.00551	0.0246	0.0575	2	hsa-miR-16-5p	hsa-miR-204-5p
DDX3Y	0.00551	0.0246	0.0575	2	hsa-miR-16-5p	hsa-miR-15b-5p
EZR	0.00551	0.0246	0.0575	2	hsa-miR-204-5p	hsa-miR-92a-3p
FAM43A	0.00551	0.0246	0.0575	2	hsa-let-7f-5p	hsa-let-7a-5p
KMT5B	0.00551	0.0246	0.0575	2	hsa-miR-93-5p	hsa-miR-92a-3p
POLDIP3	0.00551	0.0246	0.0575	2	hsa-miR-16-5p	hsa-miR-15b-5p
PRSS22	0.00551	0.0246	0.0575	2	hsa-let-7a-5p	hsa-let-7f-5p
RNFT1	0.00551	0.0246	0.0575	2	hsa-let-7a-5p	hsa-let-7f-5p
STX17	0.00551	0.0246	0.0575	2	hsa-miR-16-5p	hsa-miR-15b-5p
SUOX	0.00551	0.0246	0.0575	2	hsa-let-7a-5p	hsa-let-7f-5p
TGFB1	0.00551	0.0246	0.0575	2	hsa-miR-93-5p	hsa-miR-15b-5p
TMEM168	0.00551	0.0246	0.0575	2	hsa-miR-93-5p	hsa-miR-16-5p
XRCC5	0.00551	0.0246	0.0575	2	hsa-miR-7-5p	hsa-miR-361-5p
NRAS	0.00557	0.0248	0.127	3	hsa-let-7a-5p	hsa-miR-7-5p	hsa-miR-92a-3p
RAP2C	0.00557	0.0248	0.127	3	hsa-miR-93-5p	hsa-miR-16-5p	hsa-miR-15b-5p
RPH3AL	0.00557	0.0248	0.127	3	hsa-miR-16-5p	hsa-miR-30e-3p	hsa-miR-30a-3p
NSD1	0.00577	0.0257	0.128	3	hsa-miR-7-5p	hsa-let-7a-5p	hsa-let-7f-5p
RAB1B	0.00577	0.0257	0.128	3	hsa-miR-103a-3p	hsa-miR-16-5p	hsa-miR-15b-5p
ACTA1	0.00599	0.0263	0.06	2	hsa-let-7f-5p	hsa-let-7a-5p
ATF3	0.00599	0.0263	0.06	2	hsa-miR-30e-3p	hsa-miR-30a-3p
C3orf38	0.00599	0.0263	0.06	2	hsa-miR-93-5p	hsa-miR-7-5p
CA12	0.00599	0.0263	0.06	2	hsa-miR-16-5p	hsa-miR-103a-3p
FMNL3	0.00599	0.0263	0.13	3	hsa-let-7f-5p	hsa-let-7a-5p	hsa-miR-93-5p
GLRX	0.00599	0.0263	0.06	2	hsa-miR-103a-3p	hsa-miR-16-5p
GNA12	0.00599	0.0263	0.06	2	hsa-miR-93-5p	hsa-miR-7-5p
MYB	0.00599	0.0263	0.06	2	hsa-miR-16-5p	hsa-miR-103a-3p
PDCD4	0.00599	0.0263	0.13	3	hsa-miR-16-5p	hsa-miR-15b-5p	hsa-miR-93-5p
SIPA1L2	0.00599	0.0263	0.06	2	hsa-miR-103a-3p	hsa-miR-16-5p
SSX2IP	0.00599	0.0263	0.06	2	hsa-miR-92a-3p	hsa-miR-93-5p
TMEM41A	0.00599	0.0263	0.06	2	hsa-miR-16-5p	hsa-miR-92a-3p
TNFAIP2	0.00599	0.0263	0.06	2	hsa-miR-7-5p	hsa-miR-16-5p
TSN	0.00599	0.0263	0.06	2	hsa-miR-7-5p	hsa-miR-93-5p
USP38	0.00599	0.0263	0.06	2	hsa-let-7f-5p	hsa-let-7a-5p
VCPIP1	0.00599	0.0263	0.06	2	hsa-miR-361-5p	hsa-miR-92a-3p
ZNRF1	0.00599	0.0263	0.06	2	hsa-miR-15b-5p	hsa-miR-16-5p
SOD2	0.00601	0.0263	0.257	5	hsa-miR-204-5p	hsa-let-7f-5p	hsa-let-7a-5p	hsa-miR-93-5p	hsa-miR-7-5p
UBE2Z	0.00621	0.0271	0.132	3	hsa-miR-16-5p	hsa-miR-92a-3p	hsa-miR-7-5p
AGK	0.00649	0.0276	0.0625	2	hsa-miR-7-5p	hsa-miR-16-5p
AP3D1	0.00649	0.0276	0.0625	2	hsa-miR-16-5p	hsa-miR-92a-3p
BCOR	0.00649	0.0276	0.0625	2	hsa-let-7f-5p	hsa-let-7a-5p
C2orf69	0.00649	0.0276	0.0625	2	hsa-miR-93-5p	hsa-miR-92a-3p
CBX2	0.00643	0.0276	0.133	3	hsa-miR-92a-3p	hsa-miR-16-5p	hsa-miR-15b-5p
EEF2	0.00643	0.0276	0.133	3	hsa-miR-16-5p	hsa-miR-92a-3p	hsa-let-7a-5p
EIF4A1	0.00649	0.0276	0.0625	2	hsa-miR-15b-5p	hsa-miR-361-5p
ELOA	0.00649	0.0276	0.0625	2	hsa-let-7f-5p	hsa-miR-92a-3p
FAM189B	0.00649	0.0276	0.0625	2	hsa-miR-16-5p	hsa-miR-92a-3p
GCC1	0.00649	0.0276	0.0625	2	hsa-miR-103a-3p	hsa-miR-16-5p
HMGA1	0.00638	0.0276	0.2	4	hsa-miR-16-5p	hsa-let-7a-5p	hsa-let-7f-5p	hsa-miR-15b-5p
IGSF3	0.00649	0.0276	0.0625	2	hsa-miR-7-5p	hsa-miR-103a-3p
IRF2BP2	0.00643	0.0276	0.133	3	hsa-miR-103a-3p	hsa-miR-629-5p	hsa-miR-204-5p
IRF4	0.00649	0.0276	0.0625	2	hsa-miR-16-5p	hsa-miR-15b-5p
KIF5A	0.00649	0.0276	0.0625	2	hsa-miR-103a-3p	hsa-miR-16-5p
MAGEA12	0.00649	0.0276	0.0625	2	hsa-let-7a-5p	hsa-let-7f-5p
MGLL	0.00649	0.0276	0.0625	2	hsa-miR-7-5p	hsa-miR-93-5p
MRS2	0.00649	0.0276	0.0625	2	hsa-let-7a-5p	hsa-miR-92a-3p
NBPF10	0.00649	0.0276	0.0625	2	hsa-miR-30e-3p	hsa-miR-30a-3p
NBPF12	0.00649	0.0276	0.0625	2	hsa-miR-30e-3p	hsa-miR-30a-3p
PARP16	0.00649	0.0276	0.0625	2	hsa-let-7f-5p	hsa-let-7a-5p
PCMT1	0.00649	0.0276	0.0625	2	hsa-miR-16-5p	hsa-miR-15b-5p
PCSK2	0.00649	0.0276	0.0625	2	hsa-miR-30e-3p	hsa-miR-30a-3p
POLR2E	0.00643	0.0276	0.133	3	hsa-miR-7-5p	hsa-miR-15b-5p	hsa-miR-16-5p
PRDM1	0.00649	0.0276	0.0625	2	hsa-let-7a-5p	hsa-let-7f-5p
RBMS3	0.00649	0.0276	0.0625	2	hsa-miR-16-5p	hsa-miR-7-5p
RPS2	0.00649	0.0276	0.0625	2	hsa-miR-16-5p	hsa-miR-361-5p
RUBCN	0.00649	0.0276	0.0625	2	hsa-miR-16-5p	hsa-miR-15b-5p
SF3A1	0.00643	0.0276	0.133	3	hsa-miR-103a-3p	hsa-let-7f-5p	hsa-let-7a-5p
STAT3	0.00643	0.0276	0.133	3	hsa-miR-93-5p	hsa-miR-92a-3p	hsa-let-7a-5p
XPR1	0.00649	0.0276	0.0625	2	hsa-miR-7-5p	hsa-miR-92a-3p
ZNF417	0.00638	0.0276	0.2	4	hsa-miR-93-5p	hsa-miR-92a-3p	hsa-let-7f-5p	hsa-let-7a-5p
ZNF443	0.00649	0.0276	0.0625	2	hsa-let-7f-5p	hsa-let-7a-5p
ZNF578	0.00643	0.0276	0.133	3	hsa-let-7f-5p	hsa-let-7a-5p	hsa-miR-93-5p
BCL9L	0.00666	0.0281	0.135	3	hsa-miR-7-5p	hsa-miR-92a-3p	hsa-miR-204-5p
FBXW2	0.00666	0.0281	0.135	3	hsa-let-7a-5p	hsa-let-7f-5p	hsa-miR-92a-3p
HMBOX1	0.00666	0.0281	0.135	3	hsa-miR-16-5p	hsa-miR-15b-5p	hsa-miR-93-5p
TWF1	0.00666	0.0281	0.135	3	hsa-miR-92a-3p	hsa-miR-103a-3p	hsa-miR-93-5p
ZNF284	0.00666	0.0281	0.135	3	hsa-miR-103a-3p	hsa-miR-15b-5p	hsa-miR-16-5p
SYNJ2BP	0.00682	0.0288	0.204	4	hsa-let-7f-5p	hsa-let-7a-5p	hsa-miR-204-5p	hsa-miR-93-5p
MCF2L2	0.00689	0.029	0.137	3	hsa-let-7f-5p	hsa-let-7a-5p	hsa-miR-92a-3p
MECP2	0.00689	0.029	0.137	3	hsa-miR-92a-3p	hsa-miR-30a-3p	hsa-miR-93-5p
ZIC5	0.00689	0.029	0.137	3	hsa-miR-93-5p	hsa-miR-7-5p	hsa-miR-92a-3p
ZNRF2	0.00689	0.029	0.137	3	hsa-miR-103a-3p	hsa-miR-16-5p	hsa-miR-15b-5p
ABCC1	0.00702	0.0291	0.065	2	hsa-miR-7-5p	hsa-miR-16-5p
AIDA	0.00702	0.0291	0.065	2	hsa-miR-92a-3p	hsa-let-7a-5p
ATP6V1G1	0.00702	0.0291	0.065	2	hsa-let-7f-5p	hsa-let-7a-5p
C12orf4	0.00702	0.0291	0.065	2	hsa-let-7f-5p	hsa-let-7a-5p
CAMKK2	0.00702	0.0291	0.065	2	hsa-miR-103a-3p	hsa-miR-16-5p
CIT	0.00702	0.0291	0.065	2	hsa-miR-92a-3p	hsa-miR-93-5p
CRX	0.00702	0.0291	0.065	2	hsa-let-7a-5p	hsa-let-7f-5p
KANSL3	0.00702	0.0291	0.065	2	hsa-miR-92a-3p	hsa-miR-16-5p
LSM11	0.00702	0.0291	0.065	2	hsa-miR-16-5p	hsa-miR-15b-5p
LUC7L3	0.00702	0.0291	0.065	2	hsa-miR-16-5p	hsa-miR-15b-5p
MARS2	0.00702	0.0291	0.065	2	hsa-let-7a-5p	hsa-let-7f-5p
MEIS1	0.00702	0.0291	0.065	2	hsa-miR-204-5p	hsa-let-7a-5p
OPRL1	0.00702	0.0291	0.065	2	hsa-let-7f-5p	hsa-let-7a-5p
PPP1R2	0.00702	0.0291	0.065	2	hsa-miR-30e-3p	hsa-miR-30a-3p
PTPN3	0.00702	0.0291	0.065	2	hsa-miR-103a-3p	hsa-miR-16-5p
SLPI	0.00702	0.0291	0.065	2	hsa-miR-361-5p	hsa-miR-7-5p
VAMP8	0.00702	0.0291	0.065	2	hsa-miR-7-5p	hsa-miR-16-5p
ZNF217	0.00702	0.0291	0.065	2	hsa-miR-93-5p	hsa-miR-15b-5p
EFHD2	0.00713	0.0295	0.138	3	hsa-miR-7-5p	hsa-let-7f-5p	hsa-let-7a-5p
HOXA10	0.00713	0.0295	0.138	3	hsa-miR-204-5p	hsa-miR-15b-5p	hsa-miR-16-5p
SURF4	0.00713	0.0295	0.138	3	hsa-miR-92a-3p	hsa-let-7f-5p	hsa-let-7a-5p
APP	0.00737	0.0304	0.14	3	hsa-let-7a-5p	hsa-miR-16-5p	hsa-miR-15b-5p
ADORA2B	0.00756	0.0307	0.0675	2	hsa-miR-30a-3p	hsa-miR-30e-3p
ATP8B3	0.00756	0.0307	0.0675	2	hsa-miR-30e-3p	hsa-miR-30a-3p
C12orf73	0.00756	0.0307	0.0675	2	hsa-miR-30e-3p	hsa-miR-30a-3p
CDC23	0.00756	0.0307	0.0675	2	hsa-miR-16-5p	hsa-miR-204-5p
CNN3	0.00756	0.0307	0.0675	2	hsa-miR-7-5p	hsa-miR-16-5p
GAPDH	0.00756	0.0307	0.0675	2	hsa-miR-93-5p	hsa-miR-92a-3p
HBEGF	0.00756	0.0307	0.0675	2	hsa-miR-30e-3p	hsa-miR-30a-3p
HDDC2	0.00756	0.0307	0.0675	2	hsa-miR-93-5p	hsa-miR-103a-3p
KPNB1	0.00756	0.0307	0.0675	2	hsa-miR-7-5p	hsa-miR-92a-3p
MPL	0.00756	0.0307	0.0675	2	hsa-let-7a-5p	hsa-let-7f-5p
NAA15	0.00756	0.0307	0.0675	2	hsa-miR-16-5p	hsa-miR-103a-3p
NUP58	0.00756	0.0307	0.0675	2	hsa-miR-93-5p	hsa-let-7a-5p
RARB	0.00756	0.0307	0.0675	2	hsa-miR-16-5p	hsa-miR-15b-5p
RBSN	0.00756	0.0307	0.0675	2	hsa-miR-7-5p	hsa-miR-92a-3p
RPL4	0.00756	0.0307	0.0675	2	hsa-miR-16-5p	hsa-let-7a-5p
SLC39A10	0.00756	0.0307	0.0675	2	hsa-miR-103a-3p	hsa-miR-16-5p
SPATS2	0.00756	0.0307	0.0675	2	hsa-miR-103a-3p	hsa-let-7a-5p
SPEN	0.00756	0.0307	0.0675	2	hsa-miR-92a-3p	hsa-miR-16-5p
TBRG4	0.00756	0.0307	0.0675	2	hsa-miR-16-5p	hsa-miR-15b-5p
PSME3	0.00762	0.0309	0.142	3	hsa-miR-7-5p	hsa-miR-16-5p	hsa-miR-92a-3p
ATXN7L3	0.00787	0.0319	0.143	3	hsa-miR-16-5p	hsa-let-7f-5p	hsa-let-7a-5p
E2F2	0.00787	0.0319	0.143	3	hsa-let-7a-5p	hsa-miR-7-5p	hsa-miR-93-5p
BTBD7	0.00811	0.0325	0.07	2	hsa-miR-92a-3p	hsa-miR-93-5p
FGFR4	0.00811	0.0325	0.07	2	hsa-miR-16-5p	hsa-miR-15b-5p
FMO4	0.00811	0.0325	0.07	2	hsa-let-7f-5p	hsa-let-7a-5p
GLP2R	0.00813	0.0325	0.145	3	hsa-miR-103a-3p	hsa-miR-16-5p	hsa-miR-15b-5p
GTPBP1	0.00811	0.0325	0.07	2	hsa-miR-103a-3p	hsa-miR-16-5p
KLHDC8B	0.00811	0.0325	0.07	2	hsa-let-7f-5p	hsa-let-7a-5p
NBPF3	0.00811	0.0325	0.07	2	hsa-miR-30e-3p	hsa-miR-30a-3p
PAQR3	0.00811	0.0325	0.07	2	hsa-miR-103a-3p	hsa-miR-16-5p
PRKAB2	0.00811	0.0325	0.07	2	hsa-miR-103a-3p	hsa-miR-16-5p
RABL2A	0.00811	0.0325	0.07	2	hsa-let-7f-5p	hsa-let-7a-5p
RABL2B	0.00811	0.0325	0.07	2	hsa-let-7f-5p	hsa-let-7a-5p
REV3L	0.00811	0.0325	0.07	2	hsa-miR-93-5p	hsa-miR-92a-3p
SMAD3	0.00811	0.0325	0.07	2	hsa-miR-16-5p	hsa-miR-15b-5p
SNX17	0.00811	0.0325	0.07	2	hsa-let-7f-5p	hsa-let-7a-5p
TCOF1	0.00811	0.0325	0.07	2	hsa-miR-7-5p	hsa-miR-92a-3p
TMEM135	0.00811	0.0325	0.07	2	hsa-miR-15b-5p	hsa-miR-16-5p
ZNF585B	0.00813	0.0325	0.145	3	hsa-miR-103a-3p	hsa-miR-16-5p	hsa-miR-15b-5p
ZNF91	0.00811	0.0325	0.07	2	hsa-miR-16-5p	hsa-miR-15b-5p
UBE2H	0.00839	0.0335	0.147	3	hsa-miR-92a-3p	hsa-miR-16-5p	hsa-miR-15b-5p
ANXA11	0.00869	0.0342	0.0725	2	hsa-miR-7-5p	hsa-miR-92a-3p
ASCC1	0.00869	0.0342	0.0725	2	hsa-miR-16-5p	hsa-miR-15b-5p
CAMKV	0.00869	0.0342	0.0725	2	hsa-miR-92a-3p	hsa-miR-16-5p
CCND3	0.00869	0.0342	0.0725	2	hsa-miR-16-5p	hsa-miR-15b-5p
DEPDC1B	0.00869	0.0342	0.0725	2	hsa-miR-361-5p	hsa-miR-103a-3p
FAM49A	0.00869	0.0342	0.0725	2	hsa-miR-103a-3p	hsa-miR-92a-3p
HIST1H3D	0.00869	0.0342	0.0725	2	hsa-miR-92a-3p	hsa-miR-629-5p
LUC7L	0.00869	0.0342	0.0725	2	hsa-miR-16-5p	hsa-miR-103a-3p
ORC4	0.00866	0.0342	0.148	3	hsa-miR-103a-3p	hsa-miR-16-5p	hsa-miR-15b-5p
POMGNT1	0.00869	0.0342	0.0725	2	hsa-miR-103a-3p	hsa-miR-92a-3p
SMAD4	0.00866	0.0342	0.148	3	hsa-miR-92a-3p	hsa-miR-93-5p	hsa-miR-204-5p
SMG7	0.00869	0.0342	0.0725	2	hsa-miR-93-5p	hsa-let-7a-5p
SSRP1	0.00869	0.0342	0.0725	2	hsa-miR-16-5p	hsa-miR-15b-5p
TPT1	0.00869	0.0342	0.0725	2	hsa-miR-16-5p	hsa-miR-92a-3p
VOPP1	0.00869	0.0342	0.0725	2	hsa-miR-15b-5p	hsa-miR-16-5p
ZBTB8OS	0.00869	0.0342	0.0725	2	hsa-let-7f-5p	hsa-let-7a-5p
ABHD17C	0.00929	0.0344	0.075	2	hsa-let-7f-5p	hsa-let-7a-5p
ACAT2	0.00998	0.0344	0.01	1	hsa-miR-92a-3p
ACOT4	0.00998	0.0344	0.01	1	hsa-miR-7-5p
ACOT8	0.00998	0.0344	0.01	1	hsa-miR-16-5p
ADAD2	0.00998	0.0344	0.01	1	hsa-miR-16-5p
AMPD1	0.00998	0.0344	0.01	1	hsa-miR-16-5p
APLNR	0.00998	0.0344	0.01	1	hsa-miR-16-5p
AQP12B	0.00998	0.0344	0.01	1	hsa-miR-16-5p
ASAH1	0.00998	0.0344	0.01	1	hsa-miR-92a-3p
ATF7	0.00998	0.0344	0.01	1	hsa-miR-16-5p
BEX2	0.00998	0.0344	0.01	1	hsa-miR-204-5p
BRF1	0.00998	0.0344	0.01	1	hsa-miR-92a-3p
C17orf78	0.00998	0.0344	0.01	1	hsa-miR-7-5p
C2orf74	0.00998	0.0344	0.01	1	hsa-miR-16-5p
CCDC181	0.00998	0.0344	0.01	1	hsa-miR-92a-3p
CCL8	0.00998	0.0344	0.01	1	hsa-miR-92a-3p
CCT6B	0.00998	0.0344	0.01	1	hsa-miR-16-5p
CDS2	0.00929	0.0344	0.075	2	hsa-miR-16-5p	hsa-miR-15b-5p
CELSR1	0.00998	0.0344	0.01	1	hsa-miR-92a-3p
CEP170B	0.00929	0.0344	0.075	2	hsa-let-7f-5p	hsa-let-7a-5p
CHN1	0.00998	0.0344	0.01	1	hsa-miR-92a-3p
CHST9	0.00998	0.0344	0.01	1	hsa-miR-92a-3p
CIB1	0.00998	0.0344	0.01	1	hsa-miR-16-5p
CLN3	0.00998	0.0344	0.01	1	hsa-miR-7-5p
CLTC	0.0099	0.0344	0.0775	2	hsa-miR-92a-3p	hsa-miR-16-5p
COX14	0.00998	0.0344	0.01	1	hsa-let-7a-5p
CRELD2	0.00998	0.0344	0.01	1	hsa-miR-93-5p
CTPS1	0.00929	0.0344	0.075	2	hsa-let-7f-5p	hsa-let-7a-5p
CXorf40B	0.00998	0.0344	0.01	1	hsa-miR-16-5p
CYBA	0.00998	0.0344	0.01	1	hsa-miR-15b-5p
DCAF13	0.00998	0.0344	0.01	1	hsa-miR-16-5p
DDRGK1	0.00998	0.0344	0.01	1	hsa-miR-92a-3p
DDX31	0.00998	0.0344	0.01	1	hsa-miR-16-5p
DIS3L2	0.00998	0.0344	0.01	1	hsa-let-7a-5p
DLD	0.00998	0.0344	0.01	1	hsa-miR-16-5p
DMAC2	0.00998	0.0344	0.01	1	hsa-miR-93-5p
DMAP1	0.00998	0.0344	0.01	1	hsa-miR-16-5p
DOPEY2	0.00998	0.0344	0.01	1	hsa-miR-92a-3p
DUSP1	0.00929	0.0344	0.075	2	hsa-let-7f-5p	hsa-let-7a-5p
DUSP23	0.00998	0.0344	0.01	1	hsa-miR-7-5p
DZIP3	0.00998	0.0344	0.01	1	hsa-miR-93-5p
E4F1	0.00998	0.0344	0.01	1	hsa-miR-92a-3p
ECD	0.00998	0.0344	0.01	1	hsa-miR-361-5p
EEF1G	0.00998	0.0344	0.01	1	hsa-miR-16-5p
EMILIN2	0.0099	0.0344	0.0775	2	hsa-let-7f-5p	hsa-let-7a-5p
EML4	0.0099	0.0344	0.0775	2	hsa-miR-16-5p	hsa-miR-103a-3p
ERAL1	0.00998	0.0344	0.01	1	hsa-miR-361-5p
FAM122C	0.00998	0.0344	0.01	1	hsa-miR-16-5p
FAM89B	0.00998	0.0344	0.01	1	hsa-miR-7-5p
FAM96B	0.00998	0.0344	0.01	1	hsa-miR-16-5p
FBXO30	0.00998	0.0344	0.01	1	hsa-miR-15b-5p
FKBPL	0.00998	0.0344	0.01	1	hsa-miR-92a-3p
FNDC4	0.00998	0.0344	0.01	1	hsa-miR-7-5p
FSCN2	0.00998	0.0344	0.01	1	hsa-miR-16-5p
FTL	0.00998	0.0344	0.01	1	hsa-miR-16-5p
GLS2	0.00998	0.0344	0.01	1	hsa-miR-16-5p
GOPC	0.00998	0.0344	0.01	1	hsa-miR-103a-3p
GSTT2B	0.00998	0.0344	0.01	1	hsa-miR-16-5p
HACL1	0.00998	0.0344	0.01	1	hsa-miR-204-5p
HARS2	0.00998	0.0344	0.01	1	hsa-miR-16-5p
HGH1	0.00998	0.0344	0.01	1	hsa-miR-92a-3p
HIST1H2AB	0.00998	0.0344	0.01	1	hsa-miR-92a-3p
HLA-F	0.00998	0.0344	0.01	1	hsa-miR-93-5p
HNF1A	0.00998	0.0344	0.01	1	hsa-miR-15b-5p
HNRNPH3	0.00998	0.0344	0.01	1	hsa-miR-15b-5p
HOXA6	0.00998	0.0344	0.01	1	hsa-let-7a-5p
HOXB4	0.00998	0.0344	0.01	1	hsa-let-7a-5p
HOXC10	0.00998	0.0344	0.01	1	hsa-miR-103a-3p
HOXC12	0.00998	0.0344	0.01	1	hsa-miR-7-5p
HPF1	0.00998	0.0344	0.01	1	hsa-miR-16-5p
HPS1	0.00998	0.0344	0.01	1	hsa-miR-93-5p
HPS6	0.00998	0.0344	0.01	1	hsa-miR-7-5p
HSD17B8	0.00998	0.0344	0.01	1	hsa-miR-16-5p
HYOU1	0.00929	0.0344	0.075	2	hsa-miR-16-5p	hsa-miR-15b-5p
ILKAP	0.00998	0.0344	0.01	1	hsa-let-7a-5p
ISM2	0.00998	0.0344	0.01	1	hsa-miR-92a-3p
KCNK13	0.00998	0.0344	0.01	1	hsa-miR-7-5p
KCTD1	0.00998	0.0344	0.01	1	hsa-let-7a-5p
KLHL15	0.0098	0.0344	0.288	5	hsa-miR-92a-3p	hsa-miR-361-5p	hsa-miR-15b-5p	hsa-miR-16-5p	hsa-miR-93-5p
KLHL34	0.00998	0.0344	0.01	1	hsa-miR-16-5p
L2HGDH	0.00978	0.0344	0.155	3	hsa-miR-103a-3p	hsa-miR-16-5p	hsa-miR-15b-5p
LAMTOR2	0.00998	0.0344	0.01	1	hsa-miR-16-5p
LAPTM4B	0.00929	0.0344	0.075	2	hsa-miR-93-5p	hsa-miR-16-5p
LILRB4	0.00998	0.0344	0.01	1	hsa-let-7a-5p
LMO7	0.00998	0.0344	0.01	1	hsa-miR-16-5p
LTBP1	0.00998	0.0344	0.01	1	hsa-miR-92a-3p
MFSD1	0.00998	0.0344	0.01	1	hsa-miR-92a-3p
MFSD5	0.00998	0.0344	0.01	1	hsa-miR-7-5p
MICU2	0.00998	0.0344	0.01	1	hsa-miR-16-5p
MKX	0.0099	0.0344	0.0775	2	hsa-miR-15b-5p	hsa-miR-16-5p
MMP25	0.00998	0.0344	0.01	1	hsa-miR-16-5p
MRPL2	0.00998	0.0344	0.01	1	hsa-miR-92a-3p
MRPL21	0.00998	0.0344	0.01	1	hsa-miR-16-5p
MX1	0.00998	0.0344	0.01	1	hsa-miR-204-5p
NADK	0.00998	0.0344	0.01	1	hsa-miR-92a-3p
NAPRT	0.00998	0.0344	0.01	1	hsa-miR-92a-3p
NEFM	0.00998	0.0344	0.01	1	hsa-let-7a-5p
NISCH	0.00998	0.0344	0.01	1	hsa-miR-16-5p
NLE1	0.0099	0.0344	0.0775	2	hsa-miR-16-5p	hsa-miR-92a-3p
NOC4L	0.00998	0.0344	0.01	1	hsa-miR-16-5p
NR1H4	0.00998	0.0344	0.01	1	hsa-miR-92a-3p
NUCB1	0.00893	0.0344	0.15	3	hsa-miR-92a-3p	hsa-miR-30e-3p	hsa-miR-30a-3p
NUCB2	0.00929	0.0344	0.075	2	hsa-let-7f-5p	hsa-let-7a-5p
NUDCD3	0.0099	0.0344	0.0775	2	hsa-miR-7-5p	hsa-miR-92a-3p
OR1A1	0.00998	0.0344	0.01	1	hsa-miR-7-5p
OR2A4	0.0099	0.0344	0.0775	2	hsa-miR-629-5p	hsa-miR-92a-3p
OSGEPL1	0.00998	0.0344	0.01	1	hsa-miR-16-5p
PCK2	0.00998	0.0344	0.01	1	hsa-miR-16-5p
PDE11A	0.0099	0.0344	0.0775	2	hsa-miR-30e-3p	hsa-miR-30a-3p
PDS5B	0.00998	0.0344	0.01	1	hsa-miR-92a-3p
PEBP4	0.00998	0.0344	0.01	1	hsa-miR-15b-5p
PGLYRP1	0.00998	0.0344	0.01	1	hsa-miR-16-5p
PGRMC1	0.00929	0.0344	0.075	2	hsa-let-7a-5p	hsa-let-7f-5p
PHLDB3	0.00998	0.0344	0.01	1	hsa-miR-15b-5p
PIK3CD	0.0099	0.0344	0.0775	2	hsa-miR-7-5p	hsa-miR-92a-3p
PKDCC	0.00998	0.0344	0.01	1	hsa-miR-92a-3p
PLEKHH3	0.00998	0.0344	0.01	1	hsa-miR-92a-3p
PMS1	0.00998	0.0344	0.01	1	hsa-miR-16-5p
POLB	0.00998	0.0344	0.01	1	hsa-miR-16-5p
POTEF	0.00998	0.0344	0.01	1	hsa-miR-16-5p
PSMA4	0.00998	0.0344	0.01	1	hsa-miR-92a-3p
PTPRD	0.00929	0.0344	0.075	2	hsa-miR-15b-5p	hsa-miR-16-5p
PTRH1	0.00998	0.0344	0.01	1	hsa-miR-16-5p
PURB	0.00932	0.0344	0.223	4	hsa-miR-92a-3p	hsa-miR-103a-3p	hsa-miR-7-5p	hsa-miR-93-5p
PXMP2	0.00998	0.0344	0.01	1	hsa-miR-15b-5p
RAB31	0.00929	0.0344	0.075	2	hsa-miR-30e-3p	hsa-miR-30a-3p
RASA3	0.00998	0.0344	0.01	1	hsa-miR-92a-3p
RCAN3	0.00929	0.0344	0.075	2	hsa-miR-16-5p	hsa-miR-15b-5p
RPL14	0.00893	0.0344	0.15	3	hsa-miR-16-5p	hsa-miR-15b-5p	hsa-miR-93-5p
RPL6	0.00998	0.0344	0.01	1	hsa-miR-16-5p
RPS6	0.00929	0.0344	0.075	2	hsa-miR-16-5p	hsa-miR-15b-5p
RRN3	0.0099	0.0344	0.0775	2	hsa-miR-93-5p	hsa-miR-92a-3p
RTN4	0.0099	0.0344	0.0775	2	hsa-miR-16-5p	hsa-miR-15b-5p
S100A14	0.00998	0.0344	0.01	1	hsa-miR-16-5p
SGK3	0.0099	0.0344	0.0775	2	hsa-miR-16-5p	hsa-miR-92a-3p
SIRT2	0.00998	0.0344	0.01	1	hsa-miR-7-5p
SLIRP	0.00998	0.0344	0.01	1	hsa-miR-16-5p
SNF8	0.00998	0.0344	0.01	1	hsa-miR-92a-3p
SNRPB2	0.00929	0.0344	0.075	2	hsa-miR-16-5p	hsa-miR-15b-5p
SULT1C2	0.00998	0.0344	0.01	1	hsa-miR-7-5p
SUPT3H	0.00998	0.0344	0.01	1	hsa-miR-15b-5p
SV2A	0.00998	0.0344	0.01	1	hsa-miR-92a-3p
TBCC	0.00998	0.0344	0.01	1	hsa-miR-93-5p
TBP	0.00998	0.0344	0.01	1	hsa-miR-16-5p
TCL1B	0.00998	0.0344	0.01	1	hsa-miR-7-5p
TDRD3	0.00998	0.0344	0.01	1	hsa-miR-16-5p
TEX15	0.00998	0.0344	0.01	1	hsa-miR-16-5p
THAP7	0.00998	0.0344	0.01	1	hsa-miR-16-5p
TIGD3	0.00998	0.0344	0.01	1	hsa-miR-16-5p
TMEM160	0.00998	0.0344	0.01	1	hsa-miR-92a-3p
TMEM38B	0.00998	0.0344	0.01	1	hsa-miR-7-5p
TMEM62	0.00998	0.0344	0.01	1	hsa-miR-361-5p
TMPRSS3	0.00998	0.0344	0.01	1	hsa-miR-204-5p
TMUB2	0.00998	0.0344	0.01	1	hsa-miR-7-5p
TOM1L1	0.00998	0.0344	0.01	1	hsa-miR-92a-3p
TPM2	0.00929	0.0344	0.075	2	hsa-miR-16-5p	hsa-miR-15b-5p
TPRN	0.00998	0.0344	0.01	1	hsa-miR-92a-3p
TRAPPC11	0.00998	0.0344	0.01	1	hsa-miR-92a-3p
TRPA1	0.00998	0.0344	0.01	1	hsa-miR-7-5p
TTC17	0.00998	0.0344	0.01	1	hsa-miR-16-5p
TULP4	0.00929	0.0344	0.075	2	hsa-miR-92a-3p	hsa-miR-103a-3p
TYSND1	0.00998	0.0344	0.01	1	hsa-miR-93-5p
UBE2M	0.00998	0.0344	0.01	1	hsa-miR-93-5p
UPF2	0.00998	0.0344	0.01	1	hsa-miR-92a-3p
USP35	0.00998	0.0344	0.01	1	hsa-let-7a-5p
UTP3	0.00998	0.0344	0.01	1	hsa-miR-16-5p
UVSSA	0.00998	0.0344	0.01	1	hsa-miR-15b-5p
VIM	0.00929	0.0344	0.075	2	hsa-miR-16-5p	hsa-miR-204-5p
WDR19	0.00998	0.0344	0.01	1	hsa-miR-92a-3p
WDR36	0.00998	0.0344	0.01	1	hsa-miR-361-5p
WDR37	0.0099	0.0344	0.0775	2	hsa-miR-92a-3p	hsa-miR-93-5p
WFS1	0.00998	0.0344	0.01	1	hsa-miR-7-5p
ZCCHC6	0.00998	0.0344	0.01	1	hsa-miR-629-5p
ZFAND4	0.00949	0.0344	0.153	3	hsa-miR-7-5p	hsa-let-7f-5p	hsa-let-7a-5p
ZFPL1	0.00998	0.0344	0.01	1	hsa-miR-16-5p
ZNF391	0.0099	0.0344	0.0775	2	hsa-miR-16-5p	hsa-miR-15b-5p
ZNF92	0.00998	0.0344	0.01	1	hsa-miR-361-5p
DYNC1LI2	0.0101	0.0347	0.157	3	hsa-let-7f-5p	hsa-miR-93-5p	hsa-miR-92a-3p
ATP5G3	0.0104	0.0357	0.158	3	hsa-miR-103a-3p	hsa-miR-16-5p	hsa-miR-15b-5p
POLR3A	0.0104	0.0357	0.158	3	hsa-miR-16-5p	hsa-miR-92a-3p	hsa-miR-93-5p
ATOX1	0.0105	0.0359	0.08	2	hsa-miR-16-5p	hsa-miR-92a-3p
BMT2	0.0105	0.0359	0.08	2	hsa-let-7a-5p	hsa-miR-93-5p
DUSP14	0.0105	0.0359	0.08	2	hsa-miR-16-5p	hsa-miR-103a-3p
FOXA1	0.0105	0.0359	0.08	2	hsa-let-7a-5p	hsa-miR-93-5p
GPAM	0.0105	0.0359	0.08	2	hsa-miR-16-5p	hsa-miR-93-5p
HAND1	0.0105	0.0359	0.08	2	hsa-let-7a-5p	hsa-let-7f-5p
PRKCD	0.0105	0.0359	0.08	2	hsa-miR-16-5p	hsa-miR-15b-5p
PTK7	0.0105	0.0359	0.08	2	hsa-miR-7-5p	hsa-miR-92a-3p
SCARB2	0.0105	0.0359	0.08	2	hsa-miR-7-5p	hsa-miR-92a-3p
TIMM17A	0.0105	0.0359	0.08	2	hsa-miR-16-5p	hsa-miR-93-5p
USP28	0.0105	0.0359	0.08	2	hsa-miR-92a-3p	hsa-miR-93-5p
WDR3	0.0105	0.0359	0.08	2	hsa-miR-16-5p	hsa-miR-204-5p
WNT5A	0.0105	0.0359	0.08	2	hsa-miR-16-5p	hsa-miR-92a-3p
TUBB	0.0107	0.0364	0.16	3	hsa-miR-16-5p	hsa-miR-92a-3p	hsa-miR-15b-5p
ATP6V0E1	0.011	0.0373	0.162	3	hsa-miR-15b-5p	hsa-miR-16-5p	hsa-miR-93-5p
CCNT1	0.011	0.0373	0.162	3	hsa-miR-103a-3p	hsa-miR-16-5p	hsa-miR-15b-5p
PHF19	0.011	0.0373	0.162	3	hsa-miR-103a-3p	hsa-miR-16-5p	hsa-miR-15b-5p
ACTR3B	0.0112	0.0377	0.0825	2	hsa-miR-16-5p	hsa-miR-15b-5p
ARID3B	0.0112	0.0377	0.0825	2	hsa-let-7f-5p	hsa-let-7a-5p
NDEL1	0.0112	0.0377	0.0825	2	hsa-miR-103a-3p	hsa-miR-93-5p
PATJ	0.0112	0.0377	0.0825	2	hsa-miR-15b-5p	hsa-miR-204-5p
PDE4DIP	0.0112	0.0377	0.0825	2	hsa-miR-92a-3p	hsa-let-7a-5p
PLEKHO1	0.0112	0.0377	0.0825	2	hsa-let-7f-5p	hsa-let-7a-5p
RASGRP3	0.0112	0.0377	0.0825	2	hsa-miR-30e-3p	hsa-miR-30a-3p
RFFL	0.0112	0.0377	0.0825	2	hsa-miR-7-5p	hsa-miR-92a-3p
STEAP3	0.0112	0.0377	0.0825	2	hsa-miR-16-5p	hsa-miR-92a-3p
THYN1	0.0112	0.0377	0.0825	2	hsa-let-7f-5p	hsa-let-7a-5p
ZNF738	0.0112	0.0377	0.0825	2	hsa-let-7f-5p	hsa-let-7a-5p
ANKFY1	0.0113	0.038	0.163	3	hsa-miR-103a-3p	hsa-miR-93-5p	hsa-miR-204-5p
CANX	0.0113	0.038	0.163	3	hsa-miR-16-5p	hsa-miR-15b-5p	hsa-miR-7-5p
ERGIC2	0.0113	0.038	0.163	3	hsa-miR-92a-3p	hsa-miR-93-5p	hsa-miR-629-5p
PLAGL2	0.0115	0.0387	0.236	4	hsa-let-7f-5p	hsa-let-7a-5p	hsa-miR-7-5p	hsa-miR-93-5p
DDI2	0.0116	0.039	0.165	3	hsa-miR-7-5p	hsa-miR-92a-3p	hsa-miR-93-5p
MCL1	0.0116	0.039	0.165	3	hsa-miR-16-5p	hsa-miR-92a-3p	hsa-miR-93-5p
TOB2	0.0116	0.039	0.165	3	hsa-miR-16-5p	hsa-miR-15b-5p	hsa-miR-92a-3p
ZFP36L1	0.0116	0.039	0.165	3	hsa-let-7a-5p	hsa-miR-30a-3p	hsa-miR-30e-3p
AGO2	0.0116	0.039	0.3	5	hsa-miR-16-5p	hsa-let-7a-5p	hsa-miR-15b-5p	hsa-miR-103a-3p	hsa-miR-204-5p
AKR1B10	0.0118	0.0392	0.085	2	hsa-miR-16-5p	hsa-miR-15b-5p
ATXN7	0.0118	0.0392	0.085	2	hsa-miR-92a-3p	hsa-miR-204-5p
BCKDK	0.0118	0.0392	0.085	2	hsa-miR-7-5p	hsa-miR-103a-3p
BHLHE40	0.0118	0.0392	0.085	2	hsa-miR-16-5p	hsa-miR-15b-5p
BRD2	0.0118	0.0392	0.085	2	hsa-miR-204-5p	hsa-miR-92a-3p
CHP1	0.0118	0.0392	0.085	2	hsa-miR-16-5p	hsa-miR-7-5p
DCAF12	0.0118	0.0392	0.085	2	hsa-miR-7-5p	hsa-miR-92a-3p
ESPL1	0.0118	0.0392	0.085	2	hsa-let-7a-5p	hsa-let-7f-5p
FCHO2	0.0118	0.0392	0.085	2	hsa-miR-93-5p	hsa-miR-92a-3p
GALNT7	0.0118	0.0392	0.085	2	hsa-miR-16-5p	hsa-miR-92a-3p
ICAM1	0.0118	0.0392	0.085	2	hsa-miR-93-5p	hsa-miR-92a-3p
JOSD1	0.0118	0.0392	0.085	2	hsa-miR-103a-3p	hsa-miR-92a-3p
KIAA1671	0.0118	0.0392	0.085	2	hsa-miR-92a-3p	hsa-miR-30a-3p
NARF	0.0118	0.0392	0.085	2	hsa-miR-16-5p	hsa-miR-92a-3p
PAFAH2	0.0118	0.0392	0.085	2	hsa-let-7f-5p	hsa-let-7a-5p
SLC29A2	0.0118	0.0392	0.085	2	hsa-miR-93-5p	hsa-miR-7-5p
SNAPIN	0.0118	0.0392	0.085	2	hsa-miR-7-5p	hsa-miR-93-5p
TMEM236	0.0118	0.0392	0.085	2	hsa-miR-7-5p	hsa-miR-204-5p
VSIR	0.0118	0.0392	0.085	2	hsa-miR-16-5p	hsa-miR-15b-5p
YWHAG	0.0118	0.0392	0.085	2	hsa-miR-30e-3p	hsa-miR-30a-3p
HSP90AA1	0.0119	0.0394	0.167	3	hsa-miR-16-5p	hsa-miR-204-5p	hsa-miR-361-5p
LASP1	0.0119	0.0394	0.167	3	hsa-miR-93-5p	hsa-miR-92a-3p	hsa-miR-103a-3p
RAB11FIP4	0.0119	0.0394	0.167	3	hsa-let-7f-5p	hsa-let-7a-5p	hsa-miR-204-5p
PRR14L	0.0123	0.0404	0.168	3	hsa-miR-92a-3p	hsa-miR-103a-3p	hsa-miR-93-5p
RLIM	0.0123	0.0404	0.168	3	hsa-miR-15b-5p	hsa-miR-93-5p	hsa-miR-92a-3p
RRM2	0.0123	0.0404	0.168	3	hsa-let-7a-5p	hsa-miR-93-5p	hsa-let-7f-5p
ADRA2B	0.0125	0.0409	0.0875	2	hsa-miR-16-5p	hsa-miR-15b-5p
AKAP8	0.0125	0.0409	0.0875	2	hsa-let-7f-5p	hsa-let-7a-5p
ARID4B	0.0125	0.0409	0.0875	2	hsa-miR-92a-3p	hsa-miR-93-5p
C19orf53	0.0125	0.0409	0.0875	2	hsa-let-7f-5p	hsa-let-7a-5p
DSCR3	0.0125	0.0409	0.0875	2	hsa-miR-16-5p	hsa-miR-15b-5p
FAM222B	0.0125	0.0409	0.0875	2	hsa-let-7a-5p	hsa-let-7f-5p
LIMD2	0.0125	0.0409	0.0875	2	hsa-let-7f-5p	hsa-let-7a-5p
NAA20	0.0125	0.0409	0.0875	2	hsa-let-7a-5p	hsa-let-7f-5p
PPIF	0.0125	0.0409	0.0875	2	hsa-miR-16-5p	hsa-miR-7-5p
RALGAPB	0.0125	0.0409	0.0875	2	hsa-miR-16-5p	hsa-miR-15b-5p
USP9X	0.0125	0.0409	0.0875	2	hsa-miR-16-5p	hsa-miR-92a-3p
ZFYVE21	0.0125	0.0409	0.0875	2	hsa-miR-92a-3p	hsa-miR-93-5p
ZNF174	0.0125	0.0409	0.0875	2	hsa-miR-92a-3p	hsa-miR-93-5p
DNAJB4	0.0126	0.041	0.17	3	hsa-miR-16-5p	hsa-miR-103a-3p	hsa-miR-93-5p
MRPL12	0.0126	0.041	0.17	3	hsa-miR-16-5p	hsa-let-7f-5p	hsa-let-7a-5p
SGPL1	0.0126	0.041	0.17	3	hsa-miR-7-5p	hsa-miR-204-5p	hsa-miR-93-5p
SLC11A2	0.0126	0.041	0.17	3	hsa-miR-16-5p	hsa-let-7f-5p	hsa-let-7a-5p
EN2	0.0129	0.0421	0.172	3	hsa-miR-103a-3p	hsa-miR-16-5p	hsa-miR-15b-5p
ANKRD46	0.0132	0.0427	0.09	2	hsa-let-7a-5p	hsa-let-7f-5p
EID2B	0.0132	0.0427	0.09	2	hsa-miR-204-5p	hsa-miR-92a-3p
EPB41L4B	0.0132	0.0427	0.09	2	hsa-miR-30e-3p	hsa-miR-30a-3p
LAMTOR1	0.0132	0.0427	0.09	2	hsa-miR-16-5p	hsa-miR-93-5p
PRSS21	0.0132	0.0427	0.09	2	hsa-miR-16-5p	hsa-miR-15b-5p
RAB40C	0.0132	0.0427	0.09	2	hsa-let-7a-5p	hsa-let-7f-5p
RAF1	0.0132	0.0427	0.09	2	hsa-miR-7-5p	hsa-miR-16-5p
RPLP0	0.0132	0.0427	0.09	2	hsa-miR-16-5p	hsa-miR-15b-5p
SHMT2	0.0132	0.0427	0.09	2	hsa-miR-92a-3p	hsa-let-7a-5p
VPS37A	0.0132	0.0427	0.09	2	hsa-miR-30e-3p	hsa-miR-30a-3p
ZNF200	0.0132	0.0427	0.09	2	hsa-let-7f-5p	hsa-let-7a-5p
C17orf75	0.0133	0.0429	0.173	3	hsa-miR-16-5p	hsa-miR-92a-3p	hsa-miR-93-5p
TAF8	0.0133	0.0429	0.173	3	hsa-miR-93-5p	hsa-miR-92a-3p	hsa-miR-7-5p
ABHD15	0.0147	0.0433	0.18	3	hsa-miR-92a-3p	hsa-miR-93-5p	hsa-miR-204-5p
ACADS	0.0149	0.0433	0.015	1	hsa-miR-92a-3p
ACP2	0.0149	0.0433	0.015	1	hsa-miR-16-5p
ACTB	0.0144	0.0433	0.178	3	hsa-miR-92a-3p	hsa-miR-16-5p	hsa-let-7a-5p
ACVR2A	0.0139	0.0433	0.0925	2	hsa-miR-16-5p	hsa-miR-15b-5p
AGER	0.0149	0.0433	0.015	1	hsa-miR-16-5p
ALDH3A2	0.0149	0.0433	0.015	1	hsa-miR-7-5p
ALDH3B2	0.0149	0.0433	0.015	1	hsa-miR-7-5p
APLP2	0.0139	0.0433	0.0925	2	hsa-miR-7-5p	hsa-miR-93-5p
ARG1	0.0149	0.0433	0.015	1	hsa-miR-7-5p
ARHGEF25	0.0149	0.0433	0.015	1	hsa-miR-92a-3p
ARMCX2	0.0149	0.0433	0.015	1	hsa-miR-16-5p
ASB2	0.0149	0.0433	0.015	1	hsa-miR-7-5p
ATL1	0.0149	0.0433	0.015	1	hsa-let-7f-5p
ATP6V1B2	0.0139	0.0433	0.0925	2	hsa-miR-16-5p	hsa-let-7a-5p
BAHCC1	0.0149	0.0433	0.015	1	hsa-miR-92a-3p
BEX1	0.0149	0.0433	0.015	1	hsa-miR-15b-5p
BIRC2	0.0149	0.0433	0.015	1	hsa-miR-204-5p
C12orf57	0.0149	0.0433	0.015	1	hsa-miR-92a-3p
CAMK4	0.0139	0.0433	0.0925	2	hsa-miR-30e-3p	hsa-miR-30a-3p
CAPN2	0.0149	0.0433	0.015	1	hsa-miR-7-5p
CARD19	0.0149	0.0433	0.015	1	hsa-miR-16-5p
CCL7	0.0149	0.0433	0.015	1	hsa-let-7f-5p
CDK11A	0.0149	0.0433	0.015	1	hsa-miR-92a-3p
CNEP1R1	0.0139	0.0433	0.0925	2	hsa-let-7f-5p	hsa-miR-92a-3p
CNPY3	0.0149	0.0433	0.015	1	hsa-miR-16-5p
CNTRL	0.0149	0.0433	0.015	1	hsa-let-7a-5p
COPS5	0.0149	0.0433	0.015	1	hsa-miR-16-5p
COQ2	0.0149	0.0433	0.015	1	hsa-miR-93-5p
COQ3	0.0149	0.0433	0.015	1	hsa-miR-16-5p
CREB1	0.0144	0.0433	0.178	3	hsa-miR-103a-3p	hsa-miR-93-5p	hsa-miR-204-5p
CSPG5	0.0149	0.0433	0.015	1	hsa-miR-92a-3p
DAPK3	0.0149	0.0433	0.015	1	hsa-miR-93-5p
DDX41	0.0149	0.0433	0.015	1	hsa-miR-16-5p
DENND5A	0.0149	0.0433	0.015	1	hsa-miR-92a-3p
DKC1	0.0149	0.0433	0.015	1	hsa-miR-16-5p
DNAJC1	0.0149	0.0433	0.015	1	hsa-miR-16-5p
DOCK6	0.0149	0.0433	0.015	1	hsa-miR-361-5p
DPH5	0.0149	0.0433	0.015	1	hsa-let-7a-5p
DTD1	0.0149	0.0433	0.015	1	hsa-miR-16-5p
DTYMK	0.0149	0.0433	0.015	1	hsa-miR-7-5p
DUS1L	0.0149	0.0433	0.015	1	hsa-miR-7-5p
EGFL7	0.0149	0.0433	0.015	1	hsa-miR-361-5p
ENOPH1	0.0149	0.0433	0.015	1	hsa-miR-92a-3p
EXOC3	0.0149	0.0433	0.015	1	hsa-miR-7-5p
F2R	0.0139	0.0433	0.0925	2	hsa-let-7a-5p	hsa-miR-93-5p
FAM160B2	0.0149	0.0433	0.015	1	hsa-miR-92a-3p
FASTKD1	0.0149	0.0433	0.015	1	hsa-miR-16-5p
FKBP7	0.0149	0.0433	0.015	1	hsa-miR-93-5p
FOXC1	0.014	0.0433	0.177	3	hsa-miR-204-5p	hsa-miR-93-5p	hsa-miR-103a-3p
FUK	0.0149	0.0433	0.015	1	hsa-miR-92a-3p
GAA	0.0149	0.0433	0.015	1	hsa-miR-92a-3p
GABARAPL2	0.0149	0.0433	0.015	1	hsa-miR-92a-3p
GFI1	0.0149	0.0433	0.015	1	hsa-miR-7-5p
GLS	0.0149	0.0433	0.015	1	hsa-miR-7-5p
GPATCH2	0.0149	0.0433	0.015	1	hsa-miR-93-5p
GPR19	0.0149	0.0433	0.015	1	hsa-miR-7-5p
H1FX	0.0149	0.0433	0.015	1	hsa-miR-92a-3p
HEATR6	0.0149	0.0433	0.015	1	hsa-miR-92a-3p
HERC6	0.0149	0.0433	0.015	1	hsa-miR-16-5p
HIST3H2A	0.0149	0.0433	0.015	1	hsa-miR-93-5p
HTRA4	0.0149	0.0433	0.015	1	hsa-miR-7-5p
IER2	0.0147	0.0433	0.095	2	hsa-miR-16-5p	hsa-miR-15b-5p
IK	0.0149	0.0433	0.015	1	hsa-miR-92a-3p
IL36RN	0.0149	0.0433	0.015	1	hsa-miR-16-5p
IRAK1BP1	0.0139	0.0433	0.0925	2	hsa-miR-16-5p	hsa-miR-15b-5p
JMJD6	0.0149	0.0433	0.015	1	hsa-miR-92a-3p
JUN	0.0147	0.0433	0.095	2	hsa-miR-16-5p	hsa-miR-93-5p
KANSL2	0.0149	0.0433	0.015	1	hsa-miR-92a-3p
KCNJ14	0.0149	0.0433	0.015	1	hsa-miR-7-5p
KIAA0556	0.0149	0.0433	0.015	1	hsa-miR-92a-3p
KIAA0895	0.0139	0.0433	0.0925	2	hsa-miR-16-5p	hsa-miR-15b-5p
KIAA2026	0.0149	0.0433	0.015	1	hsa-let-7a-5p
KIF16B	0.0149	0.0433	0.015	1	hsa-miR-7-5p
KLF14	0.0149	0.0433	0.015	1	hsa-miR-16-5p
LAMB3	0.0149	0.0433	0.015	1	hsa-miR-16-5p
LDAH	0.0149	0.0433	0.015	1	hsa-miR-16-5p
LIG4	0.0149	0.0433	0.015	1	hsa-miR-16-5p
LONP1	0.0149	0.0433	0.015	1	hsa-miR-16-5p
LRP6	0.0139	0.0433	0.0925	2	hsa-miR-7-5p	hsa-miR-92a-3p
LYPLA2	0.0147	0.0433	0.095	2	hsa-miR-16-5p	hsa-miR-7-5p
MALSU1	0.0149	0.0433	0.015	1	hsa-miR-16-5p
MAPK11	0.0149	0.0433	0.015	1	hsa-let-7a-5p
MCPH1	0.0149	0.0433	0.015	1	hsa-miR-15b-5p
MDH1	0.0149	0.0433	0.015	1	hsa-miR-15b-5p
MEIS3P1	0.0147	0.0433	0.095	2	hsa-let-7f-5p	hsa-let-7a-5p
MERTK	0.0149	0.0433	0.015	1	hsa-miR-16-5p
METTL13	0.0149	0.0433	0.015	1	hsa-miR-16-5p
MFN1	0.0139	0.0433	0.0925	2	hsa-miR-92a-3p	hsa-miR-93-5p
MMP3	0.0149	0.0433	0.015	1	hsa-miR-93-5p
MRC2	0.0149	0.0433	0.015	1	hsa-miR-16-5p
MRPL32	0.0149	0.0433	0.015	1	hsa-miR-92a-3p
MYL6	0.0149	0.0433	0.015	1	hsa-miR-92a-3p
MYO1D	0.0147	0.0433	0.095	2	hsa-miR-92a-3p	hsa-miR-93-5p
NARS2	0.0149	0.0433	0.015	1	hsa-miR-16-5p
NDUFB10	0.0149	0.0433	0.015	1	hsa-miR-92a-3p
NFYA	0.0139	0.0433	0.0925	2	hsa-miR-7-5p	hsa-miR-629-5p
NID2	0.0149	0.0433	0.015	1	hsa-let-7a-5p
NOP10	0.0149	0.0433	0.015	1	hsa-miR-16-5p
NPC1	0.0149	0.0433	0.015	1	hsa-let-7a-5p
NR2F6	0.0136	0.0433	0.175	3	hsa-miR-93-5p	hsa-miR-30e-3p	hsa-miR-30a-3p
NUP210	0.0147	0.0433	0.095	2	hsa-miR-15b-5p	hsa-miR-92a-3p
OGDH	0.0139	0.0433	0.0925	2	hsa-miR-16-5p	hsa-miR-361-5p
OSBPL11	0.0149	0.0433	0.015	1	hsa-miR-7-5p
OSCAR	0.0139	0.0433	0.0925	2	hsa-miR-16-5p	hsa-miR-15b-5p
PCBP2	0.0139	0.0433	0.0925	2	hsa-miR-92a-3p	hsa-miR-93-5p
PCNX4	0.0149	0.0433	0.015	1	hsa-miR-92a-3p
PI4KA	0.0149	0.0433	0.015	1	hsa-miR-93-5p
PIGH	0.0149	0.0433	0.015	1	hsa-miR-7-5p
PKN1	0.0149	0.0433	0.015	1	hsa-miR-92a-3p
PLAT	0.0149	0.0433	0.015	1	hsa-miR-204-5p
POMGNT2	0.0149	0.0433	0.015	1	hsa-miR-361-5p
PPP4R3B	0.0149	0.0433	0.015	1	hsa-miR-16-5p
PRICKLE2	0.0139	0.0433	0.0925	2	hsa-miR-16-5p	hsa-miR-15b-5p
PRKAR2A	0.014	0.0433	0.177	3	hsa-miR-103a-3p	hsa-miR-16-5p	hsa-miR-15b-5p
PSMB1	0.0149	0.0433	0.015	1	hsa-miR-92a-3p
PSMB6	0.0149	0.0433	0.015	1	hsa-miR-92a-3p
PSMC3	0.0149	0.0433	0.015	1	hsa-miR-92a-3p
PTS	0.0149	0.0433	0.015	1	hsa-miR-92a-3p
RAB10	0.014	0.0433	0.177	3	hsa-miR-93-5p	hsa-miR-103a-3p	hsa-miR-204-5p
RAB11A	0.0149	0.0433	0.015	1	hsa-miR-92a-3p
RAB7B	0.0149	0.0433	0.015	1	hsa-miR-92a-3p
RAD18	0.0139	0.0433	0.0925	2	hsa-let-7f-5p	hsa-let-7a-5p
RFC3	0.0149	0.0433	0.015	1	hsa-miR-93-5p
RHD	0.0139	0.0433	0.0925	2	hsa-let-7f-5p	hsa-let-7a-5p
RHOT2	0.0149	0.0433	0.015	1	hsa-miR-92a-3p
RIDA	0.0149	0.0433	0.015	1	hsa-miR-16-5p
RNF123	0.0149	0.0433	0.015	1	hsa-miR-92a-3p
RNF183	0.0149	0.0433	0.015	1	hsa-miR-7-5p
ROGDI	0.0149	0.0433	0.015	1	hsa-miR-16-5p
ROR2	0.0149	0.0433	0.015	1	hsa-let-7f-5p
RPL11	0.0149	0.0433	0.015	1	hsa-miR-92a-3p
RPN1	0.0149	0.0433	0.015	1	hsa-miR-103a-3p
RPS13	0.0149	0.0433	0.015	1	hsa-let-7a-5p
RUSC1	0.0149	0.0433	0.015	1	hsa-miR-7-5p
SAMSN1	0.0149	0.0433	0.015	1	hsa-miR-7-5p
SAP30BP	0.0149	0.0433	0.015	1	hsa-miR-92a-3p
SARS2	0.0149	0.0433	0.015	1	hsa-miR-92a-3p
SART1	0.0149	0.0433	0.015	1	hsa-miR-16-5p
SASH1	0.0139	0.0433	0.0925	2	hsa-miR-93-5p	hsa-miR-92a-3p
SCLY	0.0149	0.0433	0.015	1	hsa-miR-92a-3p
SFSWAP	0.0149	0.0433	0.015	1	hsa-let-7a-5p
SFT2D1	0.0149	0.0433	0.015	1	hsa-miR-15b-5p
SIRT1	0.0139	0.0433	0.0925	2	hsa-miR-204-5p	hsa-miR-92a-3p
SLC26A3	0.0149	0.0433	0.015	1	hsa-miR-7-5p
SMPD4	0.0149	0.0433	0.015	1	hsa-miR-16-5p
SOST	0.0149	0.0433	0.015	1	hsa-miR-204-5p
STK11	0.0147	0.0433	0.095	2	hsa-miR-93-5p	hsa-miR-7-5p
STRAP	0.0149	0.0433	0.015	1	hsa-miR-16-5p
SUCLG1	0.0149	0.0433	0.015	1	hsa-miR-92a-3p
TALDO1	0.0149	0.0433	0.015	1	hsa-miR-92a-3p
TANC2	0.0149	0.0433	0.015	1	hsa-miR-92a-3p
TBL1XR1	0.0144	0.0433	0.178	3	hsa-miR-93-5p	hsa-miR-16-5p	hsa-miR-15b-5p
TET3	0.014	0.0433	0.177	3	hsa-miR-93-5p	hsa-miR-16-5p	hsa-miR-15b-5p
TEX10	0.0149	0.0433	0.015	1	hsa-miR-92a-3p
TFAP2B	0.0147	0.0433	0.095	2	hsa-miR-30e-3p	hsa-miR-30a-3p
THEM6	0.0139	0.0433	0.0925	2	hsa-let-7f-5p	hsa-let-7a-5p
TMEM161A	0.0149	0.0433	0.015	1	hsa-miR-92a-3p
TP53BP1	0.0149	0.0433	0.015	1	hsa-miR-361-5p
TPPP3	0.0149	0.0433	0.015	1	hsa-miR-16-5p
TRMT1	0.0149	0.0433	0.015	1	hsa-miR-16-5p
TRMT61A	0.0149	0.0433	0.015	1	hsa-miR-92a-3p
TSPAN18	0.0149	0.0433	0.015	1	hsa-miR-92a-3p
TTC7B	0.0149	0.0433	0.015	1	hsa-miR-92a-3p
UBAC2	0.0149	0.0433	0.015	1	hsa-miR-92a-3p
UBOX5	0.0147	0.0433	0.095	2	hsa-let-7a-5p	hsa-miR-93-5p
VAMP7	0.0149	0.0433	0.015	1	hsa-miR-93-5p
WDR43	0.0149	0.0433	0.015	1	hsa-miR-16-5p
WRNIP1	0.0149	0.0433	0.015	1	hsa-miR-92a-3p
ZBTB2	0.0149	0.0433	0.015	1	hsa-miR-16-5p
ZNF365	0.0149	0.0433	0.015	1	hsa-miR-7-5p
ZNF420	0.0149	0.0433	0.015	1	hsa-miR-92a-3p
ZNF559	0.0149	0.0433	0.015	1	hsa-miR-16-5p
CRY2	0.0151	0.0436	0.182	3	hsa-miR-93-5p	hsa-let-7a-5p	hsa-let-7f-5p
RANGAP1	0.0151	0.0436	0.182	3	hsa-miR-16-5p	hsa-miR-92a-3p	hsa-miR-93-5p
TNFRSF10B	0.0151	0.0436	0.182	3	hsa-miR-92a-3p	hsa-let-7a-5p	hsa-miR-93-5p
ARL2	0.0154	0.0441	0.0975	2	hsa-miR-16-5p	hsa-miR-92a-3p
ATP6V1F	0.0154	0.0441	0.0975	2	hsa-let-7a-5p	hsa-let-7f-5p
CD276	0.0154	0.0441	0.0975	2	hsa-miR-92a-3p	hsa-let-7a-5p
CD46	0.0154	0.0441	0.0975	2	hsa-miR-361-5p	hsa-miR-93-5p
COL8A1	0.0154	0.0441	0.0975	2	hsa-let-7f-5p	hsa-let-7a-5p
DUSP10	0.0154	0.0441	0.0975	2	hsa-miR-92a-3p	hsa-miR-204-5p
GABARAP	0.0154	0.0441	0.0975	2	hsa-miR-16-5p	hsa-miR-15b-5p
HIST2H3A	0.0154	0.0441	0.0975	2	hsa-miR-15b-5p	hsa-miR-93-5p
HIST2H4B	0.0154	0.0441	0.0975	2	hsa-miR-204-5p	hsa-miR-93-5p
PEX13	0.0154	0.0441	0.0975	2	hsa-miR-16-5p	hsa-miR-15b-5p
PRR5-ARHGAP8	0.0154	0.0441	0.0975	2	hsa-let-7a-5p	hsa-let-7f-5p
RAB19	0.0154	0.0441	0.0975	2	hsa-let-7f-5p	hsa-let-7a-5p
RRAS2	0.0154	0.0441	0.0975	2	hsa-miR-7-5p	hsa-miR-93-5p
SMARCAD1	0.0154	0.0441	0.0975	2	hsa-let-7a-5p	hsa-let-7f-5p
STARD8	0.0154	0.0441	0.0975	2	hsa-miR-30e-3p	hsa-miR-30a-3p
TPR	0.0154	0.0441	0.0975	2	hsa-miR-30e-3p	hsa-miR-30a-3p
USP14	0.0154	0.0441	0.0975	2	hsa-miR-204-5p	hsa-let-7a-5p
AVL9	0.0155	0.0442	0.183	3	hsa-miR-103a-3p	hsa-miR-16-5p	hsa-miR-15b-5p
TGFBR2	0.0155	0.0442	0.183	3	hsa-miR-204-5p	hsa-miR-92a-3p	hsa-miR-93-5p
CDCA4	0.0159	0.0452	0.185	3	hsa-miR-103a-3p	hsa-miR-16-5p	hsa-miR-15b-5p
DNTTIP2	0.0159	0.0452	0.185	3	hsa-miR-16-5p	hsa-miR-7-5p	hsa-miR-93-5p
KMT2A	0.0159	0.0452	0.185	3	hsa-miR-16-5p	hsa-miR-30a-3p	hsa-miR-30e-3p
NUPL2	0.0159	0.0452	0.185	3	hsa-miR-30a-3p	hsa-miR-30e-3p	hsa-miR-204-5p
ZC3HAV1L	0.0159	0.0452	0.185	3	hsa-let-7f-5p	hsa-let-7a-5p	hsa-miR-92a-3p
CDC25B	0.0162	0.0459	0.1	2	hsa-miR-7-5p	hsa-let-7a-5p
FAM136A	0.0162	0.0459	0.1	2	hsa-miR-92a-3p	hsa-miR-7-5p
FLOT2	0.0162	0.0459	0.1	2	hsa-miR-16-5p	hsa-miR-15b-5p
RANBP2	0.0162	0.0459	0.1	2	hsa-miR-92a-3p	hsa-let-7a-5p
RASSF2	0.0162	0.0459	0.1	2	hsa-miR-16-5p	hsa-miR-15b-5p
SART3	0.0162	0.0459	0.1	2	hsa-miR-92a-3p	hsa-let-7f-5p
SNX11	0.0162	0.0459	0.1	2	hsa-miR-16-5p	hsa-miR-15b-5p
SUSD6	0.0162	0.0459	0.1	2	hsa-miR-7-5p	hsa-miR-93-5p
ZNF384	0.0162	0.0459	0.1	2	hsa-miR-16-5p	hsa-miR-93-5p
FAXC	0.0162	0.046	0.187	3	hsa-miR-15b-5p	hsa-miR-93-5p	hsa-miR-204-5p
FEM1C	0.0162	0.046	0.187	3	hsa-miR-103a-3p	hsa-miR-93-5p	hsa-miR-16-5p
HIST1H2BD	0.0162	0.046	0.187	3	hsa-let-7f-5p	hsa-let-7a-5p	hsa-miR-93-5p
OTUD7B	0.0162	0.046	0.187	3	hsa-miR-16-5p	hsa-miR-103a-3p	hsa-miR-92a-3p
SKI	0.0165	0.0468	0.263	4	hsa-miR-92a-3p	hsa-miR-93-5p	hsa-miR-16-5p	hsa-miR-15b-5p
ACOX1	0.0166	0.047	0.188	3	hsa-miR-93-5p	hsa-miR-16-5p	hsa-miR-15b-5p
MLXIP	0.0166	0.047	0.188	3	hsa-miR-93-5p	hsa-miR-16-5p	hsa-miR-15b-5p
SLC38A7	0.0166	0.047	0.188	3	hsa-miR-204-5p	hsa-let-7f-5p	hsa-let-7a-5p
EDEM1	0.017	0.0476	0.103	2	hsa-miR-204-5p	hsa-miR-92a-3p
ELOVL6	0.017	0.0476	0.103	2	hsa-miR-204-5p	hsa-miR-92a-3p
ETF1	0.017	0.0476	0.103	2	hsa-miR-204-5p	hsa-miR-93-5p
OTULIN	0.017	0.0476	0.103	2	hsa-miR-16-5p	hsa-let-7a-5p
PHYHIP	0.017	0.0476	0.103	2	hsa-miR-16-5p	hsa-miR-15b-5p
RNF138	0.017	0.0476	0.103	2	hsa-miR-16-5p	hsa-miR-15b-5p
SEMA6D	0.017	0.0476	0.103	2	hsa-miR-7-5p	hsa-miR-361-5p
SERP1	0.017	0.0476	0.103	2	hsa-miR-204-5p	hsa-miR-7-5p
TNFRSF10D	0.017	0.0476	0.103	2	hsa-miR-30a-3p	hsa-miR-629-5p
TOMM40L	0.017	0.0476	0.103	2	hsa-let-7a-5p	hsa-let-7f-5p
TUBB4A	0.017	0.0476	0.103	2	hsa-let-7a-5p	hsa-let-7f-5p
DNAJC28	0.017	0.0477	0.19	3	hsa-miR-93-5p	hsa-let-7f-5p	hsa-let-7a-5p
ENPP5	0.017	0.0477	0.19	3	hsa-miR-93-5p	hsa-miR-30e-3p	hsa-miR-30a-3p
NCOA3	0.017	0.0477	0.19	3	hsa-miR-93-5p	hsa-let-7a-5p	hsa-let-7f-5p
EIF1AX	0.0174	0.0488	0.192	3	hsa-miR-16-5p	hsa-miR-15b-5p	hsa-miR-103a-3p
RBM12B	0.0174	0.0488	0.192	3	hsa-let-7f-5p	hsa-let-7a-5p	hsa-miR-93-5p
CDKN1A	0.0175	0.049	0.331	5	hsa-miR-93-5p	hsa-let-7f-5p	hsa-let-7a-5p	hsa-miR-16-5p	hsa-miR-15b-5p
ANKRD13B	0.0178	0.0492	0.105	2	hsa-miR-16-5p	hsa-miR-15b-5p
ARPC2	0.0178	0.0492	0.105	2	hsa-miR-93-5p	hsa-miR-92a-3p
BTD	0.0178	0.0492	0.105	2	hsa-miR-30e-3p	hsa-miR-30a-3p
CDIPT	0.0178	0.0492	0.105	2	hsa-miR-16-5p	hsa-miR-93-5p
COL4A1	0.0178	0.0492	0.105	2	hsa-miR-92a-3p	hsa-miR-16-5p
CYBRD1	0.0178	0.0492	0.105	2	hsa-miR-92a-3p	hsa-miR-93-5p
EXT1	0.0178	0.0492	0.105	2	hsa-miR-16-5p	hsa-miR-15b-5p
GNG5	0.0178	0.0492	0.105	2	hsa-let-7f-5p	hsa-let-7a-5p
GPS1	0.0178	0.0492	0.105	2	hsa-let-7f-5p	hsa-miR-93-5p
HDGF	0.0177	0.0492	0.268	4	hsa-miR-93-5p	hsa-miR-92a-3p	hsa-miR-16-5p	hsa-miR-15b-5p
IGDCC4	0.0178	0.0492	0.105	2	hsa-let-7f-5p	hsa-let-7a-5p
NCMAP	0.0178	0.0492	0.105	2	hsa-miR-30e-3p	hsa-miR-30a-3p
ORAI2	0.0177	0.0492	0.268	4	hsa-miR-16-5p	hsa-let-7a-5p	hsa-miR-92a-3p	hsa-miR-93-5p
PEX11B	0.0178	0.0492	0.105	2	hsa-let-7a-5p	hsa-let-7f-5p
PRR12	0.0178	0.0492	0.105	2	hsa-miR-92a-3p	hsa-miR-16-5p
SLITRK4	0.0178	0.0492	0.105	2	hsa-miR-30a-3p	hsa-miR-30e-3p
SOCS1	0.0178	0.0492	0.105	2	hsa-let-7f-5p	hsa-let-7a-5p
THOC5	0.0178	0.0492	0.105	2	hsa-miR-30a-3p	hsa-let-7f-5p
ARL6IP1	0.0179	0.0493	0.193	3	hsa-let-7f-5p	hsa-miR-30e-3p	hsa-miR-30a-3p
MYH9	0.0179	0.0493	0.193	3	hsa-miR-92a-3p	hsa-let-7f-5p	hsa-miR-93-5p

## Sheet: Table4.TG L,H P-No dn
Supplementary data S2, Table 4: Target genes of the miRNAs identified as down-regulated in oEVs of pregnant vs. non-pregnant does (same for both lines)
Gene Symbol	p-value	FDR	Odd ratio	No. of interactions	microRNA 1	microRNA 2	microRNA 3	microRNA 4
AADACL3	0.0334	0.157	0.0339	1	hsa-miR-7977
ABCB1	0.0364	0.158	0.0369	1	hsa-miR-34b-3p
ABHD2	0.0464	0.171	0.179	2	hsa-miR-1260b	hsa-miR-1260a
ACAT1	0.0123	0.109	0.0123	1	hsa-miR-1260b
ACBD7	0.000441	0.032	0.0554	3	hsa-miR-4286	hsa-miR-7977	hsa-miR-34b-3p
ACP1	0.0658	0.198	0.0677	1	hsa-miR-205-5p
ACSL1	0.0304	0.152	0.0308	1	hsa-miR-205-5p
ACTRT3	0.0274	0.146	0.0277	1	hsa-miR-205-5p
ADK	0.00469	0.0724	0.0539	2	hsa-miR-1260b	hsa-miR-1260a
AFMID	0.0453	0.168	0.0462	1	hsa-miR-7977
AGTRAP	0.034	0.158	0.151	2	hsa-miR-5100	hsa-miR-7977
AIFM2	0.00735	0.0877	0.0677	2	hsa-miR-1260b	hsa-miR-1260a
AKNA	0.00203	0.0492	0.0354	2	hsa-miR-7977	hsa-miR-34b-3p
AMDHD2	0.00138	0.0431	0.0292	2	hsa-miR-1260b	hsa-miR-1260a
AMER3	0.000741	0.0329	0.0215	2	hsa-miR-1260b	hsa-miR-1260a
AMOT	0.0687	0.199	0.0708	1	hsa-miR-205-5p
ANGPTL7	2.87e-05	0.0274	0.0226	3	hsa-miR-1260b	hsa-miR-1260a	hsa-miR-205-5p
ANKFY1	0.034	0.158	0.151	2	hsa-miR-4286	hsa-miR-7977
APBA1	0.0658	0.198	0.0677	1	hsa-miR-7977
APOBEC3F	0.0166	0.123	0.103	2	hsa-miR-7977	hsa-miR-34b-3p
APOL2	0.0542	0.179	0.0554	1	hsa-miR-7977
APOL6	0.0547	0.181	0.195	2	hsa-miR-4286	hsa-miR-7977
ARHGEF26	0.00496	0.0742	0.0554	2	hsa-miR-1260a	hsa-miR-1260b
ARHGEF37	0.0334	0.157	0.0339	1	hsa-miR-7977
ARL6IP6	7.48e-05	0.0274	0.0308	3	hsa-miR-1260b	hsa-miR-1260a	hsa-miR-5100
ARSK	0.0501	0.176	0.186	2	hsa-miR-7977	hsa-miR-34b-3p
ASNSD1	0.0123	0.109	0.0123	1	hsa-miR-34b-3p
ATAD1	0.0153	0.118	0.0154	1	hsa-miR-1260b
ATF6B	0.00221	0.0492	0.0369	2	hsa-miR-1260b	hsa-miR-1260a
ATP1A3	0.0423	0.165	0.0431	1	hsa-miR-4286
ATP1B4	0.019	0.126	0.111	2	hsa-miR-7977	hsa-miR-34b-3p
AUTS8	0.00369	0.0615	0.0477	2	hsa-miR-1260b	hsa-miR-1260a
B4GALT6	0.0571	0.184	0.0585	1	hsa-miR-205-5p
BACH1	0.0668	0.199	0.219	2	hsa-miR-1260a	hsa-miR-1260b
BCAS4	0.0308	0.152	0.143	2	hsa-miR-1260b	hsa-miR-1260a
BCL2	0.0171	0.123	0.105	2	hsa-miR-34b-3p	hsa-miR-205-5p
BCL6	0.0394	0.164	0.04	1	hsa-miR-205-5p
BDKRB2	0.0394	0.164	0.04	1	hsa-miR-4448
BRD7	0.0011	0.0394	0.0262	2	hsa-miR-1260b	hsa-miR-1260a
BROX	0.0147	0.118	0.097	2	hsa-miR-34b-3p	hsa-miR-7977
C11orf84	0.0139	0.117	0.0939	2	hsa-miR-7977	hsa-miR-34b-3p
C16orf58	0.0471	0.171	0.18	2	hsa-miR-1260a	hsa-miR-1260b
C1orf106	0.0571	0.184	0.0585	1	hsa-miR-7977
C1orf123	0.0153	0.118	0.0154	1	hsa-miR-205-5p
C1QTNF3	0.0274	0.146	0.0277	1	hsa-miR-5100
C2orf48	0.011	0.109	0.0831	2	hsa-miR-1260b	hsa-miR-1260a
C3orf38	0.00221	0.0492	0.0369	2	hsa-miR-1260b	hsa-miR-1260a
C6orf201	0.0153	0.118	0.0154	1	hsa-miR-205-5p
C7orf33	0.0423	0.165	0.0431	1	hsa-miR-5100
CACNA1A	0.013	0.113	0.0908	2	hsa-miR-1260a	hsa-miR-1260b
CACNA1E	0.0394	0.164	0.04	1	hsa-miR-4286
CACNG6	0.0244	0.141	0.0246	1	hsa-miR-5100
CAPN13	0.000974	0.0386	0.0246	2	hsa-miR-1260b	hsa-miR-1260a
CAPN7	0.000208	0.032	0.0431	3	hsa-miR-1260b	hsa-miR-1260a	hsa-miR-7977
CCDC122	0.0183	0.124	0.0185	1	hsa-miR-7977
CCDC15	0.0244	0.141	0.0246	1	hsa-miR-7977
CCDC152	0.000369	0.032	0.0154	2	hsa-miR-1260b	hsa-miR-1260a
CCDC174	0.0058	0.0784	0.06	2	hsa-miR-1260b	hsa-miR-1260a
CCDC88A	0.0542	0.179	0.0554	1	hsa-miR-4448
CCDC9	0.0153	0.118	0.0154	1	hsa-miR-7977
CCNJ	0.0183	0.124	0.0185	1	hsa-miR-205-5p
CCT7	0.0687	0.199	0.0708	1	hsa-miR-1260b
CD200	0.00203	0.0492	0.0354	2	hsa-miR-1260b	hsa-miR-1260a
CD55	0.0185	0.124	0.109	2	hsa-miR-7977	hsa-miR-34b-3p
CD81	0.0687	0.199	0.0708	1	hsa-miR-1260b
CDCA4	0.0428	0.166	0.171	2	hsa-miR-1260b	hsa-miR-4286
CENPF	0.0364	0.158	0.0369	1	hsa-miR-205-5p
CEP89	0.0098	0.103	0.0785	2	hsa-miR-1260b	hsa-miR-1260a
CEP97	0.0493	0.175	0.185	2	hsa-miR-34b-3p	hsa-miR-7977
CHMP1B	0.0296	0.152	0.14	2	hsa-miR-7977	hsa-miR-34b-3p
CISD1	0.00169	0.0468	0.0323	2	hsa-miR-1260b	hsa-miR-1260a
CKB	0.0334	0.157	0.0339	1	hsa-miR-1260b
CLCN2	0.00615	0.0784	0.00616	1	hsa-miR-1260b
CLDN1	0.00469	0.0724	0.0539	2	hsa-miR-5100	hsa-miR-4286
CLIP1	0.0171	0.123	0.105	2	hsa-miR-205-5p	hsa-miR-4286
CLUAP1	0.0327	0.157	0.148	2	hsa-miR-1260b	hsa-miR-1260a
CMTM6	0.0106	0.109	0.0816	2	hsa-miR-1260b	hsa-miR-1260a
CNNM2	0.0139	0.117	0.0939	2	hsa-miR-1260b	hsa-miR-1260a
CNNM4	0.0216	0.134	0.119	2	hsa-miR-1260b	hsa-miR-1260a
COG6	0.0658	0.198	0.0677	1	hsa-miR-34b-3p
COL4A3BP	7.07e-05	0.0274	0.0662	4	hsa-miR-34b-3p	hsa-miR-7977	hsa-miR-1260a	hsa-miR-1260b
CREB1	0.04	0.165	0.165	2	hsa-miR-34b-3p	hsa-miR-205-5p
CSNK2A1	0.0442	0.168	0.174	2	hsa-miR-1260b	hsa-miR-1260a
CTBS	0.0364	0.158	0.0369	1	hsa-miR-7977
CUL5	0.0512	0.176	0.0523	1	hsa-miR-205-5p
CYCS	0.0627	0.195	0.211	2	hsa-miR-7977	hsa-miR-34b-3p
CYYR1	0.0423	0.165	0.0431	1	hsa-miR-4286
DARS2	0.0238	0.141	0.125	2	hsa-miR-7977	hsa-miR-34b-3p
DBR1	0.0364	0.158	0.0369	1	hsa-miR-7977
DCAF11	0.0687	0.199	0.0708	1	hsa-miR-4286
DDX1	0.00615	0.0784	0.00616	1	hsa-miR-1260a
DDX3Y	0.0687	0.199	0.0708	1	hsa-miR-1260b
DDX5	0.0658	0.198	0.0677	1	hsa-miR-205-5p
DHCR24	0.000223	0.032	0.0441	3	hsa-miR-205-5p	hsa-miR-1260b	hsa-miR-1260a
DHCR7	0.0453	0.168	0.0462	1	hsa-miR-1260b
DHX30	0.0304	0.152	0.0308	1	hsa-miR-1260b
DKK2	0.0183	0.124	0.0185	1	hsa-miR-1260b
DMWD	0.0453	0.168	0.0462	1	hsa-miR-7977
DMXL2	0.0123	0.109	0.0123	1	hsa-miR-205-5p
DNAH10OS	0.0147	0.118	0.097	2	hsa-miR-1260b	hsa-miR-1260a
DNAJC27	0.0571	0.184	0.0585	1	hsa-miR-4448
DUOX2	0.0423	0.165	0.0431	1	hsa-miR-7977
DYNLT1	0.06	0.188	0.0616	1	hsa-miR-5100
E2F3	0.0602	0.188	0.206	2	hsa-miR-1260b	hsa-miR-1260a
EBNA1BP2	0.034	0.158	0.151	2	hsa-miR-34b-3p	hsa-miR-7977
EGLN2	0.000539	0.032	0.0185	2	hsa-miR-205-5p	hsa-miR-7977
ELAVL3	0.00836	0.0944	0.0723	2	hsa-miR-1260b	hsa-miR-1260a
EMC2	0.0483	0.171	0.0492	1	hsa-miR-7977
EMC3	0.0185	0.124	0.109	2	hsa-miR-5100	hsa-miR-7977
EMC7	0.000697	0.032	0.0646	3	hsa-miR-7977	hsa-miR-1260b	hsa-miR-1260a
ENO1	0.0364	0.158	0.0369	1	hsa-miR-1260b
ENOSF1	0.00921	0.0972	0.00923	1	hsa-miR-34b-3p
ENPP5	0.0449	0.168	0.175	2	hsa-miR-1260b	hsa-miR-1260a
ERGIC1	0.0296	0.152	0.14	2	hsa-miR-1260b	hsa-miR-1260a
ESM1	0.000173	0.032	0.0108	2	hsa-miR-1260b	hsa-miR-1260a
ESRRG	0.0364	0.158	0.0369	1	hsa-miR-205-5p
EVC2	0.0542	0.179	0.0554	1	hsa-miR-5100
EXOC6B	0.0244	0.141	0.0246	1	hsa-miR-7977
EZH2	0.00735	0.0877	0.0677	2	hsa-miR-1260b	hsa-miR-1260a
EZR	0.0687	0.199	0.0708	1	hsa-miR-205-5p
F2	0.000665	0.032	0.0636	3	hsa-miR-1260b	hsa-miR-1260a	hsa-miR-34b-3p
FAIM2	0.0423	0.165	0.0431	1	hsa-miR-7977
FAM109B	0.00153	0.0441	0.0308	2	hsa-miR-1260b	hsa-miR-1260a
FAM186A	0.0453	0.168	0.0462	1	hsa-miR-7977
FBXO18	0.0304	0.152	0.0308	1	hsa-miR-4286
FBXO36	0.0453	0.168	0.0462	1	hsa-miR-7977
FCGR3B	0.0274	0.146	0.0277	1	hsa-miR-4286
FCMR	0.000295	0.032	0.0139	2	hsa-miR-1260b	hsa-miR-1260a
FGFBP3	0.0542	0.179	0.0554	1	hsa-miR-7977
FPGS	0.0571	0.184	0.0585	1	hsa-miR-4286
FPR1	0.00225	0.0492	0.0964	3	hsa-miR-1260b	hsa-miR-1260a	hsa-miR-7977
GABRB1	0.0185	0.124	0.109	2	hsa-miR-1260b	hsa-miR-1260a
GAN	0.00633	0.0794	0.139	3	hsa-miR-7977	hsa-miR-1260b	hsa-miR-1260a
GAPVD1	0.0393	0.164	0.163	2	hsa-miR-1260b	hsa-miR-1260a
GATAD2B	0.0249	0.143	0.128	2	hsa-miR-1260b	hsa-miR-1260a
GATS	0.0183	0.124	0.0185	1	hsa-miR-4286
GCC1	0.0024	0.0518	0.0385	2	hsa-miR-1260b	hsa-miR-1260a
GJD3	0.0578	0.186	0.202	2	hsa-miR-7977	hsa-miR-34b-3p
GLRX3	0.0334	0.157	0.0339	1	hsa-miR-4286
GMPPB	0.0364	0.158	0.0369	1	hsa-miR-34b-3p
GNL3L	0.0373	0.162	0.159	2	hsa-miR-34b-3p	hsa-miR-7977
GNPNAT1	0.00836	0.0944	0.0723	2	hsa-miR-1260b	hsa-miR-1260a
GOT1	0.0028	0.0541	0.0416	2	hsa-miR-4448	hsa-miR-205-5p
GPAT4	0.034	0.158	0.151	2	hsa-miR-1260b	hsa-miR-1260a
GPR182	0.000636	0.032	0.02	2	hsa-miR-1260b	hsa-miR-1260a
GPR55	0.0687	0.199	0.0708	1	hsa-miR-4286
GSDMA	0.0153	0.118	0.0154	1	hsa-miR-7977
GSTCD	0.00671	0.0835	0.0646	2	hsa-miR-1260b	hsa-miR-1260a
GTPBP4	0.00346	0.0603	0.0462	2	hsa-miR-1260b	hsa-miR-1260a
GUF1	0.0126	0.11	0.0893	2	hsa-miR-34b-3p	hsa-miR-7977
GXYLT2	0.0516	0.177	0.189	2	hsa-miR-7977	hsa-miR-34b-3p
HAUS3	0.0627	0.195	0.211	2	hsa-miR-34b-3p	hsa-miR-7977
HLA-DOB	0.000295	0.032	0.0139	2	hsa-miR-1260b	hsa-miR-1260a
HLX	0.06	0.188	0.0616	1	hsa-miR-1260b
HMGCLL1	0.0629	0.195	0.0646	1	hsa-miR-4448
HNRNPK	0.0658	0.198	0.0677	1	hsa-miR-1260b
HOXD13	0.06	0.188	0.0616	1	hsa-miR-1260b
HRH1	0.0629	0.195	0.0646	1	hsa-miR-7977
HSPA2	0.0542	0.179	0.0554	1	hsa-miR-7977
HTR1F	0.0542	0.179	0.0554	1	hsa-miR-4448
ICMT	0.0156	0.119	0.1	2	hsa-miR-1260b	hsa-miR-1260a
IDH2	0.0483	0.171	0.0492	1	hsa-miR-1260b
IFI44L	0.0571	0.184	0.0585	1	hsa-miR-34b-3p
IFNAR2	0.0414	0.165	0.168	2	hsa-miR-7977	hsa-miR-34b-3p
IFT22	0.0571	0.184	0.0585	1	hsa-miR-7977
IGBP1	0.0394	0.164	0.04	1	hsa-miR-34b-3p
IGFBP3	0.0364	0.158	0.0369	1	hsa-miR-7977
IKZF2	0.0113	0.109	0.0846	2	hsa-miR-1260a	hsa-miR-1260b
IL24	0.00615	0.0784	0.00616	1	hsa-miR-205-5p
IL32	0.00921	0.0972	0.00923	1	hsa-miR-205-5p
IMPAD1	0.0571	0.184	0.0585	1	hsa-miR-205-5p
INPPL1	0.0214	0.134	0.0215	1	hsa-miR-205-5p
IP6K1	0.00633	0.0794	0.139	3	hsa-miR-4286	hsa-miR-1260b	hsa-miR-1260a
JAGN1	0.0394	0.164	0.04	1	hsa-miR-34b-3p
JMJD6	0.00921	0.0972	0.00923	1	hsa-miR-1260b
KANSL3	0.0026	0.0537	0.04	2	hsa-miR-1260b	hsa-miR-1260a
KCNJ13	0.0244	0.141	0.0246	1	hsa-miR-7977
KCNJ5	0.0453	0.168	0.0462	1	hsa-miR-7977
KCNK13	0.00615	0.0784	0.00616	1	hsa-miR-1260b
KCNK16	0.0153	0.118	0.0154	1	hsa-miR-7977
KCNK5	0.0321	0.157	0.146	2	hsa-miR-34b-3p	hsa-miR-7977
KCTD16	0.0512	0.176	0.0523	1	hsa-miR-205-5p
KCTD20	0.00301	0.0559	0.0431	2	hsa-miR-7977	hsa-miR-205-5p
KIAA1217	0.0123	0.109	0.0123	1	hsa-miR-4286
KIAA1551	0.0109	0.109	0.168	3	hsa-miR-7977	hsa-miR-1260b	hsa-miR-1260a
KIF21A	0.00153	0.0441	0.0308	2	hsa-miR-1260b	hsa-miR-1260a
KIF3A	0.00582	0.0784	0.134	3	hsa-miR-1260b	hsa-miR-1260a	hsa-miR-7977
KIFC1	0.00153	0.0441	0.0308	2	hsa-miR-1260b	hsa-miR-1260a
KLF17	0.0512	0.176	0.0523	1	hsa-miR-7977
KLF7	0.0227	0.139	0.122	2	hsa-miR-1260b	hsa-miR-1260a
KLHL5	0.0483	0.171	0.0492	1	hsa-miR-205-5p
KRBOX4	0.00203	0.0492	0.0354	2	hsa-miR-1260b	hsa-miR-1260a
KRTAP5-9	0.0512	0.176	0.0523	1	hsa-miR-5100
KSR1	0.0153	0.118	0.0154	1	hsa-miR-4286
L2HGDH	0.0308	0.152	0.143	2	hsa-miR-1260b	hsa-miR-1260a
LCLAT1	0.0296	0.152	0.14	2	hsa-miR-1260b	hsa-miR-1260a
LHFPL2	0.0156	0.119	0.1	2	hsa-miR-1260b	hsa-miR-1260a
LIF	0.00836	0.0944	0.0723	2	hsa-miR-4286	hsa-miR-5100
LMAN1	0.00523	0.0775	0.0569	2	hsa-miR-1260b	hsa-miR-1260a
LMNA	0.0244	0.141	0.0246	1	hsa-miR-205-5p
LMX1B	0.00045	0.032	0.0169	2	hsa-miR-1260b	hsa-miR-1260a
LRP1	0.0183	0.124	0.0185	1	hsa-miR-205-5p
LRRC59	0.00703	0.0859	0.0662	2	hsa-miR-205-5p	hsa-miR-7977
LRRK2	0.0123	0.109	0.0123	1	hsa-miR-205-5p
LRRTM4	0.0214	0.134	0.0215	1	hsa-miR-205-5p
LRSAM1	0.0011	0.0394	0.0262	2	hsa-miR-1260b	hsa-miR-1260a
LYRM4	0.029	0.152	0.139	2	hsa-miR-4286	hsa-miR-7977
LZTR1	0.06	0.188	0.0616	1	hsa-miR-7977
MAFK	0.0442	0.168	0.174	2	hsa-miR-1260b	hsa-miR-1260a
MALL	0.0687	0.199	0.0708	1	hsa-miR-7977
MAML2	0.0183	0.124	0.0185	1	hsa-miR-205-5p
MAOA	0.0153	0.118	0.0154	1	hsa-miR-205-5p
MAPK14	0.0278	0.148	0.135	2	hsa-miR-34b-3p	hsa-miR-205-5p
MARC1	0.0542	0.179	0.0554	1	hsa-miR-34b-3p
MBOAT1	0.0304	0.152	0.0308	1	hsa-miR-7977
MCFD2	0.0308	0.152	0.143	2	hsa-miR-1260b	hsa-miR-1260a
MCM3	0.0423	0.165	0.0431	1	hsa-miR-1260b
MCU	0.00496	0.0742	0.0554	2	hsa-miR-1260b	hsa-miR-1260a
MDN1	0.0542	0.179	0.0554	1	hsa-miR-1260b
MED1	0.0183	0.124	0.0185	1	hsa-miR-205-5p
METTL16	0.00221	0.0492	0.0369	2	hsa-miR-1260b	hsa-miR-1260a
MGAM	0.0483	0.171	0.0492	1	hsa-miR-7977
MGST3	0.00124	0.041	0.0277	2	hsa-miR-1260b	hsa-miR-1260a
MIS18A	0.00138	0.0431	0.0292	2	hsa-miR-1260b	hsa-miR-1260a
MKNK2	0.00169	0.0468	0.15	4	hsa-miR-4286	hsa-miR-34b-3p	hsa-miR-1260b	hsa-miR-1260a
MMD	0.0334	0.157	0.0339	1	hsa-miR-205-5p
MN1	0.0011	0.0394	0.0262	2	hsa-miR-1260b	hsa-miR-1260a
MRC1	0.00921	0.0972	0.00923	1	hsa-miR-4448
MRM2	0.0364	0.158	0.0369	1	hsa-miR-4286
MRPL24	0.00615	0.0784	0.00616	1	hsa-miR-1260b
MRPL30	0.0153	0.118	0.0154	1	hsa-miR-4286
MRPL37	0.00496	0.0742	0.0554	2	hsa-miR-1260b	hsa-miR-1260a
MRPS17	0.0658	0.198	0.0677	1	hsa-miR-7977
MTA3	0.0216	0.134	0.119	2	hsa-miR-1260b	hsa-miR-1260a
MTCH1	0.0364	0.158	0.0369	1	hsa-miR-1260b
MTMR14	0.0274	0.146	0.0277	1	hsa-miR-7977
MYO5C	0.0304	0.152	0.0308	1	hsa-miR-1260b
NBPF15	0.0512	0.176	0.0523	1	hsa-miR-1260b
NCAPG	0.06	0.188	0.0616	1	hsa-miR-205-5p
NCAPG2	0.0134	0.115	0.0923	2	hsa-miR-1260b	hsa-miR-7977
NCKAP5	0.0274	0.146	0.0277	1	hsa-miR-7977
NDNF	0.00443	0.0714	0.0523	2	hsa-miR-1260b	hsa-miR-1260a
NDST3	0.0629	0.195	0.0646	1	hsa-miR-7977
NDUFA4	0.0244	0.141	0.0246	1	hsa-miR-205-5p
NDUFB2	0.00615	0.0784	0.00616	1	hsa-miR-205-5p
NNT	0.0171	0.123	0.105	2	hsa-miR-1260b	hsa-miR-1260a
NOL8	0.0123	0.109	0.0123	1	hsa-miR-1260b
NOTCH2	0.0113	0.109	0.0846	2	hsa-miR-205-5p	hsa-miR-5100
NOTO	0.06	0.188	0.0616	1	hsa-miR-7977
NOX5	0.00323	0.0585	0.0446	2	hsa-miR-205-5p	hsa-miR-7977
NPRL3	0.0453	0.168	0.0462	1	hsa-miR-205-5p
NQO2	0.0147	0.118	0.097	2	hsa-miR-7977	hsa-miR-4448
NSF	0.0394	0.164	0.04	1	hsa-miR-205-5p
NSG1	0.0334	0.157	0.0339	1	hsa-miR-7977
NSG2	0.0394	0.164	0.04	1	hsa-miR-4286
NSUN2	0.0244	0.141	0.0246	1	hsa-miR-1260b
NSUN4	0.00703	0.0859	0.0662	2	hsa-miR-1260b	hsa-miR-1260a
NT5C1A	0.0183	0.124	0.0185	1	hsa-miR-7977
NTPCR	0.0364	0.158	0.0369	1	hsa-miR-7977
NUDCD2	0.0658	0.198	0.0677	1	hsa-miR-7977
NUDT5	0.00203	0.0492	0.0354	2	hsa-miR-4286	hsa-miR-7977
NUDT9	0.00023	0.032	0.0123	2	hsa-miR-1260a	hsa-miR-1260b
NUFIP2	0.0118	0.109	0.254	4	hsa-miR-205-5p	hsa-miR-5100	hsa-miR-1260b	hsa-miR-1260a
NUP43	0.000417	0.032	0.0544	3	hsa-miR-1260b	hsa-miR-34b-3p	hsa-miR-7977
NUP98	0.0166	0.123	0.103	2	hsa-miR-1260b	hsa-miR-1260a
NXT2	0.06	0.188	0.0616	1	hsa-miR-34b-3p
OAF	0.0274	0.146	0.0277	1	hsa-miR-4448
OGG1	0.0334	0.157	0.0339	1	hsa-miR-1260b
ORMDL2	0.00369	0.0615	0.0477	2	hsa-miR-1260b	hsa-miR-1260a
OSBPL1A	0.000636	0.032	0.02	2	hsa-miR-1260b	hsa-miR-1260a
OTOF	0.0183	0.124	0.0185	1	hsa-miR-7977
PAK1	0.0542	0.179	0.0554	1	hsa-miR-34b-3p
PALM2	0.00126	0.041	0.079	3	hsa-miR-1260b	hsa-miR-1260a	hsa-miR-4448
PAPPA-AS1	0.0123	0.109	0.0123	1	hsa-miR-205-5p
PAQR5	0.0171	0.123	0.105	2	hsa-miR-7977	hsa-miR-34b-3p
PARP4	0.0123	0.109	0.0123	1	hsa-miR-1260b
PCDHB2	0.0483	0.171	0.0492	1	hsa-miR-7977
PCSK1	0.0687	0.199	0.0708	1	hsa-miR-5100
PDCD11	0.0423	0.165	0.0431	1	hsa-miR-4286
PDZD2	0.0304	0.152	0.0308	1	hsa-miR-4448
PEAK3	0.0453	0.168	0.0462	1	hsa-miR-7977
PELI2	0.0244	0.141	0.0246	1	hsa-miR-34b-3p
PEX16	0.0334	0.157	0.0339	1	hsa-miR-4286
PGPEP1	0.0643	0.198	0.214	2	hsa-miR-4286	hsa-miR-7977
PHF1	0.0542	0.179	0.0554	1	hsa-miR-4286
PI4K2B	0.0117	0.109	0.0862	2	hsa-miR-1260b	hsa-miR-1260a
PICALM	0.06	0.188	0.0616	1	hsa-miR-205-5p
PIGR	0.0161	0.121	0.102	2	hsa-miR-1260b	hsa-miR-1260a
PIKFYVE	0.0483	0.171	0.0492	1	hsa-miR-7977
PIP4P1	0.0687	0.199	0.0708	1	hsa-miR-205-5p
PLCXD2	0.0483	0.171	0.0492	1	hsa-miR-205-5p
PLOD2	0.0274	0.146	0.0277	1	hsa-miR-1260b
POLDIP3	0.0687	0.199	0.0708	1	hsa-miR-7977
POLR2A	0.0483	0.171	0.0492	1	hsa-miR-1260b
POLR3D	0.000697	0.032	0.0646	3	hsa-miR-1260b	hsa-miR-1260a	hsa-miR-7977
POLR3G	0.00836	0.0944	0.0723	2	hsa-miR-1260b	hsa-miR-1260a
POPDC2	0.0687	0.199	0.0708	1	hsa-miR-7977
PPIAL4A	0.00308	0.0564	0.00308	1	hsa-miR-1260b
PPP1R12C	0.0011	0.0394	0.0262	2	hsa-miR-1260b	hsa-miR-1260a
PPP1R3D	0.00301	0.0559	0.0431	2	hsa-miR-1260b	hsa-miR-1260a
PRAMEF11	0.0423	0.165	0.0431	1	hsa-miR-5100
PRAMEF15	0.0423	0.165	0.0431	1	hsa-miR-5100
PRAMEF26	0.0423	0.165	0.0431	1	hsa-miR-5100
PRAMEF4	0.0423	0.165	0.0431	1	hsa-miR-5100
PRAMEF9	0.0423	0.165	0.0431	1	hsa-miR-5100
PRC1	0.0512	0.176	0.0523	1	hsa-miR-1260b
PRDM4	0.0028	0.0541	0.0416	2	hsa-miR-1260b	hsa-miR-1260a
PRDX2	0.0214	0.134	0.0215	1	hsa-miR-205-5p
PRKAB1	0.0028	0.0541	0.0416	2	hsa-miR-1260b	hsa-miR-1260a
PRKCE	0.0244	0.141	0.0246	1	hsa-miR-205-5p
PRKRIP1	0.000539	0.032	0.0185	2	hsa-miR-1260b	hsa-miR-1260a
PRNP	0.0122	0.109	0.0877	2	hsa-miR-1260b	hsa-miR-1260a
PRPF6	0.0364	0.158	0.0369	1	hsa-miR-7977
PRR15	0.000369	0.032	0.0154	2	hsa-miR-205-5p	hsa-miR-4286
PSAT1	0.0216	0.134	0.119	2	hsa-miR-1260b	hsa-miR-1260a
PSMG1	0.0058	0.0784	0.06	2	hsa-miR-7977	hsa-miR-4286
PTPRM	0.0453	0.168	0.0462	1	hsa-miR-205-5p
PURA	0.0308	0.152	0.143	2	hsa-miR-1260b	hsa-miR-1260a
PXMP4	0.0249	0.143	0.128	2	hsa-miR-1260b	hsa-miR-1260a
RAB11FIP1	0.0333	0.157	0.149	2	hsa-miR-5100	hsa-miR-205-5p
RAB19	0.0058	0.0784	0.06	2	hsa-miR-1260b	hsa-miR-1260a
RAB41	0.0183	0.124	0.0185	1	hsa-miR-7977
RABIF	0.0026	0.0537	0.04	2	hsa-miR-1260b	hsa-miR-1260a
RAN	0.0227	0.139	0.122	2	hsa-miR-1260b	hsa-miR-205-5p
RAPGEF3	0.0183	0.124	0.0185	1	hsa-miR-4286
RBBP4	0.0255	0.145	0.129	2	hsa-miR-205-5p	hsa-miR-7977
RBM12	0.0364	0.158	0.0369	1	hsa-miR-34b-3p
RBM5	0.0214	0.134	0.0215	1	hsa-miR-4448
RCAN3	0.00346	0.0603	0.0462	2	hsa-miR-1260b	hsa-miR-1260a
REL	0.000671	0.032	0.118	4	hsa-miR-1260b	hsa-miR-1260a	hsa-miR-7977	hsa-miR-4286
REPS2	0.0364	0.158	0.0369	1	hsa-miR-7977
RETREG1	0.00615	0.0784	0.00616	1	hsa-miR-1260b
RFX7	0.0512	0.176	0.0523	1	hsa-miR-205-5p
RIMBP2	0.0274	0.146	0.0277	1	hsa-miR-4286
RIPOR2	0.00153	0.0441	0.0308	2	hsa-miR-1260b	hsa-miR-1260a
RMDN1	0.011	0.109	0.0831	2	hsa-miR-7977	hsa-miR-34b-3p
RNF150	0.00221	0.0492	0.0369	2	hsa-miR-1260b	hsa-miR-1260a
RNF166	0.0123	0.109	0.0123	1	hsa-miR-7977
RNF8	0.0512	0.176	0.0523	1	hsa-miR-7977
RNFT2	0.0244	0.141	0.0246	1	hsa-miR-7977
ROBO4	0.06	0.188	0.0616	1	hsa-miR-4448
RPE	0.00615	0.0784	0.00616	1	hsa-miR-1260b
RPH3AL	0.0211	0.134	0.117	2	hsa-miR-34b-3p	hsa-miR-5100
RPL24	0.0156	0.119	0.1	2	hsa-miR-7977	hsa-miR-34b-3p
RPL3	0.0512	0.176	0.0523	1	hsa-miR-1260b
RPL36A	0.0334	0.157	0.0339	1	hsa-miR-1260b
RPS15	0.0304	0.152	0.0308	1	hsa-miR-1260b
RPS27	0.00221	0.0492	0.0369	2	hsa-miR-1260b	hsa-miR-1260a
RPS6	0.00346	0.0603	0.0462	2	hsa-miR-1260b	hsa-miR-4286
RPS7	0.0658	0.198	0.0677	1	hsa-miR-1260b
RSL1D1	0.0175	0.124	0.106	2	hsa-miR-1260b	hsa-miR-1260a
RTKN	0.0658	0.198	0.0677	1	hsa-miR-7977
SARAF	0.0687	0.199	0.0708	1	hsa-miR-205-5p
SCAI	0.0571	0.184	0.0585	1	hsa-miR-4286
SCNN1G	0.0364	0.158	0.0369	1	hsa-miR-4286
SCP2	0.0423	0.165	0.0431	1	hsa-miR-1260b
SEC61A2	0.0483	0.171	0.0492	1	hsa-miR-4286
SEC61G	0.00615	0.0784	0.00616	1	hsa-miR-1260b
SECTM1	0.0274	0.146	0.0277	1	hsa-miR-7977
SELENOH	0.0394	0.164	0.04	1	hsa-miR-7977
SELENOI	0.0143	0.118	0.0954	2	hsa-miR-1260b	hsa-miR-1260a
SEMA3G	0.0274	0.146	0.0277	1	hsa-miR-4448
SEPHS1	0.0195	0.128	0.112	2	hsa-miR-7977	hsa-miR-34b-3p
SETDB1	0.00203	0.0492	0.0354	2	hsa-miR-1260b	hsa-miR-4286
SIGMAR1	0.0658	0.198	0.0677	1	hsa-miR-205-5p
SKIDA1	0.0026	0.0537	0.04	2	hsa-miR-1260b	hsa-miR-1260a
SLAMF1	0.06	0.188	0.0616	1	hsa-miR-4448
SLC15A1	0.0571	0.184	0.0585	1	hsa-miR-7977
SLC1A5	0.0129	0.112	0.179	3	hsa-miR-1260b	hsa-miR-1260a	hsa-miR-7977
SLC25A3	0.0244	0.141	0.0246	1	hsa-miR-1260b
SLC25A42	0.000636	0.032	0.02	2	hsa-miR-1260b	hsa-miR-1260a
SLC25A53	0.0687	0.199	0.0708	1	hsa-miR-34b-3p
SLC27A1	0.00269	0.0541	0.103	3	hsa-miR-7977	hsa-miR-1260b	hsa-miR-1260a
SLC2A9	0.000974	0.0386	0.0246	2	hsa-miR-1260b	hsa-miR-1260a
SLC31A1	0.0117	0.109	0.0862	2	hsa-miR-1260a	hsa-miR-1260b
SLC35D2	0.00124	0.041	0.0277	2	hsa-miR-7977	hsa-miR-34b-3p
SLC35E4	0.00203	0.0492	0.0354	2	hsa-miR-1260b	hsa-miR-1260a
SLC39A13	0.0423	0.165	0.0431	1	hsa-miR-4286
SLC39A14	0.0658	0.198	0.0677	1	hsa-miR-205-5p
SLC39A8	0.0183	0.124	0.0185	1	hsa-miR-1260b
SLC3A2	0.0394	0.164	0.04	1	hsa-miR-1260b
SLC41A1	0.0334	0.157	0.0339	1	hsa-miR-205-5p
SLC5A12	0.00768	0.0902	0.0693	2	hsa-miR-4448	hsa-miR-205-5p
SLC5A2	0.0304	0.152	0.0308	1	hsa-miR-4286
SLC7A5	0.041	0.165	0.275	3	hsa-miR-1260b	hsa-miR-1260a	hsa-miR-7977
SMAD1	0.0453	0.168	0.0462	1	hsa-miR-205-5p
SMAD4	0.0284	0.15	0.137	2	hsa-miR-1260b	hsa-miR-205-5p
SMARCC1	0.0483	0.171	0.0492	1	hsa-miR-34b-3p
SNAI1	0.0687	0.199	0.0708	1	hsa-miR-34b-3p
SNCA	0.0123	0.109	0.0123	1	hsa-miR-34b-3p
SNF8	0.00615	0.0784	0.00616	1	hsa-miR-1260b
SNTG1	0.0364	0.158	0.0369	1	hsa-miR-7977
SORBS3	0.00124	0.041	0.0277	2	hsa-miR-1260b	hsa-miR-1260a
SOX2	0.0571	0.184	0.0585	1	hsa-miR-34b-3p
SP3	0.0183	0.124	0.0185	1	hsa-miR-1260b
SPAG16	0.000636	0.032	0.02	2	hsa-miR-1260b	hsa-miR-1260a
SPATA18	0.0364	0.158	0.0369	1	hsa-miR-7977
SPDL1	0.0244	0.141	0.0246	1	hsa-miR-205-5p
SPIN3	0.00045	0.032	0.0169	2	hsa-miR-1260a	hsa-miR-1260b
SQLE	0.00921	0.0972	0.00923	1	hsa-miR-205-5p
SRC	0.0244	0.141	0.0246	1	hsa-miR-205-5p
SRD5A1	0.0134	0.115	0.0923	2	hsa-miR-205-5p	hsa-miR-7977
SRPK2	0.0364	0.158	0.0369	1	hsa-miR-7977
ST6GALNAC3	0.0453	0.168	0.0462	1	hsa-miR-4286
STIL	0.0483	0.171	0.0492	1	hsa-miR-7977
STK38	0.0161	0.121	0.102	2	hsa-miR-1260b	hsa-miR-1260a
STK38L	0.0123	0.109	0.0123	1	hsa-miR-205-5p
STRBP	0.0061	0.0784	0.0616	2	hsa-miR-7977	hsa-miR-34b-3p
STRIP2	0.019	0.126	0.111	2	hsa-miR-4448	hsa-miR-7977
STUM	0.00369	0.0615	0.0477	2	hsa-miR-1260b	hsa-miR-1260a
STXBP4	0.0334	0.157	0.0339	1	hsa-miR-4448
TAF1	0.0483	0.171	0.0492	1	hsa-miR-7977
TAF11	0.0423	0.165	0.0431	1	hsa-miR-205-5p
TAF8	0.0379	0.164	0.16	2	hsa-miR-1260b	hsa-miR-1260a
TAS2R4	0.0274	0.146	0.0277	1	hsa-miR-34b-3p
TBC1D14	0.0423	0.165	0.0431	1	hsa-miR-4448
TBX15	0.0274	0.146	0.0277	1	hsa-miR-4286
TBXAS1	0.00615	0.0784	0.00616	1	hsa-miR-34b-3p
TCF20	0.0512	0.176	0.0523	1	hsa-miR-205-5p
TEF	0.00735	0.0877	0.0677	2	hsa-miR-1260b	hsa-miR-1260a
TEX35	0.0214	0.134	0.0215	1	hsa-miR-205-5p
TFDP2	0.00464	0.0724	0.124	3	hsa-miR-7977	hsa-miR-1260b	hsa-miR-1260a
TGFBI	0.0658	0.198	0.0677	1	hsa-miR-7977
TIMM8A	0.0555	0.183	0.197	2	hsa-miR-1260b	hsa-miR-1260a
TLNRD1	0.00301	0.0559	0.0431	2	hsa-miR-1260b	hsa-miR-1260a
TM9SF2	0.0274	0.146	0.0277	1	hsa-miR-205-5p
TMA16	0.000974	0.0386	0.0246	2	hsa-miR-7977	hsa-miR-5100
TMCO1	0.0386	0.164	0.162	2	hsa-miR-5100	hsa-miR-34b-3p
TMED3	0.00023	0.032	0.0123	2	hsa-miR-1260b	hsa-miR-1260a
TMEM123	0.0274	0.146	0.0277	1	hsa-miR-205-5p
TMEM126B	0.0364	0.158	0.0369	1	hsa-miR-34b-3p
TMEM181	0.00369	0.0615	0.0477	2	hsa-miR-1260b	hsa-miR-1260a
TMEM185B	0.0542	0.179	0.0554	1	hsa-miR-7977
TMEM201	0.0423	0.165	0.0431	1	hsa-miR-205-5p
TMEM216	0.00836	0.0944	0.0723	2	hsa-miR-7977	hsa-miR-34b-3p
TMEM239	0.0308	0.152	0.143	2	hsa-miR-7977	hsa-miR-205-5p
TMSB4X	0.0028	0.0541	0.0416	2	hsa-miR-205-5p	hsa-miR-4286
TNFSF14	0.000273	0.032	0.0472	3	hsa-miR-7977	hsa-miR-1260b	hsa-miR-1260a
TNFSF8	0.0483	0.171	0.0492	1	hsa-miR-205-5p
TNK2	0.000539	0.032	0.0185	2	hsa-miR-1260b	hsa-miR-1260a
TNPO3	0.0161	0.121	0.102	2	hsa-miR-7977	hsa-miR-4286
TOLLIP	0.06	0.188	0.0616	1	hsa-miR-205-5p
TOMM20	0.0216	0.134	0.119	2	hsa-miR-1260b	hsa-miR-1260a
TOR1A	0.0214	0.134	0.0215	1	hsa-miR-34b-3p
TOR1B	0.0171	0.123	0.105	2	hsa-miR-5100	hsa-miR-4286
TP73	0.0423	0.165	0.0431	1	hsa-miR-205-5p
TRAF3IP1	0.0147	0.118	0.097	2	hsa-miR-205-5p	hsa-miR-7977
TRIM25	0.0512	0.176	0.0523	1	hsa-miR-7977
TRIM27	0.0687	0.199	0.0708	1	hsa-miR-1260b
TRPM3	0.000369	0.032	0.0154	2	hsa-miR-1260b	hsa-miR-1260a
TRUB2	0.00453	0.0723	0.123	3	hsa-miR-34b-3p	hsa-miR-1260b	hsa-miR-1260a
TSC22D2	0.00851	0.0953	0.154	3	hsa-miR-1260b	hsa-miR-1260a	hsa-miR-4286
TUFM	0.0214	0.134	0.0215	1	hsa-miR-1260b
TXK	0.0195	0.128	0.112	2	hsa-miR-1260b	hsa-miR-1260a
TXNRD3NB	0.00443	0.0714	0.0523	2	hsa-miR-1260b	hsa-miR-1260a
UBXN11	0.0394	0.164	0.04	1	hsa-miR-4286
UBXN2B	0.0414	0.165	0.168	2	hsa-miR-5100	hsa-miR-7977
UGT2B10	0.0274	0.146	0.0277	1	hsa-miR-7977
UHRF1BP1L	0.0483	0.171	0.0492	1	hsa-miR-7977
UNC119B	0.011	0.109	0.0831	2	hsa-miR-1260b	hsa-miR-1260a
UNC13A	0.0126	0.11	0.0893	2	hsa-miR-1260b	hsa-miR-1260a
UVRAG	0.0394	0.164	0.04	1	hsa-miR-205-5p
VCPIP1	0.00221	0.0492	0.0369	2	hsa-miR-1260b	hsa-miR-7977
VEGFA	0.0539	0.179	0.194	2	hsa-miR-205-5p	hsa-miR-34b-3p
VEGFB	0.0542	0.179	0.0554	1	hsa-miR-4448
VIPR1	0.000539	0.032	0.0185	2	hsa-miR-1260b	hsa-miR-1260a
VMAC	0.0542	0.179	0.0554	1	hsa-miR-7977
VPS4A	0.00871	0.0961	0.0739	2	hsa-miR-1260b	hsa-miR-1260a
VTI1A	0.0571	0.184	0.0585	1	hsa-miR-205-5p
WBP11	0.00393	0.0647	0.0492	2	hsa-miR-1260b	hsa-miR-1260a
WDFY2	4.27e-05	0.0274	0.0257	3	hsa-miR-1260b	hsa-miR-1260a	hsa-miR-5100
WDFY3	0.0453	0.168	0.0462	1	hsa-miR-5100
WDR62	0.0244	0.141	0.0246	1	hsa-miR-1260b
WDR73	0.0152	0.118	0.0985	2	hsa-miR-7977	hsa-miR-34b-3p
WHAMM	0.0152	0.118	0.0985	2	hsa-miR-7977	hsa-miR-34b-3p
WIPF2	0.0471	0.171	0.18	2	hsa-miR-7977	hsa-miR-4448
XRCC5	0.0687	0.199	0.0708	1	hsa-miR-7977
YEATS2	0.0153	0.118	0.0154	1	hsa-miR-205-5p
YES1	0.0266	0.146	0.132	2	hsa-miR-205-5p	hsa-miR-7977
YWHAH	0.000466	0.032	0.0564	3	hsa-miR-5100	hsa-miR-205-5p	hsa-miR-34b-3p
ZAP70	0.0123	0.109	0.0123	1	hsa-miR-34b-3p
ZBTB49	0.0364	0.158	0.0369	1	hsa-miR-5100
ZC3H12C	0.0122	0.109	0.0877	2	hsa-miR-1260b	hsa-miR-1260a
ZCCHC24	0.00871	0.0961	0.0739	2	hsa-miR-1260b	hsa-miR-1260a
ZFAND4	0.0302	0.152	0.142	2	hsa-miR-34b-3p	hsa-miR-7977
ZFP64	0.0512	0.176	0.0523	1	hsa-miR-4286
ZMAT2	0.0687	0.199	0.0708	1	hsa-miR-7977
ZNF207	0.0531	0.179	0.192	2	hsa-miR-1260b	hsa-miR-1260a
ZNF233	0.00921	0.0972	0.00923	1	hsa-miR-1260b
ZNF330	0.0453	0.168	0.0462	1	hsa-miR-4448
ZNF35	0.0113	0.109	0.0846	2	hsa-miR-4286	hsa-miR-34b-3p
ZNF362	0.0423	0.165	0.0431	1	hsa-miR-4286
ZNF367	0.00768	0.0902	0.0693	2	hsa-miR-1260b	hsa-miR-1260a
ZNF432	0.0364	0.158	0.0369	1	hsa-miR-1260a
ZNF500	0.0008	0.0345	0.0677	3	hsa-miR-1260b	hsa-miR-1260a	hsa-miR-34b-3p
ZNF502	0.0483	0.171	0.0492	1	hsa-miR-7977
ZNF507	0.02	0.131	0.114	2	hsa-miR-1260b	hsa-miR-1260a
ZNF568	0.0334	0.157	0.0339	1	hsa-miR-4448
ZNF585B	0.0272	0.146	0.134	2	hsa-miR-205-5p	hsa-miR-7977
ZNF606	0.0423	0.165	0.0431	1	hsa-miR-34b-3p
ZNF618	0.00186	0.0492	0.0339	2	hsa-miR-1260b	hsa-miR-1260a
ZNF660	0.0453	0.168	0.0462	1	hsa-miR-4448
ZNF79	0.0274	0.146	0.0277	1	hsa-miR-4286
ZNF831	0.0304	0.152	0.0308	1	hsa-miR-34b-3p
ZSCAN23	0.0304	0.152	0.0308	1	hsa-miR-7977
ZSWIM5	0.0423	0.165	0.0431	1	hsa-miR-205-5p

## Sheet: Table5.TG_only DA L P-No
Supplementary data S2, Table 5: Target genes of the miRNAs identified as up-regulated in oEVs of pregnant vs. non-pregnant does only for the L line (homogeneous litter size)
Gene Symbol	p-value	FDR	Odd ratio	No. interactions	microRNA 1	microRNA 2	microRNA 3
AFTPH	6.37e-05	0.015	0.00693	2	hsa-miR-19b-3p	hsa-miR-133a-3p
CMTM4	3.94e-05	0.015	0.0292	3	hsa-miR-24-3p	hsa-miR-23b-3p	hsa-miR-133a-3p
DCP2	4.84e-05	0.015	0.0313	3	hsa-miR-24-3p	hsa-miR-19b-3p	hsa-miR-23b-3p
GFOD1	6.37e-05	0.015	0.00693	2	hsa-miR-24-3p	hsa-miR-19b-3p
LBR	6.44e-05	0.015	0.0344	3	hsa-miR-24-3p	hsa-miR-19b-3p	hsa-miR-23b-3p
PLAU	3.72e-05	0.015	0.00539	2	hsa-miR-23b-3p	hsa-miR-19b-3p
PSAP	1.24e-05	0.015	0.02	3	hsa-miR-19b-3p	hsa-miR-23b-3p	hsa-miR-24-3p
PTENP1	6.37e-05	0.015	0.00693	2	hsa-miR-24-3p	hsa-miR-19b-3p
TNFAIP3	7.35e-05	0.0152	0.0359	3	hsa-miR-24-3p	hsa-miR-23b-3p	hsa-miR-19b-3p
MMP14	9.73e-05	0.0165	0.00846	2	hsa-miR-133a-3p	hsa-miR-24-3p
THOP1	9.73e-05	0.0165	0.00846	2	hsa-miR-24-3p	hsa-miR-19b-3p
PRPF6	0.000117	0.0168	0.00923	2	hsa-miR-23b-3p	hsa-miR-24-3p
SLC9A6	0.000117	0.0168	0.00923	2	hsa-miR-23b-3p	hsa-miR-19b-3p
DYNLL2	0.000147	0.0182	0.0451	3	hsa-miR-19b-3p	hsa-miR-24-3p	hsa-miR-23b-3p
MLEC	0.000147	0.0182	0.0451	3	hsa-miR-24-3p	hsa-miR-19b-3p	hsa-miR-133a-3p
CNN2	0.000212	0.0247	0.0123	2	hsa-miR-133a-3p	hsa-miR-23b-3p
ADD3	0.00027	0.0265	0.0139	2	hsa-miR-24-3p	hsa-miR-23b-3p
CCAR2	0.00027	0.0265	0.0139	2	hsa-miR-24-3p	hsa-miR-19b-3p
HAPLN1	0.00027	0.0265	0.0139	2	hsa-miR-23b-3p	hsa-miR-133a-3p
ARL6IP1	0.000336	0.0299	0.0595	3	hsa-miR-133a-3p	hsa-miR-19b-3p	hsa-miR-23b-3p
KPNA6	0.000336	0.0299	0.0595	3	hsa-miR-24-3p	hsa-miR-19b-3p	hsa-miR-133a-3p
TGFB1	0.000445	0.0378	0.0177	2	hsa-miR-24-3p	hsa-miR-19b-3p
NICN1	0.000527	0.0394	0.0192	2	hsa-miR-19b-3p	hsa-miR-24-3p
STAT5B	0.000527	0.0394	0.0192	2	hsa-miR-23b-3p	hsa-miR-19b-3p
WDFY2	0.000527	0.0394	0.0192	2	hsa-miR-19b-3p	hsa-miR-24-3p
NUP54	0.00057	0.0395	0.02	2	hsa-miR-24-3p	hsa-miR-19b-3p
ZNF217	0.00057	0.0395	0.02	2	hsa-miR-24-3p	hsa-miR-19b-3p
NCBP2	0.000663	0.0442	0.0215	2	hsa-miR-24-3p	hsa-miR-19b-3p
ACD	0.00154	0.0445	0.00154	1	hsa-miR-24-3p
ADRM1	0.00204	0.0445	0.0377	2	hsa-miR-24-3p	hsa-miR-19b-3p
AGPAT2	0.00308	0.0445	0.00308	1	hsa-miR-24-3p
ALG5	0.00154	0.0445	0.00154	1	hsa-miR-24-3p
ALKBH6	0.00308	0.0445	0.00308	1	hsa-miR-19b-3p
ANGEL2	0.00157	0.0445	0.0331	2	hsa-miR-19b-3p	hsa-miR-133a-3p
AP4B1	0.00308	0.0445	0.00308	1	hsa-miR-23b-3p
BBS12	0.00154	0.0445	0.00154	1	hsa-miR-23b-3p
BCL3	0.0011	0.0445	0.0277	2	hsa-miR-19b-3p	hsa-miR-133a-3p
BCL7B	0.00239	0.0445	0.0408	2	hsa-miR-23b-3p	hsa-miR-19b-3p
BRD9	0.00308	0.0445	0.00308	1	hsa-miR-19b-3p
C11orf68	0.00308	0.0445	0.00308	1	hsa-miR-23b-3p
C11orf96	0.00154	0.0445	0.00154	1	hsa-miR-19b-3p
C8orf33	0.00266	0.0445	0.0431	2	hsa-miR-24-3p	hsa-miR-23b-3p
C8orf58	0.00123	0.0445	0.0292	2	hsa-miR-23b-3p	hsa-miR-24-3p
CCL3	0.00308	0.0445	0.00308	1	hsa-miR-24-3p
CCL4	0.00308	0.0445	0.00308	1	hsa-miR-24-3p
CCNA2	0.00116	0.0445	0.0285	2	hsa-miR-24-3p	hsa-miR-19b-3p
CEP57L1	0.00257	0.0445	0.0423	2	hsa-miR-23b-3p	hsa-miR-24-3p
CHEK1	0.0023	0.0445	0.04	2	hsa-miR-24-3p	hsa-miR-19b-3p
CHFR	0.00308	0.0445	0.00308	1	hsa-miR-24-3p
CIRBP	0.00308	0.0445	0.00308	1	hsa-miR-24-3p
CNOT6	0.00196	0.0445	0.0369	2	hsa-miR-19b-3p	hsa-miR-23b-3p
DDX27	0.00308	0.0445	0.00308	1	hsa-miR-23b-3p
DEPDC1	0.00196	0.0445	0.0369	2	hsa-miR-24-3p	hsa-miR-19b-3p
DHFRP1	0.00308	0.0445	0.00308	1	hsa-miR-24-3p
DND1	0.00154	0.0445	0.00154	1	hsa-miR-24-3p
E2F1	0.00295	0.0445	0.0454	2	hsa-miR-23b-3p	hsa-miR-24-3p
EXOSC8	0.00154	0.0445	0.00154	1	hsa-miR-24-3p
FAM120C	0.00308	0.0445	0.00308	1	hsa-miR-133a-3p
FAM218A	0.00154	0.0445	0.00154	1	hsa-miR-19b-3p
FBLIM1	0.00239	0.0445	0.0408	2	hsa-miR-19b-3p	hsa-miR-24-3p
Foxl2	0.00154	0.0445	0.00154	1	hsa-miR-133a-3p
FOXQ1	0.0015	0.0445	0.0323	2	hsa-miR-24-3p	hsa-miR-19b-3p
FTL	0.00308	0.0445	0.00308	1	hsa-miR-133a-3p
GMFB	0.0018	0.0445	0.0354	2	hsa-miR-24-3p	hsa-miR-19b-3p
GNPAT	0.00308	0.0445	0.00308	1	hsa-miR-24-3p
GRK4	0.00172	0.0445	0.0346	2	hsa-miR-19b-3p	hsa-miR-24-3p
HBQ1	0.00154	0.0445	0.00154	1	hsa-miR-24-3p
HERC3	0.00308	0.0445	0.00308	1	hsa-miR-23b-3p
HHEX	0.00308	0.0445	0.00308	1	hsa-miR-19b-3p
HIST2H4B	0.00129	0.0445	0.03	2	hsa-miR-23b-3p	hsa-miR-19b-3p
HMGCS1	0.00157	0.0445	0.0331	2	hsa-miR-19b-3p	hsa-miR-23b-3p
IFNR	0.00308	0.0445	0.00308	1	hsa-miR-24-3p
ITFG1	0.00308	0.0445	0.00308	1	hsa-miR-23b-3p
KCNQ1	0.00154	0.0445	0.00154	1	hsa-miR-133a-3p
KIAA1210	0.00221	0.0445	0.0392	2	hsa-miR-23b-3p	hsa-miR-24-3p
KLHL2	0.00308	0.0445	0.00308	1	hsa-miR-23b-3p
LOC613266	0.00308	0.0445	0.00308	1	hsa-miR-19b-3p
MC2R	0.00295	0.0445	0.0454	2	hsa-miR-133a-3p	hsa-miR-23b-3p
MMGT1	0.000814	0.0445	0.0239	2	hsa-miR-19b-3p	hsa-miR-23b-3p
MRPL27	0.00154	0.0445	0.00154	1	hsa-miR-24-3p
MRPS22	0.00154	0.0445	0.00154	1	hsa-miR-24-3p
MT1M	0.00308	0.0445	0.00308	1	hsa-miR-24-3p
MTRR	0.00308	0.0445	0.00308	1	hsa-miR-19b-3p
NAE1	0.00308	0.0445	0.00308	1	hsa-miR-24-3p
NAPB	0.00308	0.0445	0.00308	1	hsa-miR-19b-3p
NDUFB2	0.00308	0.0445	0.00308	1	hsa-miR-19b-3p
NOP56	0.00308	0.0445	0.00308	1	hsa-miR-24-3p
NOTCH1	0.00165	0.0445	0.0339	2	hsa-miR-24-3p	hsa-miR-23b-3p
NOTUM	0.00154	0.0445	0.00154	1	hsa-miR-24-3p
PACS2	0.0023	0.0445	0.04	2	hsa-miR-133a-3p	hsa-miR-24-3p
PCK2	0.00308	0.0445	0.00308	1	hsa-miR-24-3p
PHOSPHO2	0.00154	0.0445	0.00154	1	hsa-miR-24-3p
POGZ	0.00276	0.0445	0.0439	2	hsa-miR-19b-3p	hsa-miR-24-3p
PRKACB	0.0018	0.0445	0.0354	2	hsa-miR-23b-3p	hsa-miR-19b-3p
PSMD14	0.00154	0.0445	0.00154	1	hsa-miR-23b-3p
PSTPIP2	0.00308	0.0445	0.00308	1	hsa-miR-24-3p
PTGFRN	0.00239	0.0445	0.0408	2	hsa-miR-24-3p	hsa-miR-23b-3p
PUM3	0.00308	0.0445	0.00308	1	hsa-miR-24-3p
RAF1	0.0011	0.0445	0.0277	2	hsa-miR-23b-3p	hsa-miR-19b-3p
RBPMS2	0.00154	0.0445	0.00154	1	hsa-miR-23b-3p
REM1	0.00308	0.0445	0.00308	1	hsa-miR-19b-3p
RNASE1	0.00308	0.0445	0.00308	1	hsa-miR-19b-3p
RNF111	0.00266	0.0445	0.0431	2	hsa-miR-19b-3p	hsa-miR-23b-3p
RRAGD	0.00295	0.0445	0.0454	2	hsa-miR-23b-3p	hsa-miR-19b-3p
RRAS2	0.00129	0.0445	0.03	2	hsa-miR-19b-3p	hsa-miR-23b-3p
SCML1	0.00154	0.0445	0.00154	1	hsa-miR-24-3p
SEC61B	0.00308	0.0445	0.00308	1	hsa-miR-133a-3p
SERINC3	0.00196	0.0445	0.0369	2	hsa-miR-19b-3p	hsa-miR-23b-3p
SNX30	0.00308	0.0445	0.00308	1	hsa-miR-133a-3p
SPTY2D1	0.00285	0.0445	0.0446	2	hsa-miR-23b-3p	hsa-miR-19b-3p
SULT2A1	0.00308	0.0445	0.00308	1	hsa-miR-24-3p
SUMO3	0.00154	0.0445	0.00154	1	hsa-miR-24-3p
SWT1	0.00308	0.0445	0.00308	1	hsa-miR-19b-3p
TCTEX1D2	0.00154	0.0445	0.00154	1	hsa-miR-133a-3p
TMED7	0.00257	0.0445	0.0423	2	hsa-miR-24-3p	hsa-miR-23b-3p
TPCN1	0.00308	0.0445	0.00308	1	hsa-miR-23b-3p
TRIM11	0.00308	0.0445	0.00308	1	hsa-miR-24-3p
TRIM59	0.00116	0.0445	0.0285	2	hsa-miR-19b-3p	hsa-miR-23b-3p
TUSC7	0.00154	0.0445	0.00154	1	hsa-miR-23b-3p
TYMSOS	0.00154	0.0445	0.00154	1	hsa-miR-24-3p
UQCC1	0.00308	0.0445	0.00308	1	hsa-miR-24-3p
VPS25	0.00154	0.0445	0.00154	1	hsa-miR-24-3p
WDR54	0.00154	0.0445	0.00154	1	hsa-miR-23b-3p
ZCCHC14	0.00221	0.0445	0.0392	2	hsa-miR-24-3p	hsa-miR-19b-3p
ZEB1	0.00157	0.0445	0.0331	2	hsa-miR-23b-3p	hsa-miR-133a-3p
ZFYVE9	0.00221	0.0445	0.0392	2	hsa-miR-19b-3p	hsa-miR-24-3p
ZMYM2	0.000868	0.0445	0.0246	2	hsa-miR-19b-3p	hsa-miR-23b-3p
ZMYND19	0.00308	0.0445	0.00308	1	hsa-miR-24-3p
ZNF521	0.00154	0.0445	0.00154	1	hsa-miR-19b-3p
NIPA1	0.00326	0.0465	0.0477	2	hsa-miR-19b-3p	hsa-miR-24-3p
PDLIM5	0.00326	0.0465	0.0477	2	hsa-miR-133a-3p	hsa-miR-24-3p
VHL	0.00336	0.0476	0.0485	2	hsa-miR-23b-3p	hsa-miR-24-3p
ADAM17	0.00358	0.0488	0.05	2	hsa-miR-23b-3p	hsa-miR-24-3p
ALG1	0.00462	0.0488	0.0569	2	hsa-miR-24-3p	hsa-miR-19b-3p
ANKRD10	0.00461	0.0488	0.00462	1	hsa-miR-19b-3p
AUNIP	0.00461	0.0488	0.00462	1	hsa-miR-24-3p
BCL7A	0.0045	0.0488	0.0562	2	hsa-miR-24-3p	hsa-miR-19b-3p
BEX1	0.00461	0.0488	0.00462	1	hsa-miR-24-3p
BRD8	0.00461	0.0488	0.00462	1	hsa-miR-24-3p
BRWD1	0.0038	0.0488	0.0516	2	hsa-miR-19b-3p	hsa-miR-23b-3p
CASQ1	0.00461	0.0488	0.00462	1	hsa-miR-19b-3p
CATSPERB	0.00461	0.0488	0.00462	1	hsa-miR-23b-3p
CDC73	0.0045	0.0488	0.0562	2	hsa-miR-23b-3p	hsa-miR-24-3p
COPS5	0.00461	0.0488	0.00462	1	hsa-miR-24-3p
DGCR2	0.00461	0.0488	0.00462	1	hsa-miR-23b-3p
DUS1L	0.00461	0.0488	0.00462	1	hsa-miR-24-3p
EEF1A1	0.00391	0.0488	0.0523	2	hsa-miR-23b-3p	hsa-miR-24-3p
EFR3A	0.00461	0.0488	0.00462	1	hsa-miR-19b-3p
EGFL7	0.00461	0.0488	0.00462	1	hsa-miR-133a-3p
EXOSC1	0.00461	0.0488	0.00462	1	hsa-miR-24-3p
FBXO34	0.00461	0.0488	0.00462	1	hsa-miR-24-3p
FNTB	0.00461	0.0488	0.00462	1	hsa-miR-24-3p
IDNK	0.00461	0.0488	0.00462	1	hsa-miR-19b-3p
KCNJ14	0.00461	0.0488	0.00462	1	hsa-miR-24-3p
MALSU1	0.00461	0.0488	0.00462	1	hsa-miR-24-3p
MBOAT7	0.00461	0.0488	0.00462	1	hsa-miR-19b-3p
MOSPD2	0.00461	0.0488	0.00462	1	hsa-miR-19b-3p
MRPL32	0.00461	0.0488	0.00462	1	hsa-miR-19b-3p
MRPS24	0.00461	0.0488	0.00462	1	hsa-miR-24-3p
NR0B2	0.00461	0.0488	0.00462	1	hsa-miR-24-3p
PIGR	0.00369	0.0488	0.0508	2	hsa-miR-24-3p	hsa-miR-133a-3p
PIWIL4	0.00461	0.0488	0.00462	1	hsa-miR-19b-3p
RGL1	0.00461	0.0488	0.00462	1	hsa-miR-19b-3p
RHOT2	0.00461	0.0488	0.00462	1	hsa-miR-24-3p
S100A8	0.00461	0.0488	0.00462	1	hsa-miR-24-3p
S100P	0.00461	0.0488	0.00462	1	hsa-miR-24-3p
SBF2	0.00461	0.0488	0.00462	1	hsa-miR-19b-3p
SERGEF	0.00461	0.0488	0.00462	1	hsa-miR-24-3p
SGSM3	0.00461	0.0488	0.00462	1	hsa-miR-19b-3p
SLC6A15	0.00461	0.0488	0.00462	1	hsa-miR-23b-3p
SLMAP	0.00461	0.0488	0.00462	1	hsa-miR-19b-3p
STX16	0.00462	0.0488	0.0569	2	hsa-miR-24-3p	hsa-miR-19b-3p
TCF25	0.00461	0.0488	0.00462	1	hsa-miR-23b-3p
TGIF1	0.00358	0.0488	0.05	2	hsa-miR-19b-3p	hsa-miR-23b-3p
TMEM64	0.00414	0.0488	0.0539	2	hsa-miR-19b-3p	hsa-miR-23b-3p
TTC9C	0.00403	0.0488	0.0531	2	hsa-miR-19b-3p	hsa-miR-24-3p
ZNF138	0.00414	0.0488	0.0539	2	hsa-miR-23b-3p	hsa-miR-19b-3p
AARS2	0.00615	0.0499	0.00616	1	hsa-miR-23b-3p
ACAT1	0.00615	0.0499	0.00616	1	hsa-miR-23b-3p
ACTL6A	0.00615	0.0499	0.00616	1	hsa-miR-24-3p
ARFIP1	0.00615	0.0499	0.00616	1	hsa-miR-23b-3p
ATAD3A	0.00615	0.0499	0.00616	1	hsa-miR-24-3p
ATXN10	0.00615	0.0499	0.00616	1	hsa-miR-23b-3p
BCS1L	0.00615	0.0499	0.00616	1	hsa-miR-23b-3p
CA2	0.00615	0.0499	0.00616	1	hsa-miR-23b-3p
CC2D1A	0.00615	0.0499	0.00616	1	hsa-miR-19b-3p
CCNG1	0.00553	0.0499	0.0623	2	hsa-miR-24-3p	hsa-miR-23b-3p
CMTM3	0.00615	0.0499	0.00616	1	hsa-miR-24-3p
CORO1A	0.00615	0.0499	0.00616	1	hsa-miR-24-3p
DEDD	0.00615	0.0499	0.00616	1	hsa-miR-24-3p
DMXL2	0.00615	0.0499	0.00616	1	hsa-miR-19b-3p
DNAJB12	0.00615	0.0499	0.00616	1	hsa-miR-24-3p
FAH	0.00615	0.0499	0.00616	1	hsa-miR-24-3p
FGF11	0.00615	0.0499	0.00616	1	hsa-miR-24-3p
FKBP1B	0.00615	0.0499	0.00616	1	hsa-miR-24-3p
G3BP2	0.0058	0.0499	0.0639	2	hsa-miR-19b-3p	hsa-miR-23b-3p
GTF3C2	0.00615	0.0499	0.00616	1	hsa-miR-24-3p
HIF1AN	0.00513	0.0499	0.06	2	hsa-miR-19b-3p	hsa-miR-23b-3p
IKZF1	0.00615	0.0499	0.00616	1	hsa-miR-19b-3p
IL18	0.00615	0.0499	0.00616	1	hsa-miR-24-3p
ILVBL	0.00615	0.0499	0.00616	1	hsa-miR-23b-3p
JARID2	0.00487	0.0499	0.0585	2	hsa-miR-24-3p	hsa-miR-19b-3p
KAZALD1	0.00615	0.0499	0.00616	1	hsa-miR-24-3p
KLHDC2	0.00615	0.0499	0.00616	1	hsa-miR-19b-3p
MAGI1	0.00615	0.0499	0.00616	1	hsa-miR-24-3p
MPV17	0.00615	0.0499	0.00616	1	hsa-miR-23b-3p
NDRG1	0.00539	0.0499	0.0616	2	hsa-miR-19b-3p	hsa-miR-24-3p
PCGF6	0.00615	0.0499	0.00616	1	hsa-miR-24-3p
PER2	0.00566	0.0499	0.0631	2	hsa-miR-24-3p	hsa-miR-133a-3p
PPTC7	0.00553	0.0499	0.0623	2	hsa-miR-19b-3p	hsa-miR-24-3p
RAP2C	0.00487	0.0499	0.0585	2	hsa-miR-24-3p	hsa-miR-19b-3p
RGS3	0.00615	0.0499	0.00616	1	hsa-miR-133a-3p
RNF144A	0.00615	0.0499	0.00616	1	hsa-miR-24-3p
RRP12	0.00615	0.0499	0.00616	1	hsa-miR-24-3p
SLC37A1	0.00615	0.0499	0.00616	1	hsa-miR-19b-3p
SLC52A2	0.00615	0.0499	0.00616	1	hsa-miR-24-3p
SOGA1	0.00615	0.0499	0.00616	1	hsa-miR-19b-3p
SSR1	0.0058	0.0499	0.0639	2	hsa-miR-23b-3p	hsa-miR-24-3p
SYBU	0.00615	0.0499	0.00616	1	hsa-miR-19b-3p
TAF4	0.00615	0.0499	0.00616	1	hsa-miR-19b-3p
TDRP	0.00615	0.0499	0.00616	1	hsa-miR-24-3p
THAP12	0.00615	0.0499	0.00616	1	hsa-miR-24-3p
TMEM45A	0.00615	0.0499	0.00616	1	hsa-miR-19b-3p
TOMM34	0.00615	0.0499	0.00616	1	hsa-miR-24-3p
UQCRC2	0.00615	0.0499	0.00616	1	hsa-miR-23b-3p
VRK1	0.00615	0.0499	0.00616	1	hsa-miR-24-3p
WDR20	0.00615	0.0499	0.00616	1	hsa-miR-19b-3p
WRB	0.00615	0.0499	0.00616	1	hsa-miR-24-3p
ZIC5	0.00566	0.0499	0.0631	2	hsa-miR-23b-3p	hsa-miR-19b-3p
ZNF281	0.00594	0.0499	0.0646	2	hsa-miR-23b-3p	hsa-miR-24-3p
EREG	0.00622	0.0501	0.0662	2	hsa-miR-19b-3p	hsa-miR-24-3p
ZNF704	0.00622	0.0501	0.0662	2	hsa-miR-23b-3p	hsa-miR-133a-3p
BTBD3	0.00636	0.051	0.0669	2	hsa-miR-24-3p	hsa-miR-19b-3p
MAPK14	0.00651	0.0519	0.0677	2	hsa-miR-24-3p	hsa-miR-19b-3p
HMGB2	0.00665	0.0529	0.0685	2	hsa-miR-24-3p	hsa-miR-23b-3p
ABCB10	0.00768	0.0535	0.0077	1	hsa-miR-24-3p
ABCB9	0.00768	0.0535	0.0077	1	hsa-miR-24-3p
ADPGK	0.00768	0.0535	0.0077	1	hsa-miR-24-3p
AKAP7	0.00768	0.0535	0.0077	1	hsa-miR-24-3p
BTBD10	0.00768	0.0535	0.0077	1	hsa-miR-19b-3p
CA13	0.00768	0.0535	0.0077	1	hsa-miR-19b-3p
CCNB2	0.00768	0.0535	0.0077	1	hsa-miR-23b-3p
CD34	0.00768	0.0535	0.0077	1	hsa-miR-24-3p
CSTF3	0.00768	0.0535	0.0077	1	hsa-miR-24-3p
CTR9	0.00768	0.0535	0.0077	1	hsa-miR-19b-3p
CWC27	0.00768	0.0535	0.0077	1	hsa-miR-24-3p
DEF8	0.00768	0.0535	0.0077	1	hsa-miR-19b-3p
EIF4E2	0.00768	0.0535	0.0077	1	hsa-miR-19b-3p
FOSL2	0.00741	0.0535	0.0723	2	hsa-miR-133a-3p	hsa-miR-24-3p
GSDMA	0.00768	0.0535	0.0077	1	hsa-miR-24-3p
GSTP1	0.00768	0.0535	0.0077	1	hsa-miR-133a-3p
IL4	0.00768	0.0535	0.0077	1	hsa-miR-24-3p
INTS11	0.00768	0.0535	0.0077	1	hsa-miR-23b-3p
ITPR3	0.00768	0.0535	0.0077	1	hsa-miR-23b-3p
LDLRAP1	0.00768	0.0535	0.0077	1	hsa-miR-133a-3p
MMS19	0.00768	0.0535	0.0077	1	hsa-miR-24-3p
NEK6	0.00768	0.0535	0.0077	1	hsa-miR-24-3p
NET1	0.00768	0.0535	0.0077	1	hsa-miR-24-3p
PACSIN3	0.00768	0.0535	0.0077	1	hsa-miR-24-3p
PI4KB	0.00768	0.0535	0.0077	1	hsa-miR-23b-3p
PPP6R2	0.00768	0.0535	0.0077	1	hsa-miR-19b-3p
PRAP1	0.00768	0.0535	0.0077	1	hsa-miR-23b-3p
PRDX6	0.00768	0.0535	0.0077	1	hsa-miR-24-3p
RALA	0.00768	0.0535	0.0077	1	hsa-miR-24-3p
S1PR2	0.00741	0.0535	0.0723	2	hsa-miR-24-3p	hsa-miR-19b-3p
TMTC4	0.00768	0.0535	0.0077	1	hsa-miR-24-3p
TUBGCP2	0.00768	0.0535	0.0077	1	hsa-miR-24-3p
YTHDC1	0.0068	0.0535	0.0693	2	hsa-miR-19b-3p	hsa-miR-24-3p
ATP6V0E1	0.00788	0.0545	0.0746	2	hsa-miR-19b-3p	hsa-miR-24-3p
KLF10	0.00788	0.0545	0.0746	2	hsa-miR-19b-3p	hsa-miR-23b-3p
AAMP	0.00921	0.0551	0.00923	1	hsa-miR-24-3p
ALG2	0.00921	0.0551	0.00923	1	hsa-miR-19b-3p
AMPD2	0.00921	0.0551	0.00923	1	hsa-miR-24-3p
ANPEP	0.00921	0.0551	0.00923	1	hsa-miR-24-3p
ARMC8	0.00921	0.0551	0.00923	1	hsa-miR-19b-3p
ATF2	0.00921	0.0551	0.00923	1	hsa-miR-19b-3p
ATG4A	0.00921	0.0551	0.00923	1	hsa-miR-24-3p
CCDC122	0.00921	0.0551	0.00923	1	hsa-miR-24-3p
CPD	0.00921	0.0551	0.00923	1	hsa-miR-19b-3p
DNAJC5	0.00921	0.0551	0.00923	1	hsa-miR-23b-3p
FAF1	0.00921	0.0551	0.00923	1	hsa-miR-24-3p
FSCN1	0.0082	0.0551	0.0762	2	hsa-miR-133a-3p	hsa-miR-24-3p
GINS1	0.00921	0.0551	0.00923	1	hsa-miR-19b-3p
HNRNPUL1	0.00903	0.0551	0.08	2	hsa-miR-23b-3p	hsa-miR-19b-3p
IGF1	0.00804	0.0551	0.0754	2	hsa-miR-24-3p	hsa-miR-133a-3p
IL1B	0.00921	0.0551	0.00923	1	hsa-miR-24-3p
KDM1A	0.00921	0.0551	0.00923	1	hsa-miR-23b-3p
KIF1BP	0.00921	0.0551	0.00923	1	hsa-miR-23b-3p
LASP1	0.00836	0.0551	0.077	2	hsa-miR-133a-3p	hsa-miR-23b-3p
MCM3AP-AS1	0.00921	0.0551	0.00923	1	hsa-miR-19b-3p
MRPL40	0.00921	0.0551	0.00923	1	hsa-miR-24-3p
NDFIP1	0.00921	0.0551	0.00923	1	hsa-miR-19b-3p
NIPSNAP2	0.00921	0.0551	0.00923	1	hsa-miR-24-3p
NMT1	0.00921	0.0551	0.00923	1	hsa-miR-23b-3p
NOS3	0.00921	0.0551	0.00923	1	hsa-miR-24-3p
NT5C1A	0.00921	0.0551	0.00923	1	hsa-miR-24-3p
OGFR	0.00921	0.0551	0.00923	1	hsa-miR-24-3p
PAF1	0.00921	0.0551	0.00923	1	hsa-miR-24-3p
PDCD6IP	0.00921	0.0551	0.00923	1	hsa-miR-23b-3p
POLD1	0.00921	0.0551	0.00923	1	hsa-miR-24-3p
PRR14L	0.00853	0.0551	0.0777	2	hsa-miR-23b-3p	hsa-miR-19b-3p
PXYLP1	0.00921	0.0551	0.00923	1	hsa-miR-19b-3p
RAB5C	0.00836	0.0551	0.077	2	hsa-miR-133a-3p	hsa-miR-24-3p
RFWD2	0.00921	0.0551	0.00923	1	hsa-miR-24-3p
RNF167	0.00921	0.0551	0.00923	1	hsa-miR-19b-3p
SEPHS2	0.00921	0.0551	0.00923	1	hsa-miR-19b-3p
SESN2	0.0092	0.0551	0.0808	2	hsa-miR-23b-3p	hsa-miR-133a-3p
SLAIN1	0.00921	0.0551	0.00923	1	hsa-miR-19b-3p
SOCS4	0.00921	0.0551	0.00923	1	hsa-miR-19b-3p
TFB1M	0.00921	0.0551	0.00923	1	hsa-miR-19b-3p
TRAK2	0.00921	0.0551	0.00923	1	hsa-miR-19b-3p
ZNF721	0.00921	0.0551	0.00923	1	hsa-miR-19b-3p
ALAD	0.0107	0.0593	0.0108	1	hsa-miR-19b-3p
ANXA2	0.0107	0.0593	0.0108	1	hsa-miR-133a-3p
C2orf42	0.0107	0.0593	0.0108	1	hsa-miR-19b-3p
CASP9	0.0107	0.0593	0.0108	1	hsa-miR-133a-3p
CCDC32	0.0107	0.0593	0.0108	1	hsa-miR-24-3p
CHUK	0.0107	0.0593	0.0108	1	hsa-miR-23b-3p
COPS7A	0.0107	0.0593	0.0108	1	hsa-miR-24-3p
CYP19A1	0.0107	0.0593	0.0108	1	hsa-miR-19b-3p
DERL1	0.0107	0.0593	0.0108	1	hsa-miR-19b-3p
DSC2	0.0107	0.0593	0.0108	1	hsa-miR-24-3p
ECH1	0.0107	0.0593	0.0108	1	hsa-miR-23b-3p
ELP1	0.0107	0.0593	0.0108	1	hsa-miR-24-3p
EPS15	0.0107	0.0593	0.0108	1	hsa-miR-19b-3p
GATA3	0.0107	0.0593	0.0108	1	hsa-miR-24-3p
KRT7	0.0107	0.0593	0.0108	1	hsa-miR-133a-3p
LTN1	0.0107	0.0593	0.0108	1	hsa-miR-19b-3p
MED22	0.0107	0.0593	0.0108	1	hsa-miR-24-3p
OTUD7B	0.0104	0.0593	0.0862	2	hsa-miR-24-3p	hsa-miR-19b-3p
PDLIM7	0.0107	0.0593	0.0108	1	hsa-miR-24-3p
PHF10	0.0107	0.0593	0.0108	1	hsa-miR-23b-3p
PLOD1	0.0107	0.0593	0.0108	1	hsa-miR-23b-3p
PRDM16	0.0107	0.0593	0.0108	1	hsa-miR-133a-3p
PROSER1	0.0107	0.0593	0.0108	1	hsa-miR-24-3p
SNX33	0.0107	0.0593	0.0108	1	hsa-miR-133a-3p
UNC45A	0.0107	0.0593	0.0108	1	hsa-miR-23b-3p
USP34	0.0107	0.0593	0.0108	1	hsa-miR-19b-3p
SGTB	0.0114	0.0624	0.09	2	hsa-miR-19b-3p	hsa-miR-24-3p
ZNF107	0.0114	0.0624	0.09	2	hsa-miR-19b-3p	hsa-miR-24-3p
ADGRL2	0.0123	0.0631	0.0123	1	hsa-miR-19b-3p
C12orf66	0.0123	0.0631	0.0123	1	hsa-miR-19b-3p
CCAR1	0.0123	0.0631	0.0123	1	hsa-miR-24-3p
DHFR	0.0123	0.0631	0.0123	1	hsa-miR-24-3p
DUT	0.0123	0.0631	0.0123	1	hsa-miR-19b-3p
GORASP2	0.0123	0.0631	0.0123	1	hsa-miR-24-3p
HKR1	0.0123	0.0631	0.0123	1	hsa-miR-24-3p
INPP4A	0.0123	0.0631	0.0123	1	hsa-miR-23b-3p
IQCB1	0.0123	0.0631	0.0123	1	hsa-miR-24-3p
KAT2A	0.0123	0.0631	0.0123	1	hsa-miR-19b-3p
MEF2A	0.0123	0.0631	0.0123	1	hsa-miR-19b-3p
MEG3	0.0123	0.0631	0.0123	1	hsa-miR-133a-3p
NCOA5	0.0123	0.0631	0.0123	1	hsa-miR-24-3p
NR3C2	0.0123	0.0631	0.0123	1	hsa-miR-19b-3p
PHLDA3	0.0115	0.0631	0.0908	2	hsa-miR-19b-3p	hsa-miR-24-3p
PRDX1	0.0123	0.0631	0.0123	1	hsa-miR-23b-3p
ROR1	0.0123	0.0631	0.0123	1	hsa-miR-19b-3p
SLC35B2	0.0123	0.0631	0.0123	1	hsa-miR-24-3p
SNRPC	0.0123	0.0631	0.0123	1	hsa-miR-23b-3p
SRC	0.0123	0.0631	0.0123	1	hsa-miR-23b-3p
TMEM107	0.0123	0.0631	0.0123	1	hsa-miR-19b-3p
TOP1	0.0123	0.0631	0.0123	1	hsa-miR-24-3p
XYLT2	0.0123	0.0631	0.0123	1	hsa-miR-19b-3p
BCL2L11	0.0123	0.0632	0.0939	2	hsa-miR-19b-3p	hsa-miR-24-3p
MAP3K9	0.0125	0.0641	0.0947	2	hsa-miR-24-3p	hsa-miR-19b-3p
ATG5	0.0138	0.0657	0.0139	1	hsa-miR-19b-3p
C15orf39	0.0138	0.0657	0.0139	1	hsa-miR-24-3p
CAP1	0.0138	0.0657	0.0139	1	hsa-miR-23b-3p
CNDP2	0.0138	0.0657	0.0139	1	hsa-miR-24-3p
CNOT7	0.0138	0.0657	0.0139	1	hsa-miR-19b-3p
CYP11B2	0.0138	0.0657	0.0139	1	hsa-miR-24-3p
DTL	0.0138	0.0657	0.0139	1	hsa-miR-24-3p
ESRRB	0.0138	0.0657	0.0139	1	hsa-miR-19b-3p
FBXO10	0.0138	0.0657	0.0139	1	hsa-miR-19b-3p
GIT2	0.0138	0.0657	0.0139	1	hsa-miR-19b-3p
GYG2	0.0138	0.0657	0.0139	1	hsa-miR-24-3p
HK1	0.0138	0.0657	0.0139	1	hsa-miR-23b-3p
HOMER1	0.0138	0.0657	0.0139	1	hsa-miR-19b-3p
LRRC10	0.0138	0.0657	0.0139	1	hsa-miR-24-3p
NCKAP5	0.0138	0.0657	0.0139	1	hsa-miR-19b-3p
NCSTN	0.0138	0.0657	0.0139	1	hsa-miR-24-3p
NEMP1	0.0138	0.0657	0.0139	1	hsa-miR-24-3p
NXPE2	0.0138	0.0657	0.0139	1	hsa-miR-24-3p
OARD1	0.0138	0.0657	0.0139	1	hsa-miR-24-3p
PTEN	0.0129	0.0657	0.0962	2	hsa-miR-19b-3p	hsa-miR-23b-3p
RHEBL1	0.0138	0.0657	0.0139	1	hsa-miR-19b-3p
SESN3	0.0131	0.0657	0.097	2	hsa-miR-19b-3p	hsa-miR-133a-3p
TMEM173	0.0138	0.0657	0.0139	1	hsa-miR-24-3p
TMEM92	0.0138	0.0657	0.0139	1	hsa-miR-24-3p
TNFRSF12A	0.0138	0.0657	0.0139	1	hsa-miR-19b-3p
UGT2B10	0.0138	0.0657	0.0139	1	hsa-miR-133a-3p
ZNF423	0.0138	0.0657	0.0139	1	hsa-miR-19b-3p
TP53	0.0139	0.0663	0.1	2	hsa-miR-19b-3p	hsa-miR-24-3p
KIF3A	0.0141	0.0671	0.101	2	hsa-miR-24-3p	hsa-miR-19b-3p
ARL1	0.0153	0.0688	0.0154	1	hsa-miR-24-3p
BEND3	0.0153	0.0688	0.0154	1	hsa-miR-19b-3p
CCL2	0.0153	0.0688	0.0154	1	hsa-miR-24-3p
DDX47	0.0153	0.0688	0.0154	1	hsa-miR-23b-3p
FGFR3	0.0153	0.0688	0.0154	1	hsa-miR-24-3p
HDAC1	0.0153	0.0688	0.0154	1	hsa-miR-24-3p
IFNG	0.0153	0.0688	0.0154	1	hsa-miR-24-3p
MAFB	0.0153	0.0688	0.0154	1	hsa-miR-24-3p
MBOAT1	0.0153	0.0688	0.0154	1	hsa-miR-24-3p
MPIG6B	0.0153	0.0688	0.0154	1	hsa-miR-24-3p
NFKBIA	0.0153	0.0688	0.0154	1	hsa-miR-24-3p
PDGFRB	0.0153	0.0688	0.0154	1	hsa-miR-24-3p
PIK3R3	0.0153	0.0688	0.0154	1	hsa-miR-19b-3p
RASSF1	0.0153	0.0688	0.0154	1	hsa-miR-19b-3p
RPL19	0.0153	0.0688	0.0154	1	hsa-miR-23b-3p
SAMD1	0.0153	0.0688	0.0154	1	hsa-miR-19b-3p
SSSCA1	0.0153	0.0688	0.0154	1	hsa-miR-24-3p
TLR2	0.0153	0.0688	0.0154	1	hsa-miR-19b-3p
TNF	0.0153	0.0688	0.0154	1	hsa-miR-24-3p
TOMM22	0.0153	0.0688	0.0154	1	hsa-miR-24-3p
UBE2C	0.0153	0.0688	0.0154	1	hsa-miR-24-3p
USP31	0.0153	0.0688	0.0154	1	hsa-miR-23b-3p
PAFAH1B2	0.0156	0.0701	0.106	2	hsa-miR-19b-3p	hsa-miR-24-3p
ADAM28	0.0168	0.0708	0.0169	1	hsa-miR-23b-3p
AGPAT3	0.0168	0.0708	0.0169	1	hsa-miR-24-3p
AURKB	0.0168	0.0708	0.0169	1	hsa-miR-24-3p
CD302	0.0168	0.0708	0.0169	1	hsa-miR-23b-3p
DHX57	0.0168	0.0708	0.0169	1	hsa-miR-23b-3p
DSN1	0.0168	0.0708	0.11	2	hsa-miR-19b-3p	hsa-miR-24-3p
ELOVL4	0.0168	0.0708	0.0169	1	hsa-miR-19b-3p
EPC1	0.0168	0.0708	0.0169	1	hsa-miR-19b-3p
FBN1	0.0168	0.0708	0.0169	1	hsa-miR-133a-3p
HEG1	0.0168	0.0708	0.0169	1	hsa-miR-19b-3p
HNRNPA1	0.0161	0.0708	0.108	2	hsa-miR-19b-3p	hsa-miR-24-3p
ILF2	0.0168	0.0708	0.0169	1	hsa-miR-23b-3p
IMPDH1	0.0168	0.0708	0.0169	1	hsa-miR-19b-3p
KCNK2	0.0168	0.0708	0.0169	1	hsa-miR-24-3p
MAP3K14	0.0168	0.0708	0.0169	1	hsa-miR-19b-3p
MED13L	0.0168	0.0708	0.0169	1	hsa-miR-23b-3p
P2RY11	0.0168	0.0708	0.0169	1	hsa-miR-23b-3p
PDE1A	0.0168	0.0708	0.0169	1	hsa-miR-133a-3p
PTK2B	0.0168	0.0708	0.0169	1	hsa-miR-23b-3p
RAPGEF4	0.0168	0.0708	0.0169	1	hsa-miR-19b-3p
RASA1	0.0168	0.0708	0.0169	1	hsa-miR-19b-3p
RPS4Y1	0.0168	0.0708	0.0169	1	hsa-miR-19b-3p
SMARCA2	0.0168	0.0708	0.0169	1	hsa-miR-19b-3p
SP1	0.0165	0.0708	0.109	2	hsa-miR-133a-3p	hsa-miR-24-3p
TAF15	0.0168	0.0708	0.0169	1	hsa-miR-24-3p
TNKS	0.0168	0.0708	0.0169	1	hsa-miR-19b-3p
USP10	0.0168	0.0708	0.0169	1	hsa-miR-24-3p
ARHGAP19	0.0184	0.0732	0.0185	1	hsa-miR-24-3p
ARHGEF28	0.0184	0.0732	0.0185	1	hsa-miR-19b-3p
ARPC5	0.0184	0.0732	0.0185	1	hsa-miR-133a-3p
ATG16L1	0.0184	0.0732	0.0185	1	hsa-miR-19b-3p
CCNI	0.0184	0.0732	0.0185	1	hsa-miR-133a-3p
CDC20	0.0184	0.0732	0.0185	1	hsa-miR-23b-3p
DBR1	0.0184	0.0732	0.0185	1	hsa-miR-24-3p
EWSR1	0.0184	0.0732	0.0185	1	hsa-miR-23b-3p
GAK	0.0184	0.0732	0.0185	1	hsa-miR-19b-3p
HIC1	0.0184	0.0732	0.0185	1	hsa-miR-19b-3p
IMPDH2	0.0184	0.0732	0.0185	1	hsa-miR-23b-3p
MYPN	0.0177	0.0732	0.113	2	hsa-miR-133a-3p	hsa-miR-24-3p
NOL11	0.0184	0.0732	0.0185	1	hsa-miR-23b-3p
NTPCR	0.0184	0.0732	0.0185	1	hsa-miR-24-3p
PLXNC1	0.0184	0.0732	0.0185	1	hsa-miR-19b-3p
RASSF5	0.0184	0.0732	0.0185	1	hsa-miR-19b-3p
REG4	0.0184	0.0732	0.0185	1	hsa-miR-24-3p
REPS2	0.0184	0.0732	0.0185	1	hsa-miR-24-3p
SEL1L	0.0184	0.0732	0.0185	1	hsa-miR-19b-3p
SNTG1	0.0184	0.0732	0.0185	1	hsa-miR-23b-3p
TNFRSF1B	0.0184	0.0732	0.0185	1	hsa-miR-19b-3p
TNIP1	0.0184	0.0732	0.0185	1	hsa-miR-19b-3p
TNK2	0.0184	0.0732	0.0185	1	hsa-miR-24-3p
TPGS2	0.0184	0.0732	0.0185	1	hsa-miR-19b-3p
RNF11	0.0189	0.0751	0.117	2	hsa-miR-24-3p	hsa-miR-19b-3p
BCL2L1	0.0193	0.0769	0.119	2	hsa-miR-23b-3p	hsa-miR-133a-3p
C17orf49	0.0199	0.0773	0.02	1	hsa-miR-24-3p
CEPT1	0.0199	0.0773	0.02	1	hsa-miR-23b-3p
FAM234A	0.0199	0.0773	0.02	1	hsa-miR-24-3p
IMPDH1P11	0.0199	0.0773	0.02	1	hsa-miR-19b-3p
LDHB	0.0199	0.0773	0.02	1	hsa-miR-24-3p
MACF1	0.0199	0.0773	0.02	1	hsa-miR-19b-3p
SLC35D1	0.0199	0.0773	0.02	1	hsa-miR-19b-3p
TSNAX	0.0199	0.0773	0.02	1	hsa-miR-23b-3p
VKORC1	0.0199	0.0773	0.02	1	hsa-miR-133a-3p
ZFP28	0.0199	0.0773	0.02	1	hsa-miR-133a-3p
PRRG4	0.0201	0.0779	0.121	2	hsa-miR-19b-3p	hsa-miR-24-3p
CAMTA1	0.0214	0.0799	0.0215	1	hsa-miR-19b-3p
CPPED1	0.0214	0.0799	0.0215	1	hsa-miR-19b-3p
DBF4	0.0214	0.0799	0.0215	1	hsa-miR-24-3p
EIF4G3	0.0214	0.0799	0.0215	1	hsa-miR-24-3p
FAM213B	0.0214	0.0799	0.0215	1	hsa-miR-133a-3p
HCN4	0.0214	0.0799	0.0215	1	hsa-miR-133a-3p
NF1	0.0214	0.0799	0.0215	1	hsa-miR-19b-3p
PABPC4L	0.0214	0.0799	0.0215	1	hsa-miR-19b-3p
PKM	0.0208	0.0799	0.123	2	hsa-miR-133a-3p	hsa-miR-19b-3p
PRKN	0.0214	0.0799	0.0215	1	hsa-miR-19b-3p
RBM25	0.0214	0.0799	0.0215	1	hsa-miR-19b-3p
RPRD2	0.0213	0.0799	0.125	2	hsa-miR-24-3p	hsa-miR-23b-3p
SH3KBP1	0.0214	0.0799	0.0215	1	hsa-miR-19b-3p
SLC4A7	0.0214	0.0799	0.0215	1	hsa-miR-19b-3p
SMYD2	0.0214	0.0799	0.0215	1	hsa-miR-19b-3p
STK4	0.0213	0.0799	0.125	2	hsa-miR-24-3p	hsa-miR-19b-3p
SWAP70	0.0214	0.0799	0.0215	1	hsa-miR-23b-3p
TBC1D14	0.0214	0.0799	0.0215	1	hsa-miR-24-3p
TNFRSF13B	0.0214	0.0799	0.0215	1	hsa-miR-24-3p
ABCA2	0.0229	0.0812	0.0231	1	hsa-miR-19b-3p
ACSS3	0.0229	0.0812	0.0231	1	hsa-miR-23b-3p
AGFG1	0.0229	0.0812	0.0231	1	hsa-miR-24-3p
BCAN	0.0229	0.0812	0.0231	1	hsa-miR-133a-3p
CHD8	0.0229	0.0812	0.0231	1	hsa-miR-24-3p
CINP	0.0229	0.0812	0.0231	1	hsa-miR-24-3p
CTCF	0.0229	0.0812	0.0231	1	hsa-miR-24-3p
CYB561D1	0.0229	0.0812	0.0231	1	hsa-miR-23b-3p
DNAJA2	0.0229	0.0812	0.0231	1	hsa-miR-19b-3p
FBXO36	0.0229	0.0812	0.0231	1	hsa-miR-24-3p
FBXO8	0.0229	0.0812	0.0231	1	hsa-miR-19b-3p
KCNJ5	0.0229	0.0812	0.0231	1	hsa-miR-24-3p
LSM12	0.0229	0.0812	0.0231	1	hsa-miR-24-3p
PEAK3	0.0229	0.0812	0.0231	1	hsa-miR-24-3p
PNP	0.0229	0.0812	0.0231	1	hsa-miR-133a-3p
RANBP1	0.0229	0.0812	0.0231	1	hsa-miR-24-3p
RPA2	0.0229	0.0812	0.0231	1	hsa-miR-19b-3p
S100A7A	0.0229	0.0812	0.0231	1	hsa-miR-23b-3p
SIRPB2	0.0229	0.0812	0.0231	1	hsa-miR-19b-3p
SIVA1	0.0229	0.0812	0.0231	1	hsa-miR-19b-3p
SLC35G3	0.0229	0.0812	0.0231	1	hsa-miR-23b-3p
SOX4	0.0229	0.0812	0.129	2	hsa-miR-19b-3p	hsa-miR-133a-3p
TBC1D4	0.0229	0.0812	0.0231	1	hsa-miR-19b-3p
TCF4	0.0229	0.0812	0.0231	1	hsa-miR-19b-3p
TPM3	0.0226	0.0812	0.129	2	hsa-miR-23b-3p	hsa-miR-133a-3p
UBE3A	0.0229	0.0812	0.0231	1	hsa-miR-24-3p
ZC3H15	0.0229	0.0812	0.0231	1	hsa-miR-24-3p
ANKIB1	0.0244	0.0818	0.0246	1	hsa-miR-19b-3p
ANKRD12	0.0244	0.0818	0.0246	1	hsa-miR-19b-3p
ANKRD17	0.0244	0.0818	0.0246	1	hsa-miR-23b-3p
AP5B1	0.0244	0.0818	0.0246	1	hsa-miR-24-3p
APOOL	0.0244	0.0818	0.0246	1	hsa-miR-24-3p
ARHGEF7	0.0244	0.0818	0.0246	1	hsa-miR-24-3p
BTN2A2	0.0244	0.0818	0.0246	1	hsa-miR-19b-3p
CDKN2A	0.0244	0.0818	0.0246	1	hsa-miR-24-3p
DBNDD1	0.0244	0.0818	0.0246	1	hsa-miR-24-3p
DCAF7	0.0244	0.0818	0.134	2	hsa-miR-19b-3p	hsa-miR-24-3p
DNMBP	0.0244	0.0818	0.0246	1	hsa-miR-23b-3p
EMC2	0.0244	0.0818	0.0246	1	hsa-miR-24-3p
ERCC4	0.0244	0.0818	0.0246	1	hsa-miR-19b-3p
FAS	0.0244	0.0818	0.0246	1	hsa-miR-19b-3p
FBN2	0.0244	0.0818	0.0246	1	hsa-miR-23b-3p
MAPK7	0.0244	0.0818	0.0246	1	hsa-miR-24-3p
NR4A2	0.0244	0.0818	0.0246	1	hsa-miR-133a-3p
NUTF2	0.0244	0.0818	0.0246	1	hsa-miR-19b-3p
PCDHB2	0.0244	0.0818	0.0246	1	hsa-miR-24-3p
PGBD5	0.0244	0.0818	0.0246	1	hsa-miR-24-3p
PITX1	0.0244	0.0818	0.0246	1	hsa-miR-19b-3p
RRAS	0.0244	0.0818	0.0246	1	hsa-miR-24-3p
SETX	0.0244	0.0818	0.0246	1	hsa-miR-24-3p
STIL	0.0244	0.0818	0.0246	1	hsa-miR-24-3p
TAF1	0.0244	0.0818	0.0246	1	hsa-miR-24-3p
TWSG1	0.0244	0.0818	0.0246	1	hsa-miR-24-3p
UBA2	0.0244	0.0818	0.0246	1	hsa-miR-133a-3p
UHRF1BP1L	0.0244	0.0818	0.0246	1	hsa-miR-24-3p
ZDHHC7	0.0244	0.0818	0.0246	1	hsa-miR-19b-3p
ZIK1	0.0244	0.0818	0.0246	1	hsa-miR-23b-3p
ZNF567	0.0244	0.0818	0.0246	1	hsa-miR-19b-3p
BCAR1	0.0259	0.0841	0.0262	1	hsa-miR-24-3p
C17orf64	0.0259	0.0841	0.0262	1	hsa-miR-133a-3p
CCDC58	0.0259	0.0841	0.0262	1	hsa-miR-24-3p
CUL5	0.0259	0.0841	0.0262	1	hsa-miR-19b-3p
FAM168B	0.0259	0.0841	0.0262	1	hsa-miR-23b-3p
GTF2I	0.0259	0.0841	0.0262	1	hsa-miR-23b-3p
JAK1	0.0259	0.0841	0.0262	1	hsa-miR-23b-3p
KAT2B	0.0259	0.0841	0.0262	1	hsa-miR-19b-3p
KLF17	0.0259	0.0841	0.0262	1	hsa-miR-24-3p
LMAN2	0.0259	0.0841	0.0262	1	hsa-miR-23b-3p
MPHOSPH9	0.0259	0.0841	0.0262	1	hsa-miR-19b-3p
PLIN5	0.0259	0.0841	0.0262	1	hsa-miR-24-3p
RPL7L1	0.0255	0.0841	0.137	2	hsa-miR-24-3p	hsa-miR-23b-3p
TNFRSF11A	0.0259	0.0841	0.0262	1	hsa-miR-19b-3p
USP8	0.0259	0.0841	0.0262	1	hsa-miR-19b-3p
WBP1L	0.0259	0.0841	0.0262	1	hsa-miR-19b-3p
WWP2	0.0259	0.0841	0.0262	1	hsa-miR-23b-3p
ZNF319	0.0259	0.0841	0.0262	1	hsa-miR-23b-3p
AGO3	0.0266	0.0859	0.14	2	hsa-miR-19b-3p	hsa-miR-24-3p
RAB5B	0.0266	0.0859	0.14	2	hsa-miR-19b-3p	hsa-miR-23b-3p
WEE1	0.0266	0.0859	0.14	2	hsa-miR-19b-3p	hsa-miR-23b-3p
APOL2	0.0274	0.0869	0.0277	1	hsa-miR-24-3p
CUL4A	0.0274	0.0869	0.0277	1	hsa-miR-23b-3p
DMTN	0.0274	0.0869	0.0277	1	hsa-miR-23b-3p
FOXR2	0.0274	0.0869	0.0277	1	hsa-miR-23b-3p
GCLM	0.0274	0.0869	0.0277	1	hsa-miR-24-3p
LRP8	0.0274	0.0869	0.0277	1	hsa-miR-19b-3p
NCDN	0.0274	0.0869	0.0277	1	hsa-miR-133a-3p
PFN2	0.0274	0.0869	0.0277	1	hsa-miR-19b-3p
ST7L	0.0274	0.0869	0.0277	1	hsa-miR-24-3p
TAB3	0.0274	0.0869	0.0277	1	hsa-miR-23b-3p
VGLL3	0.0274	0.0869	0.0277	1	hsa-miR-24-3p
ALDOA	0.0289	0.0882	0.146	2	hsa-miR-23b-3p	hsa-miR-24-3p
ALDOC	0.0289	0.0882	0.0292	1	hsa-miR-133a-3p
BACE1	0.0289	0.0882	0.0292	1	hsa-miR-19b-3p
C1orf106	0.0289	0.0882	0.0292	1	hsa-miR-24-3p
DAAM2	0.0289	0.0882	0.0292	1	hsa-miR-19b-3p
DCAF4	0.0289	0.0882	0.0292	1	hsa-miR-24-3p
DOCK4	0.0289	0.0882	0.0292	1	hsa-miR-23b-3p
DONSON	0.0289	0.0882	0.0292	1	hsa-miR-23b-3p
DYNC2LI1	0.0289	0.0882	0.0292	1	hsa-miR-23b-3p
KITLG	0.0289	0.0882	0.0292	1	hsa-miR-19b-3p
MED24	0.0289	0.0882	0.0292	1	hsa-miR-24-3p
MIS18A	0.0289	0.0882	0.0292	1	hsa-miR-24-3p
NFX1	0.0289	0.0882	0.0292	1	hsa-miR-24-3p
PCDH10	0.0289	0.0882	0.0292	1	hsa-miR-19b-3p
PRKCH	0.0289	0.0882	0.0292	1	hsa-miR-24-3p
RACK1	0.0289	0.0882	0.0292	1	hsa-miR-23b-3p
RAPGEF6	0.0289	0.0882	0.0292	1	hsa-miR-19b-3p
RPSAP58	0.0289	0.0882	0.0292	1	hsa-miR-23b-3p
SFTPA1	0.0289	0.0882	0.0292	1	hsa-miR-19b-3p
SLU7	0.0289	0.0882	0.0292	1	hsa-miR-24-3p
STRADB	0.0289	0.0882	0.0292	1	hsa-miR-24-3p
TNRC6A	0.0283	0.0882	0.145	2	hsa-miR-23b-3p	hsa-miR-19b-3p
ZNF526	0.0289	0.0882	0.0292	1	hsa-miR-19b-3p
ABCC4	0.0304	0.0903	0.0308	1	hsa-miR-23b-3p
CBX7	0.0304	0.0903	0.0308	1	hsa-miR-19b-3p
DDHD2	0.0304	0.0903	0.0308	1	hsa-miR-24-3p
FSD1L	0.0304	0.0903	0.0308	1	hsa-miR-23b-3p
HDAC4	0.0304	0.0903	0.0308	1	hsa-miR-19b-3p
HSF2	0.0304	0.0903	0.0308	1	hsa-miR-24-3p
LRRTM2	0.0304	0.0903	0.0308	1	hsa-miR-24-3p
PA2G4	0.0304	0.0903	0.0308	1	hsa-miR-24-3p
RAPGEF2	0.0304	0.0903	0.0308	1	hsa-miR-19b-3p
RBBP8	0.0304	0.0903	0.0308	1	hsa-miR-19b-3p
RNF145	0.0304	0.0903	0.0308	1	hsa-miR-19b-3p
SLIT3	0.0304	0.0903	0.0308	1	hsa-miR-24-3p
SNTB1	0.0304	0.0903	0.0308	1	hsa-miR-24-3p
TMEM117	0.0304	0.0903	0.0308	1	hsa-miR-19b-3p
TTLL7	0.0304	0.0903	0.0308	1	hsa-miR-24-3p
UCP2	0.0304	0.0903	0.0308	1	hsa-miR-133a-3p
XPO1	0.0304	0.0903	0.0308	1	hsa-miR-23b-3p
ABCE1	0.0319	0.0922	0.0323	1	hsa-miR-24-3p
ATP5B	0.0319	0.0922	0.0323	1	hsa-miR-24-3p
EMID1	0.0319	0.0922	0.0323	1	hsa-miR-133a-3p
GJA1	0.0319	0.0922	0.0323	1	hsa-miR-23b-3p
HIST2H4A	0.0319	0.0922	0.0323	1	hsa-miR-19b-3p
HNF4A	0.0319	0.0922	0.0323	1	hsa-miR-24-3p
MCM10	0.0319	0.0922	0.0323	1	hsa-miR-24-3p
MED12L	0.0319	0.0922	0.0323	1	hsa-miR-19b-3p
METAP2	0.0319	0.0922	0.0323	1	hsa-miR-24-3p
MT1E	0.0319	0.0922	0.0323	1	hsa-miR-24-3p
PIM2	0.0319	0.0922	0.0323	1	hsa-miR-24-3p
RPN2	0.0319	0.0922	0.0323	1	hsa-miR-23b-3p
TAF1B	0.0319	0.0922	0.0323	1	hsa-miR-24-3p
TCP1	0.0319	0.0922	0.0323	1	hsa-miR-23b-3p
TMEM94	0.0319	0.0922	0.0323	1	hsa-miR-24-3p
TPM1	0.0319	0.0922	0.0323	1	hsa-miR-133a-3p
WDR1	0.0319	0.0922	0.0323	1	hsa-miR-19b-3p
TNRC6B	0.0322	0.0928	0.155	2	hsa-miR-19b-3p	hsa-miR-23b-3p
BMP7	0.0335	0.0935	0.0339	1	hsa-miR-24-3p
CCDC39	0.0335	0.0935	0.0339	1	hsa-miR-133a-3p
CDCA7	0.0335	0.0935	0.0339	1	hsa-miR-24-3p
DDX5	0.0335	0.0935	0.0339	1	hsa-miR-24-3p
EPN2	0.0335	0.0935	0.0339	1	hsa-miR-19b-3p
GTF2E1	0.0335	0.0935	0.0339	1	hsa-miR-24-3p
HNRNPK	0.0335	0.0935	0.0339	1	hsa-miR-23b-3p
MED28	0.0328	0.0935	0.156	2	hsa-miR-19b-3p	hsa-miR-24-3p
NUDCD2	0.0335	0.0935	0.0339	1	hsa-miR-24-3p
PSMD1	0.0335	0.0935	0.0339	1	hsa-miR-24-3p
RAB18	0.0335	0.0935	0.0339	1	hsa-miR-19b-3p
RPS7	0.0335	0.0935	0.0339	1	hsa-miR-24-3p
SEL1L3	0.0335	0.0935	0.0339	1	hsa-miR-19b-3p
SOCS6	0.0335	0.0935	0.0339	1	hsa-miR-23b-3p
SPTSSA	0.0335	0.0935	0.0339	1	hsa-miR-19b-3p
SRRT	0.0335	0.0935	0.0339	1	hsa-miR-24-3p
STX12	0.0335	0.0935	0.0339	1	hsa-miR-19b-3p
TYW3	0.0335	0.0935	0.0339	1	hsa-miR-24-3p
ZNF550	0.0335	0.0935	0.0339	1	hsa-miR-23b-3p
ZNF618	0.0335	0.0935	0.0339	1	hsa-miR-19b-3p
ACP6	0.035	0.0942	0.0354	1	hsa-miR-24-3p
ARHGEF18	0.035	0.0942	0.0354	1	hsa-miR-24-3p
ARRDC3	0.035	0.0942	0.0354	1	hsa-miR-19b-3p
ATF3	0.0364	0.0942	0.0369	1	hsa-miR-24-3p
ATG2B	0.035	0.0942	0.0354	1	hsa-miR-19b-3p
ATP1A1	0.0364	0.0942	0.0369	1	hsa-miR-23b-3p
BLOC1S2	0.0364	0.0942	0.0369	1	hsa-miR-23b-3p
CCNL1	0.0364	0.0942	0.0369	1	hsa-miR-19b-3p
CCT7	0.035	0.0942	0.0354	1	hsa-miR-23b-3p
CGN	0.035	0.0942	0.0354	1	hsa-miR-19b-3p
CLVS2	0.035	0.0942	0.0354	1	hsa-miR-19b-3p
COMMD9	0.0364	0.0942	0.0369	1	hsa-miR-24-3p
CYP2U1	0.0364	0.0942	0.0369	1	hsa-miR-19b-3p
DDX3Y	0.035	0.0942	0.0354	1	hsa-miR-19b-3p
DENND6B	0.0364	0.0942	0.0369	1	hsa-miR-24-3p
DNAJC3	0.0364	0.0942	0.0369	1	hsa-miR-24-3p
EHD1	0.0364	0.0942	0.0369	1	hsa-miR-19b-3p
EIF3L	0.0364	0.0942	0.0369	1	hsa-miR-19b-3p
ESCO1	0.0364	0.0942	0.0369	1	hsa-miR-24-3p
FAM46C	0.0364	0.0942	0.0369	1	hsa-miR-19b-3p
FLNA	0.035	0.0942	0.0354	1	hsa-miR-23b-3p
GNA12	0.0364	0.0942	0.0369	1	hsa-miR-23b-3p
GPR55	0.035	0.0942	0.0354	1	hsa-miR-24-3p
HACD3	0.0364	0.0942	0.0369	1	hsa-miR-24-3p
HARS	0.0364	0.0942	0.0369	1	hsa-miR-19b-3p
HCN2	0.035	0.0942	0.0354	1	hsa-miR-133a-3p
HS2ST1	0.0364	0.0942	0.0369	1	hsa-miR-23b-3p
JADE3	0.0364	0.0942	0.0369	1	hsa-miR-24-3p
JAZF1	0.0364	0.0942	0.0369	1	hsa-miR-19b-3p
KLHL20	0.035	0.0942	0.0354	1	hsa-miR-19b-3p
KMT5B	0.035	0.0942	0.0354	1	hsa-miR-19b-3p
LINC00632	0.0364	0.0942	0.0369	1	hsa-miR-24-3p
MALL	0.035	0.0942	0.0354	1	hsa-miR-24-3p
MBNL2	0.0364	0.0942	0.0369	1	hsa-miR-19b-3p
MIER1	0.035	0.0942	0.0354	1	hsa-miR-19b-3p
PALLD	0.0364	0.0942	0.0369	1	hsa-miR-19b-3p
POPDC2	0.035	0.0942	0.0354	1	hsa-miR-24-3p
PSMD9	0.035	0.0942	0.0354	1	hsa-miR-19b-3p
RCE1	0.0364	0.0942	0.0369	1	hsa-miR-24-3p
SELPLG	0.035	0.0942	0.0354	1	hsa-miR-24-3p
ST13	0.0364	0.0942	0.0369	1	hsa-miR-19b-3p
STAMBPL1	0.0364	0.0942	0.0369	1	hsa-miR-23b-3p
SYDE2	0.035	0.0942	0.0354	1	hsa-miR-23b-3p
TCEA3	0.0364	0.0942	0.0369	1	hsa-miR-24-3p
TLR6	0.035	0.0942	0.0354	1	hsa-miR-23b-3p
TMEM70	0.035	0.0942	0.0354	1	hsa-miR-24-3p
TNFAIP8	0.035	0.0942	0.0354	1	hsa-miR-23b-3p
TOPBP1	0.035	0.0942	0.0354	1	hsa-miR-23b-3p
VCAN	0.0364	0.0942	0.0369	1	hsa-miR-23b-3p
VCPIP1	0.0364	0.0942	0.0369	1	hsa-miR-24-3p
ZMAT2	0.035	0.0942	0.0354	1	hsa-miR-24-3p
ZNF253	0.0364	0.0942	0.0369	1	hsa-miR-23b-3p
ZNF273	0.035	0.0942	0.0354	1	hsa-miR-23b-3p
ZNF430	0.0364	0.0942	0.0369	1	hsa-miR-24-3p
ZNF544	0.0364	0.0942	0.0369	1	hsa-miR-19b-3p
ABHD14B	0.0379	0.0944	0.0385	1	hsa-miR-19b-3p
AK3	0.0379	0.0944	0.0385	1	hsa-miR-24-3p
ARPIN	0.0379	0.0944	0.0385	1	hsa-miR-19b-3p
BSDC1	0.0379	0.0944	0.0385	1	hsa-miR-23b-3p
C2orf69	0.0379	0.0944	0.0385	1	hsa-miR-23b-3p
CDC42	0.0379	0.0944	0.0385	1	hsa-miR-133a-3p
CDK5R1	0.0379	0.0944	0.0385	1	hsa-miR-133a-3p
CLTA	0.0379	0.0944	0.0385	1	hsa-miR-23b-3p
EIF4A1	0.0379	0.0944	0.0385	1	hsa-miR-23b-3p
GCM1	0.0379	0.0944	0.0385	1	hsa-miR-19b-3p
HIST2H2AC	0.0379	0.0944	0.0385	1	hsa-miR-133a-3p
HNRNPL	0.0379	0.0944	0.0385	1	hsa-miR-23b-3p
KIAA0100	0.0379	0.0944	0.0385	1	hsa-miR-24-3p
MPP6	0.0379	0.0944	0.0385	1	hsa-miR-23b-3p
MREG	0.0379	0.0944	0.0385	1	hsa-miR-19b-3p
NOP14	0.0379	0.0944	0.0385	1	hsa-miR-24-3p
PCMTD2	0.0379	0.0944	0.0385	1	hsa-miR-23b-3p
PCNA	0.0379	0.0944	0.0385	1	hsa-miR-24-3p
PDZD11	0.0379	0.0944	0.0385	1	hsa-miR-19b-3p
PHLDA1	0.0379	0.0944	0.0385	1	hsa-miR-19b-3p
PIK3R2	0.0379	0.0944	0.0385	1	hsa-miR-133a-3p
PNN	0.0379	0.0944	0.0385	1	hsa-miR-23b-3p
PSG4	0.0379	0.0944	0.0385	1	hsa-miR-19b-3p
RAET1E	0.0379	0.0944	0.0385	1	hsa-miR-24-3p
RHOQ	0.0379	0.0944	0.0385	1	hsa-miR-133a-3p
TACC3	0.0379	0.0944	0.0385	1	hsa-miR-24-3p
USP5	0.0379	0.0944	0.0385	1	hsa-miR-23b-3p
ZMYND11	0.0379	0.0944	0.0385	1	hsa-miR-19b-3p
ABCC1	0.0394	0.0948	0.04	1	hsa-miR-23b-3p
ATMIN	0.0394	0.0948	0.04	1	hsa-miR-19b-3p
BRCA1	0.0394	0.0948	0.04	1	hsa-miR-24-3p
CEP350	0.0394	0.0948	0.04	1	hsa-miR-19b-3p
CIT	0.0394	0.0948	0.04	1	hsa-miR-19b-3p
COX1	0.0394	0.0948	0.04	1	hsa-miR-23b-3p
CRX	0.0394	0.0948	0.04	1	hsa-miR-24-3p
DCC	0.0394	0.0948	0.04	1	hsa-miR-19b-3p
FRMD6	0.0394	0.0948	0.04	1	hsa-miR-19b-3p
FUT4	0.0394	0.0948	0.04	1	hsa-miR-23b-3p
ITPR1	0.0394	0.0948	0.04	1	hsa-miR-19b-3p
MKL2	0.0394	0.0948	0.04	1	hsa-miR-19b-3p
NASP	0.0394	0.0948	0.04	1	hsa-miR-24-3p
OTUD1	0.0394	0.0948	0.04	1	hsa-miR-19b-3p
PSMC4	0.0394	0.0948	0.04	1	hsa-miR-133a-3p
RBBP9	0.0394	0.0948	0.04	1	hsa-miR-24-3p
SLC16A13	0.0394	0.0948	0.04	1	hsa-miR-24-3p
SOS1	0.0394	0.0948	0.04	1	hsa-miR-23b-3p
STK11IP	0.0394	0.0948	0.04	1	hsa-miR-23b-3p
SVIP	0.0394	0.0948	0.04	1	hsa-miR-24-3p
THUMPD3	0.0394	0.0948	0.04	1	hsa-miR-23b-3p
TOM1L2	0.0394	0.0948	0.04	1	hsa-miR-19b-3p
VAMP1	0.0394	0.0948	0.04	1	hsa-miR-19b-3p
VPS4B	0.0394	0.0948	0.04	1	hsa-miR-19b-3p
WNT10A	0.0394	0.0948	0.04	1	hsa-miR-19b-3p
ZNF813	0.0394	0.0948	0.04	1	hsa-miR-24-3p
ARFGEF1	0.0409	0.0965	0.0416	1	hsa-miR-19b-3p
C5orf30	0.0409	0.0965	0.0416	1	hsa-miR-19b-3p
CDCA8	0.0409	0.0965	0.0416	1	hsa-miR-23b-3p
GAPDH	0.0409	0.0965	0.0416	1	hsa-miR-23b-3p
GUCD1	0.0409	0.0965	0.0416	1	hsa-miR-24-3p
HDDC2	0.0409	0.0965	0.0416	1	hsa-miR-24-3p
KHNYN	0.0409	0.0965	0.0416	1	hsa-miR-24-3p
MFSD14C	0.0409	0.0965	0.0416	1	hsa-miR-24-3p
PDE6B	0.0409	0.0965	0.0416	1	hsa-miR-24-3p
SFTPB	0.0409	0.0965	0.0416	1	hsa-miR-133a-3p
SHCBP1	0.0409	0.0965	0.0416	1	hsa-miR-19b-3p
TMEM9B	0.0409	0.0965	0.0416	1	hsa-miR-19b-3p
UBE2A	0.0409	0.0965	0.0416	1	hsa-miR-19b-3p
UNG	0.0409	0.0965	0.0416	1	hsa-miR-24-3p
ZFHX4	0.0409	0.0965	0.0416	1	hsa-miR-19b-3p
ARL17B	0.0424	0.098	0.0431	1	hsa-miR-24-3p
ATPAF1	0.0424	0.098	0.0431	1	hsa-miR-19b-3p
BTBD7	0.0424	0.098	0.0431	1	hsa-miR-19b-3p
DNAJC21	0.0424	0.098	0.0431	1	hsa-miR-23b-3p
FAM210B	0.0424	0.098	0.0431	1	hsa-miR-24-3p
FAM91A1	0.0424	0.098	0.0431	1	hsa-miR-23b-3p
KCNJ2	0.0424	0.098	0.0431	1	hsa-miR-19b-3p
KCTD20	0.0424	0.098	0.0431	1	hsa-miR-19b-3p
LPGAT1	0.0424	0.098	0.0431	1	hsa-miR-19b-3p
NFIA	0.0424	0.098	0.0431	1	hsa-miR-19b-3p
PAPD4	0.0424	0.098	0.0431	1	hsa-miR-19b-3p
RUNX2	0.0424	0.098	0.0431	1	hsa-miR-23b-3p
SGMS2	0.0424	0.098	0.0431	1	hsa-miR-133a-3p
SNX12	0.0424	0.098	0.0431	1	hsa-miR-24-3p
SNX17	0.0424	0.098	0.0431	1	hsa-miR-19b-3p
USP13	0.0424	0.098	0.0431	1	hsa-miR-19b-3p
YPEL1	0.0424	0.098	0.0431	1	hsa-miR-24-3p

## Sheet: Table6.TG_only DA H P-No
Supplementary data S2, Table 6: Target genes of the miRNAs identified as up-regulated in oEVs of pregnant vs. non-pregnant does only for the H line (heterogeneous litter size)
Gene Symbol	p-value	FDR	Odd ratio	Number of interactions	microRNA 1	microRNA 2
AADAT	8.89e-07	0.000393	0.00115	2	hsa-miR-103a-3p	hsa-miR-16-5p
CFAP45	8.89e-07	0.000393	0.00115	2	hsa-miR-103a-3p	hsa-miR-16-5p
RIC1	8.89e-07	0.000393	0.00115	2	hsa-miR-103a-3p	hsa-miR-16-5p
TMEM255A	8.89e-07	0.000393	0.00115	2	hsa-miR-103a-3p	hsa-miR-16-5p
CAAP1	2.67e-06	0.000785	0.00173	2	hsa-miR-103a-3p	hsa-miR-16-5p
KCNG3	2.67e-06	0.000785	0.00173	2	hsa-miR-103a-3p	hsa-miR-16-5p
FAM122A	5.33e-06	0.00135	0.00231	2	hsa-miR-103a-3p	hsa-miR-16-5p
ALG2	1.33e-05	0.00196	0.00346	2	hsa-miR-103a-3p	hsa-miR-16-5p
MYO5B	1.33e-05	0.00196	0.00346	2	hsa-miR-103a-3p	hsa-miR-16-5p
PDK4	1.33e-05	0.00196	0.00346	2	hsa-miR-103a-3p	hsa-miR-16-5p
SLC25A39	1.33e-05	0.00196	0.00346	2	hsa-miR-103a-3p	hsa-miR-16-5p
STK33	8.88e-06	0.00196	0.00289	2	hsa-miR-103a-3p	hsa-miR-16-5p
AP2A1	1.86e-05	0.00206	0.00404	2	hsa-miR-103a-3p	hsa-miR-16-5p
C2orf42	1.86e-05	0.00206	0.00404	2	hsa-miR-103a-3p	hsa-miR-16-5p
DIEXF	1.86e-05	0.00206	0.00404	2	hsa-miR-103a-3p	hsa-miR-16-5p
SYNJ1	1.86e-05	0.00206	0.00404	2	hsa-miR-103a-3p	hsa-miR-16-5p
SIRT4	2.48e-05	0.0022	0.00462	2	hsa-miR-103a-3p	hsa-miR-16-5p
SLC35A4	2.48e-05	0.0022	0.00462	2	hsa-miR-103a-3p	hsa-miR-16-5p
SLC35B2	2.48e-05	0.0022	0.00462	2	hsa-miR-103a-3p	hsa-miR-16-5p
WNT3A	2.48e-05	0.0022	0.00462	2	hsa-miR-16-5p	hsa-miR-103a-3p
YIF1B	3.19e-05	0.00257	0.00519	2	hsa-miR-16-5p	hsa-miR-103a-3p
ZYX	3.19e-05	0.00257	0.00519	2	hsa-miR-16-5p	hsa-miR-103a-3p
CKAP5	3.99e-05	0.00294	0.00577	2	hsa-miR-103a-3p	hsa-miR-16-5p
IFT74	3.99e-05	0.00294	0.00577	2	hsa-miR-103a-3p	hsa-miR-16-5p
CCT3	4.88e-05	0.00332	0.00635	2	hsa-miR-103a-3p	hsa-miR-16-5p
EPC1	4.88e-05	0.00332	0.00635	2	hsa-miR-103a-3p	hsa-miR-16-5p
SLC9A6	5.85e-05	0.00383	0.00693	2	hsa-miR-103a-3p	hsa-miR-16-5p
NSF	6.91e-05	0.00421	0.0075	2	hsa-miR-103a-3p	hsa-miR-16-5p
TLE4	6.91e-05	0.00421	0.0075	2	hsa-miR-103a-3p	hsa-miR-16-5p
PLSCR4	8.06e-05	0.0046	0.00808	2	hsa-miR-103a-3p	hsa-miR-16-5p
SERPINB5	8.06e-05	0.0046	0.00808	2	hsa-miR-16-5p	hsa-miR-103a-3p
ADORA3	0.000106	0.00494	0.00923	2	hsa-miR-103a-3p	hsa-miR-16-5p
BFAR	0.000106	0.00494	0.00923	2	hsa-miR-103a-3p	hsa-miR-16-5p
LATS1	0.000106	0.00494	0.00923	2	hsa-miR-103a-3p	hsa-miR-16-5p
RAB12	9.3e-05	0.00494	0.00866	2	hsa-miR-16-5p	hsa-miR-629-5p
RPRD1B	9.3e-05	0.00494	0.00866	2	hsa-miR-103a-3p	hsa-miR-16-5p
TIMP3	0.000106	0.00494	0.00923	2	hsa-miR-103a-3p	hsa-miR-16-5p
XPO7	0.000106	0.00494	0.00923	2	hsa-miR-103a-3p	hsa-miR-16-5p
GOLT1B	0.00012	0.00532	0.00981	2	hsa-miR-103a-3p	hsa-miR-16-5p
SF3A3	0.00012	0.00532	0.00981	2	hsa-miR-103a-3p	hsa-miR-16-5p
CUL4A	0.000135	0.00557	0.0104	2	hsa-miR-103a-3p	hsa-miR-16-5p
HELZ	0.000135	0.00557	0.0104	2	hsa-miR-103a-3p	hsa-miR-16-5p
SAV1	0.000135	0.00557	0.0104	2	hsa-miR-103a-3p	hsa-miR-16-5p
ALDH3B1	0.000168	0.00582	0.0115	2	hsa-miR-103a-3p	hsa-miR-16-5p
ARL3	0.000168	0.00582	0.0115	2	hsa-miR-103a-3p	hsa-miR-16-5p
CCDC83	0.000204	0.00582	0.0127	2	hsa-miR-103a-3p	hsa-miR-16-5p
CDC42SE2	0.000186	0.00582	0.0121	2	hsa-miR-16-5p	hsa-miR-103a-3p
CYP26B1	0.000186	0.00582	0.0121	2	hsa-miR-103a-3p	hsa-miR-16-5p
DECR1	0.000204	0.00582	0.0127	2	hsa-miR-103a-3p	hsa-miR-16-5p
DMPK	0.000168	0.00582	0.0115	2	hsa-miR-16-5p	hsa-miR-103a-3p
DMTF1	0.000204	0.00582	0.0127	2	hsa-miR-103a-3p	hsa-miR-16-5p
DNAJC9	0.000151	0.00582	0.011	2	hsa-miR-103a-3p	hsa-miR-16-5p
EXD2	0.000168	0.00582	0.0115	2	hsa-miR-103a-3p	hsa-miR-16-5p
FAM122B	0.000186	0.00582	0.0121	2	hsa-miR-103a-3p	hsa-miR-16-5p
HIST1H1C	0.000204	0.00582	0.0127	2	hsa-miR-16-5p	hsa-miR-629-5p
HOXD13	0.000168	0.00582	0.0115	2	hsa-miR-103a-3p	hsa-miR-16-5p
IDH3A	0.000204	0.00582	0.0127	2	hsa-miR-16-5p	hsa-miR-103a-3p
OPRM1	0.000186	0.00582	0.0121	2	hsa-miR-103a-3p	hsa-miR-16-5p
RIOK3	0.000204	0.00582	0.0127	2	hsa-miR-16-5p	hsa-miR-629-5p
SDCBP	0.000168	0.00582	0.0115	2	hsa-miR-103a-3p	hsa-miR-629-5p
SNCG	0.000186	0.00582	0.0121	2	hsa-miR-103a-3p	hsa-miR-16-5p
SNX16	0.000204	0.00582	0.0127	2	hsa-miR-103a-3p	hsa-miR-16-5p
AMOT	0.000224	0.00599	0.0133	2	hsa-miR-16-5p	hsa-miR-103a-3p
PIP4P1	0.000224	0.00599	0.0133	2	hsa-miR-103a-3p	hsa-miR-16-5p
TTLL5	0.000224	0.00599	0.0133	2	hsa-miR-103a-3p	hsa-miR-16-5p
ZDHHC16	0.000224	0.00599	0.0133	2	hsa-miR-16-5p	hsa-miR-103a-3p
CA12	0.000244	0.00616	0.0139	2	hsa-miR-16-5p	hsa-miR-103a-3p
GLRX	0.000244	0.00616	0.0139	2	hsa-miR-103a-3p	hsa-miR-16-5p
MYB	0.000244	0.00616	0.0139	2	hsa-miR-16-5p	hsa-miR-103a-3p
SIPA1L2	0.000244	0.00616	0.0139	2	hsa-miR-103a-3p	hsa-miR-16-5p
CYB561A3	0.000265	0.00633	0.0144	2	hsa-miR-103a-3p	hsa-miR-16-5p
GCC1	0.000265	0.00633	0.0144	2	hsa-miR-103a-3p	hsa-miR-16-5p
KIF5A	0.000265	0.00633	0.0144	2	hsa-miR-103a-3p	hsa-miR-16-5p
TARBP2	0.000265	0.00633	0.0144	2	hsa-miR-16-5p	hsa-miR-103a-3p
AXIN2	0.000287	0.00634	0.015	2	hsa-miR-16-5p	hsa-miR-103a-3p
CAMKK2	0.000287	0.00634	0.015	2	hsa-miR-103a-3p	hsa-miR-16-5p
CDK17	0.000287	0.00634	0.015	2	hsa-miR-103a-3p	hsa-miR-16-5p
EDC3	0.000287	0.00634	0.015	2	hsa-miR-103a-3p	hsa-miR-16-5p
MTMR4	0.000287	0.00634	0.015	2	hsa-miR-103a-3p	hsa-miR-16-5p
PTPN3	0.000287	0.00634	0.015	2	hsa-miR-103a-3p	hsa-miR-16-5p
FCF1	0.00031	0.00645	0.0156	2	hsa-miR-16-5p	hsa-miR-103a-3p
NAA15	0.00031	0.00645	0.0156	2	hsa-miR-16-5p	hsa-miR-103a-3p
PRDM4	0.00031	0.00645	0.0156	2	hsa-miR-103a-3p	hsa-miR-16-5p
SLC39A10	0.00031	0.00645	0.0156	2	hsa-miR-103a-3p	hsa-miR-16-5p
USP42	0.00031	0.00645	0.0156	2	hsa-miR-103a-3p	hsa-miR-16-5p
GTPBP1	0.000334	0.00663	0.0162	2	hsa-miR-103a-3p	hsa-miR-16-5p
PAQR3	0.000334	0.00663	0.0162	2	hsa-miR-103a-3p	hsa-miR-16-5p
PRKAB2	0.000334	0.00663	0.0162	2	hsa-miR-103a-3p	hsa-miR-16-5p
UBFD1	0.000334	0.00663	0.0162	2	hsa-miR-103a-3p	hsa-miR-16-5p
CDC37L1	0.000358	0.00681	0.0167	2	hsa-miR-103a-3p	hsa-miR-16-5p
GSG1	0.000358	0.00681	0.0167	2	hsa-miR-103a-3p	hsa-miR-16-5p
LUC7L	0.000358	0.00681	0.0167	2	hsa-miR-16-5p	hsa-miR-103a-3p
RNF168	0.000358	0.00681	0.0167	2	hsa-miR-103a-3p	hsa-miR-16-5p
EML4	0.00041	0.0074	0.0179	2	hsa-miR-16-5p	hsa-miR-103a-3p
GNAT1	0.00041	0.0074	0.0179	2	hsa-miR-103a-3p	hsa-miR-16-5p
OSBPL3	0.00041	0.0074	0.0179	2	hsa-miR-103a-3p	hsa-miR-16-5p
PPP2R5C	0.00041	0.0074	0.0179	2	hsa-miR-16-5p	hsa-miR-103a-3p
ZNF622	0.00041	0.0074	0.0179	2	hsa-miR-16-5p	hsa-miR-103a-3p
CARD10	0.000437	0.00766	0.0185	2	hsa-miR-103a-3p	hsa-miR-16-5p
DUSP14	0.000437	0.00766	0.0185	2	hsa-miR-16-5p	hsa-miR-103a-3p
TLK1	0.000437	0.00766	0.0185	2	hsa-miR-103a-3p	hsa-miR-16-5p
UBR3	0.000465	0.00807	0.019	2	hsa-miR-16-5p	hsa-miR-103a-3p
CCNE1	0.000494	0.0084	0.0196	2	hsa-miR-16-5p	hsa-miR-103a-3p
RIMS3	0.000494	0.0084	0.0196	2	hsa-miR-103a-3p	hsa-miR-16-5p
B3GNT2	0.000524	0.00866	0.0202	2	hsa-miR-16-5p	hsa-miR-103a-3p
FAM103A1	0.000524	0.00866	0.0202	2	hsa-miR-16-5p	hsa-miR-103a-3p
MIB1	0.000524	0.00866	0.0202	2	hsa-miR-103a-3p	hsa-miR-16-5p
CAMSAP1	0.000555	0.00868	0.0208	2	hsa-miR-103a-3p	hsa-miR-16-5p
IVNS1ABP	0.000555	0.00868	0.0208	2	hsa-miR-103a-3p	hsa-miR-16-5p
LAMP2	0.000555	0.00868	0.0208	2	hsa-miR-103a-3p	hsa-miR-16-5p
PPP6C	0.000555	0.00868	0.0208	2	hsa-miR-103a-3p	hsa-miR-16-5p
RPS6KB1	0.000555	0.00868	0.0208	2	hsa-miR-103a-3p	hsa-miR-16-5p
RS1	0.000555	0.00868	0.0208	2	hsa-miR-103a-3p	hsa-miR-16-5p
EFNB2	0.000586	0.00879	0.0214	2	hsa-miR-103a-3p	hsa-miR-16-5p
GPR180	0.000586	0.00879	0.0214	2	hsa-miR-103a-3p	hsa-miR-16-5p
ODF2L	0.000586	0.00879	0.0214	2	hsa-miR-103a-3p	hsa-miR-16-5p
PLPBP	0.000586	0.00879	0.0214	2	hsa-miR-103a-3p	hsa-miR-16-5p
TM7SF3	0.000586	0.00879	0.0214	2	hsa-miR-16-5p	hsa-miR-103a-3p
GGA3	0.000619	0.0089	0.0219	2	hsa-miR-103a-3p	hsa-miR-16-5p
MLLT6	0.000619	0.0089	0.0219	2	hsa-miR-103a-3p	hsa-miR-16-5p
PPIG	0.000619	0.0089	0.0219	2	hsa-miR-16-5p	hsa-miR-103a-3p
RNF217	0.000619	0.0089	0.0219	2	hsa-miR-103a-3p	hsa-miR-16-5p
RNMT	0.000619	0.0089	0.0219	2	hsa-miR-103a-3p	hsa-miR-16-5p
ATG14	0.000652	0.00908	0.0225	2	hsa-miR-103a-3p	hsa-miR-16-5p
KCNC4	0.000652	0.00908	0.0225	2	hsa-miR-103a-3p	hsa-miR-16-5p
MTHFR	0.000652	0.00908	0.0225	2	hsa-miR-103a-3p	hsa-miR-16-5p
PHC3	0.000652	0.00908	0.0225	2	hsa-miR-103a-3p	hsa-miR-16-5p
ATP13A3	0.000686	0.00926	0.0231	2	hsa-miR-103a-3p	hsa-miR-16-5p
C1orf21	0.000686	0.00926	0.0231	2	hsa-miR-103a-3p	hsa-miR-16-5p
DNAJA1	0.000686	0.00926	0.0231	2	hsa-miR-16-5p	hsa-miR-103a-3p
HIST2H2BE	0.000686	0.00926	0.0231	2	hsa-miR-103a-3p	hsa-miR-16-5p
GABARAPL1	0.000721	0.00952	0.0237	2	hsa-miR-103a-3p	hsa-miR-16-5p
IPPK	0.000721	0.00952	0.0237	2	hsa-miR-103a-3p	hsa-miR-16-5p
RAB23	0.000721	0.00952	0.0237	2	hsa-miR-103a-3p	hsa-miR-16-5p
MPDU1	0.000757	0.0097	0.0242	2	hsa-miR-16-5p	hsa-miR-103a-3p
NIN	0.000757	0.0097	0.0242	2	hsa-miR-103a-3p	hsa-miR-16-5p
RNF144B	0.000757	0.0097	0.0242	2	hsa-miR-103a-3p	hsa-miR-16-5p
SREK1	0.000757	0.0097	0.0242	2	hsa-miR-16-5p	hsa-miR-103a-3p
CDADC1	0.000832	0.00987	0.0254	2	hsa-miR-103a-3p	hsa-miR-16-5p
CPEB2	0.000832	0.00987	0.0254	2	hsa-miR-103a-3p	hsa-miR-16-5p
DOCK11	0.000832	0.00987	0.0254	2	hsa-miR-103a-3p	hsa-miR-16-5p
EFTUD2	0.000832	0.00987	0.0254	2	hsa-miR-103a-3p	hsa-miR-16-5p
ENPP4	0.000794	0.00987	0.0248	2	hsa-miR-103a-3p	hsa-miR-16-5p
MAP3K7	0.000832	0.00987	0.0254	2	hsa-miR-103a-3p	hsa-miR-16-5p
OIP5	0.000832	0.00987	0.0254	2	hsa-miR-103a-3p	hsa-miR-16-5p
PHKA1	0.000832	0.00987	0.0254	2	hsa-miR-103a-3p	hsa-miR-16-5p
POLDIP2	0.000832	0.00987	0.0254	2	hsa-miR-16-5p	hsa-miR-103a-3p
RBBP6	0.000832	0.00987	0.0254	2	hsa-miR-16-5p	hsa-miR-103a-3p
VEZT	0.000794	0.00987	0.0248	2	hsa-miR-103a-3p	hsa-miR-16-5p
ADORA2A	0.00115	0.00998	0.00115	1	hsa-miR-16-5p
AFG3L2	0.00115	0.00998	0.00115	1	hsa-miR-16-5p
ALKAL2	0.00115	0.00998	0.00115	1	hsa-miR-16-5p
C8orf44	0.00115	0.00998	0.00115	1	hsa-miR-16-5p
CD274	0.000949	0.00998	0.0271	2	hsa-miR-103a-3p	hsa-miR-16-5p
CDC25A	0.00108	0.00998	0.0289	2	hsa-miR-103a-3p	hsa-miR-16-5p
CDK1	0.00116	0.00998	0.03	2	hsa-miR-16-5p	hsa-miR-103a-3p
CDK5RAP1	0.00115	0.00998	0.00115	1	hsa-miR-16-5p
CLDN2	0.00115	0.00998	0.00115	1	hsa-miR-16-5p
COA6	0.00115	0.00998	0.00115	1	hsa-miR-16-5p
COMMD10	0.00115	0.00998	0.00115	1	hsa-miR-16-5p
CPSF7	0.00116	0.00998	0.03	2	hsa-miR-103a-3p	hsa-miR-16-5p
CRHBP	0.00115	0.00998	0.00115	1	hsa-miR-16-5p
CSHL1	0.00115	0.00998	0.00115	1	hsa-miR-16-5p
CYB5R1	0.00115	0.00998	0.00115	1	hsa-miR-16-5p
E2F7	0.00087	0.00998	0.026	2	hsa-miR-103a-3p	hsa-miR-16-5p
ENY2	0.00115	0.00998	0.00115	1	hsa-miR-16-5p
FASTKD2	0.00115	0.00998	0.00115	1	hsa-miR-16-5p
FNTA	0.00115	0.00998	0.00115	1	hsa-miR-16-5p
GLT8D1	0.00115	0.00998	0.00115	1	hsa-miR-16-5p
GNB1	0.000949	0.00998	0.0271	2	hsa-miR-103a-3p	hsa-miR-16-5p
HCFC2	0.00116	0.00998	0.03	2	hsa-miR-16-5p	hsa-miR-103a-3p
HOXA3	0.00112	0.00998	0.0294	2	hsa-miR-103a-3p	hsa-miR-16-5p
HYAL3	0.00115	0.00998	0.00115	1	hsa-miR-16-5p
LMTK3	0.00115	0.00998	0.00115	1	hsa-miR-16-5p
LYAR	0.00115	0.00998	0.00115	1	hsa-miR-16-5p
LYPD2	0.00115	0.00998	0.00115	1	hsa-miR-16-5p
MAIP1	0.00115	0.00998	0.00115	1	hsa-miR-16-5p
MAP4	0.00108	0.00998	0.0289	2	hsa-miR-103a-3p	hsa-miR-16-5p
MRPL1	0.00115	0.00998	0.00115	1	hsa-miR-16-5p
MRPL20	0.00115	0.00998	0.00115	1	hsa-miR-16-5p
MRPS31	0.00115	0.00998	0.00115	1	hsa-miR-16-5p
MTFR1L	0.00108	0.00998	0.0289	2	hsa-miR-16-5p	hsa-miR-103a-3p
NDUFAF4	0.00115	0.00998	0.00115	1	hsa-miR-16-5p
NEMF	0.00115	0.00998	0.00115	1	hsa-miR-16-5p
OTOL1	0.00115	0.00998	0.00115	1	hsa-miR-16-5p
PLEKHN1	0.00115	0.00998	0.00115	1	hsa-miR-16-5p
POLR1C	0.00115	0.00998	0.00115	1	hsa-miR-16-5p
PPIL1	0.00103	0.00998	0.0283	2	hsa-miR-16-5p	hsa-miR-103a-3p
RCL1	0.00115	0.00998	0.00115	1	hsa-miR-16-5p
RPL10L	0.00115	0.00998	0.00115	1	hsa-miR-16-5p
SLC2A3	0.000949	0.00998	0.0271	2	hsa-miR-16-5p	hsa-miR-103a-3p
SLC9A2	0.00115	0.00998	0.00115	1	hsa-miR-16-5p
SMAD7	0.00112	0.00998	0.0294	2	hsa-miR-103a-3p	hsa-miR-16-5p
SNX15	0.00115	0.00998	0.00115	1	hsa-miR-16-5p
SYNRG	0.00103	0.00998	0.0283	2	hsa-miR-103a-3p	hsa-miR-16-5p
SYS1	0.00115	0.00998	0.00115	1	hsa-miR-103a-3p
TMCC1	0.000949	0.00998	0.0271	2	hsa-miR-103a-3p	hsa-miR-16-5p
TMEM100	0.00087	0.00998	0.026	2	hsa-miR-103a-3p	hsa-miR-16-5p
TMEM126A	0.00115	0.00998	0.00115	1	hsa-miR-16-5p
TMEM43	0.00116	0.00998	0.03	2	hsa-miR-16-5p	hsa-miR-103a-3p
TNK1	0.00115	0.00998	0.00115	1	hsa-miR-16-5p
UTP23	0.00115	0.00998	0.00115	1	hsa-miR-16-5p
VPS4A	0.000991	0.00998	0.0277	2	hsa-miR-103a-3p	hsa-miR-16-5p
XKR8	0.00115	0.00998	0.00115	1	hsa-miR-16-5p
XYLT1	0.00115	0.00998	0.00115	1	hsa-miR-16-5p
ZRANB1	0.000991	0.00998	0.0277	2	hsa-miR-103a-3p	hsa-miR-16-5p
CPEB3	0.00121	0.0103	0.0306	2	hsa-miR-16-5p	hsa-miR-103a-3p
PDE4D	0.00121	0.0103	0.0306	2	hsa-miR-103a-3p	hsa-miR-16-5p
C16orf72	0.00125	0.0106	0.0312	2	hsa-miR-103a-3p	hsa-miR-16-5p
MED13	0.0013	0.0108	0.0317	2	hsa-miR-103a-3p	hsa-miR-16-5p
RUNX1T1	0.0013	0.0108	0.0317	2	hsa-miR-103a-3p	hsa-miR-16-5p
USP15	0.0013	0.0108	0.0317	2	hsa-miR-103a-3p	hsa-miR-16-5p
YWHAH	0.0013	0.0108	0.0317	2	hsa-miR-103a-3p	hsa-miR-16-5p
ABCF2	0.00135	0.011	0.0323	2	hsa-miR-16-5p	hsa-miR-103a-3p
LIN7C	0.00135	0.011	0.0323	2	hsa-miR-16-5p	hsa-miR-103a-3p
ZNF449	0.00135	0.011	0.0323	2	hsa-miR-16-5p	hsa-miR-103a-3p
CEP55	0.0014	0.0113	0.0329	2	hsa-miR-103a-3p	hsa-miR-16-5p
FAM89A	0.0014	0.0113	0.0329	2	hsa-miR-103a-3p	hsa-miR-16-5p
GNG12	0.0014	0.0113	0.0329	2	hsa-miR-103a-3p	hsa-miR-16-5p
FBXW7	0.00145	0.0115	0.0335	2	hsa-miR-103a-3p	hsa-miR-16-5p
HNRNPA2B1	0.00145	0.0115	0.0335	2	hsa-miR-103a-3p	hsa-miR-16-5p
OGT	0.00145	0.0115	0.0335	2	hsa-miR-16-5p	hsa-miR-103a-3p
TRIM35	0.00145	0.0115	0.0335	2	hsa-miR-103a-3p	hsa-miR-16-5p
CDV3	0.0015	0.0118	0.0341	2	hsa-miR-103a-3p	hsa-miR-16-5p
KIF23	0.0015	0.0118	0.0341	2	hsa-miR-16-5p	hsa-miR-103a-3p
DESI1	0.00155	0.0121	0.0346	2	hsa-miR-103a-3p	hsa-miR-16-5p
ZNRF3	0.00155	0.0121	0.0346	2	hsa-miR-103a-3p	hsa-miR-16-5p
CNNM2	0.0016	0.0123	0.0352	2	hsa-miR-103a-3p	hsa-miR-16-5p
MTMR3	0.0016	0.0123	0.0352	2	hsa-miR-16-5p	hsa-miR-103a-3p
RPS24	0.0016	0.0123	0.0352	2	hsa-miR-16-5p	hsa-miR-103a-3p
KPNA1	0.00165	0.0125	0.0358	2	hsa-miR-103a-3p	hsa-miR-16-5p
SALL1	0.00165	0.0125	0.0358	2	hsa-miR-103a-3p	hsa-miR-16-5p
TFAP2A	0.00165	0.0125	0.0358	2	hsa-miR-103a-3p	hsa-miR-16-5p
YRDC	0.00165	0.0125	0.0358	2	hsa-miR-103a-3p	hsa-miR-16-5p
ACOT8	0.00231	0.0127	0.00231	1	hsa-miR-16-5p
ADAD2	0.00231	0.0127	0.00231	1	hsa-miR-16-5p
AMPD1	0.00231	0.0127	0.00231	1	hsa-miR-16-5p
ANKLE2	0.00231	0.0127	0.00231	1	hsa-miR-16-5p
APLNR	0.00231	0.0127	0.00231	1	hsa-miR-16-5p
AQP12B	0.00231	0.0127	0.00231	1	hsa-miR-16-5p
ARG2	0.00231	0.0127	0.00231	1	hsa-miR-16-5p
ATF7	0.00231	0.0127	0.00231	1	hsa-miR-16-5p
BCL2	0.00199	0.0127	0.0392	2	hsa-miR-16-5p	hsa-miR-103a-3p
C2orf74	0.00231	0.0127	0.00231	1	hsa-miR-16-5p
CALU	0.00193	0.0127	0.0387	2	hsa-miR-103a-3p	hsa-miR-16-5p
CARD8	0.00205	0.0127	0.0398	2	hsa-miR-16-5p	hsa-miR-629-5p
CCT6B	0.00231	0.0127	0.00231	1	hsa-miR-16-5p
CIB1	0.00231	0.0127	0.00231	1	hsa-miR-16-5p
CSNK1E	0.00199	0.0127	0.0392	2	hsa-miR-16-5p	hsa-miR-629-5p
CXorf40B	0.00231	0.0127	0.00231	1	hsa-miR-16-5p
DCAF13	0.00231	0.0127	0.00231	1	hsa-miR-16-5p
DDX31	0.00231	0.0127	0.00231	1	hsa-miR-16-5p
DLD	0.00231	0.0127	0.00231	1	hsa-miR-16-5p
DMAP1	0.00231	0.0127	0.00231	1	hsa-miR-16-5p
EEF1G	0.00231	0.0127	0.00231	1	hsa-miR-16-5p
ENTPD1	0.00176	0.0127	0.0369	2	hsa-miR-16-5p	hsa-miR-103a-3p
FAM122C	0.00231	0.0127	0.00231	1	hsa-miR-16-5p
FAM229B	0.00229	0.0127	0.0421	2	hsa-miR-103a-3p	hsa-miR-16-5p
FAM96B	0.00231	0.0127	0.00231	1	hsa-miR-16-5p
FSCN2	0.00231	0.0127	0.00231	1	hsa-miR-16-5p
FTL	0.00231	0.0127	0.00231	1	hsa-miR-16-5p
FURIN	0.00211	0.0127	0.0404	2	hsa-miR-103a-3p	hsa-miR-16-5p
GLS2	0.00231	0.0127	0.00231	1	hsa-miR-16-5p
GOPC	0.00231	0.0127	0.00231	1	hsa-miR-103a-3p
GSTT2B	0.00231	0.0127	0.00231	1	hsa-miR-16-5p
HARS2	0.00231	0.0127	0.00231	1	hsa-miR-16-5p
HOXC10	0.00231	0.0127	0.00231	1	hsa-miR-103a-3p
HPF1	0.00231	0.0127	0.00231	1	hsa-miR-16-5p
HSD17B8	0.00231	0.0127	0.00231	1	hsa-miR-16-5p
KLHL34	0.00231	0.0127	0.00231	1	hsa-miR-16-5p
LAMTOR2	0.00231	0.0127	0.00231	1	hsa-miR-16-5p
LMO7	0.00231	0.0127	0.00231	1	hsa-miR-16-5p
MICU2	0.00231	0.0127	0.00231	1	hsa-miR-16-5p
MMP25	0.00231	0.0127	0.00231	1	hsa-miR-16-5p
MRPL21	0.00231	0.0127	0.00231	1	hsa-miR-16-5p
MYO5A	0.00217	0.0127	0.041	2	hsa-miR-103a-3p	hsa-miR-16-5p
N4BP1	0.00182	0.0127	0.0375	2	hsa-miR-103a-3p	hsa-miR-16-5p
NISCH	0.00231	0.0127	0.00231	1	hsa-miR-16-5p
NNT	0.00199	0.0127	0.0392	2	hsa-miR-103a-3p	hsa-miR-16-5p
NOC4L	0.00231	0.0127	0.00231	1	hsa-miR-16-5p
OSGEPL1	0.00231	0.0127	0.00231	1	hsa-miR-16-5p
PAG1	0.00199	0.0127	0.0392	2	hsa-miR-103a-3p	hsa-miR-16-5p
PAGR1	0.00223	0.0127	0.0416	2	hsa-miR-103a-3p	hsa-miR-16-5p
PCK2	0.00231	0.0127	0.00231	1	hsa-miR-16-5p
PGLYRP1	0.00231	0.0127	0.00231	1	hsa-miR-16-5p
PIK3R1	0.00193	0.0127	0.0387	2	hsa-miR-16-5p	hsa-miR-103a-3p
PMS1	0.00231	0.0127	0.00231	1	hsa-miR-16-5p
PNISR	0.00171	0.0127	0.0364	2	hsa-miR-16-5p	hsa-miR-103a-3p
PNPLA6	0.00205	0.0127	0.0398	2	hsa-miR-16-5p	hsa-miR-103a-3p
POLB	0.00231	0.0127	0.00231	1	hsa-miR-16-5p
POTEF	0.00231	0.0127	0.00231	1	hsa-miR-16-5p
PPP6R3	0.00187	0.0127	0.0381	2	hsa-miR-103a-3p	hsa-miR-16-5p
PTRH1	0.00231	0.0127	0.00231	1	hsa-miR-16-5p
RECK	0.00187	0.0127	0.0381	2	hsa-miR-103a-3p	hsa-miR-16-5p
RFK	0.00182	0.0127	0.0375	2	hsa-miR-103a-3p	hsa-miR-16-5p
RPL6	0.00231	0.0127	0.00231	1	hsa-miR-16-5p
RRP9	0.00231	0.0127	0.00231	1	hsa-miR-16-5p
RSL1D1	0.00205	0.0127	0.0398	2	hsa-miR-103a-3p	hsa-miR-16-5p
S100A14	0.00231	0.0127	0.00231	1	hsa-miR-16-5p
SLCO3A1	0.00171	0.0127	0.0364	2	hsa-miR-16-5p	hsa-miR-103a-3p
SLIRP	0.00231	0.0127	0.00231	1	hsa-miR-16-5p
SOWAHC	0.00176	0.0127	0.0369	2	hsa-miR-103a-3p	hsa-miR-16-5p
STK38	0.00187	0.0127	0.0381	2	hsa-miR-103a-3p	hsa-miR-16-5p
TAF13	0.00176	0.0127	0.0369	2	hsa-miR-103a-3p	hsa-miR-16-5p
TBP	0.00231	0.0127	0.00231	1	hsa-miR-16-5p
TBPL1	0.00171	0.0127	0.0364	2	hsa-miR-16-5p	hsa-miR-103a-3p
TBRG1	0.00182	0.0127	0.0375	2	hsa-miR-16-5p	hsa-miR-103a-3p
TDRD3	0.00231	0.0127	0.00231	1	hsa-miR-16-5p
TEX15	0.00231	0.0127	0.00231	1	hsa-miR-16-5p
TGFBR3	0.00193	0.0127	0.0387	2	hsa-miR-16-5p	hsa-miR-103a-3p
THAP7	0.00231	0.0127	0.00231	1	hsa-miR-16-5p
TIGD3	0.00231	0.0127	0.00231	1	hsa-miR-16-5p
TM4SF1	0.00211	0.0127	0.0404	2	hsa-miR-103a-3p	hsa-miR-16-5p
TTC17	0.00231	0.0127	0.00231	1	hsa-miR-16-5p
UBE2Q1	0.00199	0.0127	0.0392	2	hsa-miR-103a-3p	hsa-miR-16-5p
UTP3	0.00231	0.0127	0.00231	1	hsa-miR-16-5p
YIPF6	0.00211	0.0127	0.0404	2	hsa-miR-16-5p	hsa-miR-103a-3p
ZBTB10	0.00211	0.0127	0.0404	2	hsa-miR-16-5p	hsa-miR-103a-3p
ZCCHC6	0.00231	0.0127	0.00231	1	hsa-miR-629-5p
ZFPL1	0.00231	0.0127	0.00231	1	hsa-miR-16-5p
FKBP1A	0.00236	0.0129	0.0427	2	hsa-miR-103a-3p	hsa-miR-16-5p
NUP50	0.00236	0.0129	0.0427	2	hsa-miR-103a-3p	hsa-miR-16-5p
DICER1	0.00242	0.0132	0.0433	2	hsa-miR-103a-3p	hsa-miR-16-5p
ASH1L	0.00248	0.0136	0.0439	2	hsa-miR-103a-3p	hsa-miR-16-5p
CD180	0.00255	0.0138	0.0444	2	hsa-miR-103a-3p	hsa-miR-16-5p
FLCN	0.00255	0.0138	0.0444	2	hsa-miR-103a-3p	hsa-miR-16-5p
RAB1B	0.00255	0.0138	0.0444	2	hsa-miR-103a-3p	hsa-miR-16-5p
IRF2BP2	0.00275	0.0148	0.0462	2	hsa-miR-103a-3p	hsa-miR-629-5p
ZNF284	0.00282	0.0152	0.0467	2	hsa-miR-103a-3p	hsa-miR-16-5p
SSU72	0.00289	0.0154	0.0473	2	hsa-miR-16-5p	hsa-miR-103a-3p
ZNRF2	0.00289	0.0154	0.0473	2	hsa-miR-103a-3p	hsa-miR-16-5p
G3BP2	0.00296	0.0156	0.0479	2	hsa-miR-103a-3p	hsa-miR-16-5p
PLAG1	0.00296	0.0156	0.0479	2	hsa-miR-103a-3p	hsa-miR-16-5p
RIF1	0.00296	0.0156	0.0479	2	hsa-miR-103a-3p	hsa-miR-16-5p
SNTB2	0.00296	0.0156	0.0479	2	hsa-miR-16-5p	hsa-miR-103a-3p
ACP2	0.00346	0.0158	0.00346	1	hsa-miR-16-5p
AGER	0.00346	0.0158	0.00346	1	hsa-miR-16-5p
ARIH1	0.00348	0.0158	0.0519	2	hsa-miR-16-5p	hsa-miR-103a-3p
ARMCX2	0.00346	0.0158	0.00346	1	hsa-miR-16-5p
CARD19	0.00346	0.0158	0.00346	1	hsa-miR-16-5p
CNPY3	0.00346	0.0158	0.00346	1	hsa-miR-16-5p
COPS5	0.00346	0.0158	0.00346	1	hsa-miR-16-5p
COQ3	0.00346	0.0158	0.00346	1	hsa-miR-16-5p
DDX41	0.00346	0.0158	0.00346	1	hsa-miR-16-5p
DHX37	0.00346	0.0158	0.00346	1	hsa-miR-16-5p
DKC1	0.00346	0.0158	0.00346	1	hsa-miR-16-5p
DNAJC1	0.00346	0.0158	0.00346	1	hsa-miR-16-5p
DTD1	0.00346	0.0158	0.00346	1	hsa-miR-16-5p
EIF5B	0.00346	0.0158	0.00346	1	hsa-miR-16-5p
FASTKD1	0.00346	0.0158	0.00346	1	hsa-miR-16-5p
GARS	0.00346	0.0158	0.00346	1	hsa-miR-16-5p
GLP2R	0.00325	0.0158	0.0502	2	hsa-miR-103a-3p	hsa-miR-16-5p
GPAA1	0.00346	0.0158	0.00346	1	hsa-miR-16-5p
HERC6	0.00346	0.0158	0.00346	1	hsa-miR-16-5p
IL36RN	0.00346	0.0158	0.00346	1	hsa-miR-16-5p
KLF14	0.00346	0.0158	0.00346	1	hsa-miR-16-5p
LAMB3	0.00346	0.0158	0.00346	1	hsa-miR-16-5p
LDAH	0.00346	0.0158	0.00346	1	hsa-miR-16-5p
LIG4	0.00346	0.0158	0.00346	1	hsa-miR-16-5p
LONP1	0.00346	0.0158	0.00346	1	hsa-miR-16-5p
LRIF1	0.00318	0.0158	0.0496	2	hsa-miR-103a-3p	hsa-miR-16-5p
MALSU1	0.00346	0.0158	0.00346	1	hsa-miR-16-5p
MERTK	0.00346	0.0158	0.00346	1	hsa-miR-16-5p
METTL13	0.00346	0.0158	0.00346	1	hsa-miR-16-5p
MRC2	0.00346	0.0158	0.00346	1	hsa-miR-16-5p
NARS2	0.00346	0.0158	0.00346	1	hsa-miR-16-5p
NOP10	0.00346	0.0158	0.00346	1	hsa-miR-16-5p
ORC4	0.0034	0.0158	0.0514	2	hsa-miR-103a-3p	hsa-miR-16-5p
PPP4R3B	0.00346	0.0158	0.00346	1	hsa-miR-16-5p
RIDA	0.00346	0.0158	0.00346	1	hsa-miR-16-5p
ROGDI	0.00346	0.0158	0.00346	1	hsa-miR-16-5p
RPN1	0.00346	0.0158	0.00346	1	hsa-miR-103a-3p
RPS25	0.00346	0.0158	0.00346	1	hsa-miR-16-5p
SART1	0.00346	0.0158	0.00346	1	hsa-miR-16-5p
SERPINE2	0.00346	0.0158	0.00346	1	hsa-miR-16-5p
SLC25A38	0.00346	0.0158	0.00346	1	hsa-miR-16-5p
SMPD4	0.00346	0.0158	0.00346	1	hsa-miR-16-5p
STRAP	0.00346	0.0158	0.00346	1	hsa-miR-16-5p
STT3B	0.00346	0.0158	0.00346	1	hsa-miR-16-5p
TPPP3	0.00346	0.0158	0.00346	1	hsa-miR-16-5p
TRMT1	0.00346	0.0158	0.00346	1	hsa-miR-16-5p
TTC1	0.00346	0.0158	0.00346	1	hsa-miR-16-5p
UCA1	0.00346	0.0158	0.00346	1	hsa-miR-16-5p
WDR18	0.00346	0.0158	0.00346	1	hsa-miR-16-5p
WDR43	0.00346	0.0158	0.00346	1	hsa-miR-16-5p
YTHDC1	0.00348	0.0158	0.0519	2	hsa-miR-103a-3p	hsa-miR-16-5p
ZBTB2	0.00346	0.0158	0.00346	1	hsa-miR-16-5p
ZNF559	0.00346	0.0158	0.00346	1	hsa-miR-16-5p
ZNF585B	0.00325	0.0158	0.0502	2	hsa-miR-103a-3p	hsa-miR-16-5p
ADGRL1	0.00363	0.0165	0.0531	2	hsa-miR-103a-3p	hsa-miR-16-5p
L2HGDH	0.00371	0.0167	0.0537	2	hsa-miR-103a-3p	hsa-miR-16-5p
PURA	0.00371	0.0167	0.0537	2	hsa-miR-16-5p	hsa-miR-103a-3p
ZFHX3	0.00371	0.0167	0.0537	2	hsa-miR-103a-3p	hsa-miR-16-5p
ATG9A	0.00379	0.017	0.0543	2	hsa-miR-16-5p	hsa-miR-103a-3p
KIF5B	0.00379	0.017	0.0543	2	hsa-miR-103a-3p	hsa-miR-16-5p
ATP5G3	0.00387	0.0172	0.0548	2	hsa-miR-103a-3p	hsa-miR-16-5p
HOXC8	0.00387	0.0172	0.0548	2	hsa-miR-629-5p	hsa-miR-16-5p
ACTR2	0.00395	0.0175	0.0554	2	hsa-miR-16-5p	hsa-miR-103a-3p
PPP1R11	0.00395	0.0175	0.0554	2	hsa-miR-103a-3p	hsa-miR-16-5p
CCNT1	0.00404	0.0178	0.056	2	hsa-miR-103a-3p	hsa-miR-16-5p
PHF19	0.00404	0.0178	0.056	2	hsa-miR-103a-3p	hsa-miR-16-5p
SRSF1	0.00412	0.0181	0.0566	2	hsa-miR-103a-3p	hsa-miR-16-5p
ATP5G2	0.00461	0.0185	0.00462	1	hsa-miR-629-5p
CCT8	0.00461	0.0185	0.00462	1	hsa-miR-16-5p
CHPT1	0.00461	0.0185	0.00462	1	hsa-miR-16-5p
CYP2C8	0.00461	0.0185	0.00462	1	hsa-miR-103a-3p
DHX38	0.00461	0.0185	0.00462	1	hsa-miR-16-5p
DIXDC1	0.00461	0.0185	0.00462	1	hsa-miR-16-5p
DNAJB4	0.00446	0.0185	0.0589	2	hsa-miR-16-5p	hsa-miR-103a-3p
EDC4	0.00461	0.0185	0.00462	1	hsa-miR-16-5p
EIF3K	0.00461	0.0185	0.00462	1	hsa-miR-16-5p
ELK4	0.00446	0.0185	0.0589	2	hsa-miR-16-5p	hsa-miR-103a-3p
EN2	0.00455	0.0185	0.0594	2	hsa-miR-103a-3p	hsa-miR-16-5p
ETFRF1	0.00461	0.0185	0.00462	1	hsa-miR-16-5p
FAM171A1	0.00461	0.0185	0.00462	1	hsa-miR-103a-3p
GATAD2A	0.00455	0.0185	0.0594	2	hsa-miR-103a-3p	hsa-miR-16-5p
GPATCH4	0.00461	0.0185	0.00462	1	hsa-miR-16-5p
GTF3C2	0.00461	0.0185	0.00462	1	hsa-miR-16-5p
HSPH1	0.00461	0.0185	0.00462	1	hsa-miR-16-5p
INTS5	0.00461	0.0185	0.00462	1	hsa-miR-16-5p
LAMTOR4	0.00461	0.0185	0.00462	1	hsa-miR-16-5p
LSM5	0.00461	0.0185	0.00462	1	hsa-miR-16-5p
NPR3	0.00461	0.0185	0.00462	1	hsa-miR-16-5p
NTHL1	0.00461	0.0185	0.00462	1	hsa-miR-16-5p
OLFM4	0.00461	0.0185	0.00462	1	hsa-miR-103a-3p
PEX12	0.00461	0.0185	0.00462	1	hsa-miR-16-5p
PRIMPOL	0.00461	0.0185	0.00462	1	hsa-miR-16-5p
RBM6	0.00461	0.0185	0.00462	1	hsa-miR-16-5p
RPL13	0.00461	0.0185	0.00462	1	hsa-miR-16-5p
RRP12	0.00461	0.0185	0.00462	1	hsa-miR-16-5p
SCAF1	0.00461	0.0185	0.00462	1	hsa-miR-103a-3p
SFRP4	0.00461	0.0185	0.00462	1	hsa-miR-103a-3p
SLC25A29	0.00461	0.0185	0.00462	1	hsa-miR-16-5p
SLC52A2	0.00461	0.0185	0.00462	1	hsa-miR-103a-3p
SOCS2	0.00461	0.0185	0.00462	1	hsa-miR-16-5p
TMED1	0.00461	0.0185	0.00462	1	hsa-miR-16-5p
TOMM34	0.00461	0.0185	0.00462	1	hsa-miR-16-5p
UFSP2	0.00461	0.0185	0.00462	1	hsa-miR-16-5p
UXT	0.00461	0.0185	0.00462	1	hsa-miR-16-5p
VPS33B	0.00461	0.0185	0.00462	1	hsa-miR-16-5p
YY1AP1	0.00461	0.0185	0.00462	1	hsa-miR-16-5p
ABL2	0.00472	0.0188	0.0606	2	hsa-miR-103a-3p	hsa-miR-16-5p
FGF2	0.00472	0.0188	0.0606	2	hsa-miR-16-5p	hsa-miR-103a-3p
NUCKS1	0.00472	0.0188	0.0606	2	hsa-miR-103a-3p	hsa-miR-16-5p
PRKAR2A	0.00481	0.0191	0.0612	2	hsa-miR-103a-3p	hsa-miR-16-5p
BAZ2A	0.0049	0.0194	0.0618	2	hsa-miR-16-5p	hsa-miR-103a-3p
ITGA2	0.0049	0.0194	0.0618	2	hsa-miR-16-5p	hsa-miR-103a-3p
KATNAL1	0.0049	0.0194	0.0618	2	hsa-miR-103a-3p	hsa-miR-16-5p
AAAS	0.00576	0.0202	0.00577	1	hsa-miR-16-5p
AHCYL1	0.00576	0.0202	0.00577	1	hsa-miR-16-5p
ARPC5L	0.00576	0.0202	0.00577	1	hsa-miR-16-5p
AVL9	0.00518	0.0202	0.0635	2	hsa-miR-103a-3p	hsa-miR-16-5p
BYSL	0.00576	0.0202	0.00577	1	hsa-miR-16-5p
C19orf54	0.00576	0.0202	0.00577	1	hsa-miR-16-5p
CAMSAP3	0.00576	0.0202	0.00577	1	hsa-miR-16-5p
CAPZA2	0.00518	0.0202	0.0635	2	hsa-miR-103a-3p	hsa-miR-16-5p
CDCA4	0.00527	0.0202	0.0641	2	hsa-miR-103a-3p	hsa-miR-16-5p
CEP63	0.00576	0.0202	0.00577	1	hsa-miR-16-5p
CFLAR	0.00576	0.0202	0.00577	1	hsa-miR-629-5p
CKMT1A	0.00576	0.0202	0.00577	1	hsa-miR-103a-3p
CPNE8	0.00576	0.0202	0.00577	1	hsa-miR-16-5p
DAP3	0.00576	0.0202	0.00577	1	hsa-miR-16-5p
DHX35	0.00576	0.0202	0.00577	1	hsa-miR-16-5p
EIF1AX	0.00566	0.0202	0.0664	2	hsa-miR-16-5p	hsa-miR-103a-3p
EIF3CL	0.00576	0.0202	0.00577	1	hsa-miR-16-5p
EMC6	0.00576	0.0202	0.00577	1	hsa-miR-16-5p
FEM1C	0.00537	0.0202	0.0646	2	hsa-miR-103a-3p	hsa-miR-16-5p
FZD6	0.00566	0.0202	0.0664	2	hsa-miR-16-5p	hsa-miR-103a-3p
GFM1	0.00576	0.0202	0.00577	1	hsa-miR-16-5p
HDHD5	0.00576	0.0202	0.00577	1	hsa-miR-16-5p
HEATR1	0.00576	0.0202	0.00577	1	hsa-miR-16-5p
HGF	0.00576	0.0202	0.00577	1	hsa-miR-16-5p
HIST1H4B	0.00576	0.0202	0.00577	1	hsa-miR-16-5p
HSDL2	0.00576	0.0202	0.00577	1	hsa-miR-16-5p
HSPBP1	0.00576	0.0202	0.00577	1	hsa-miR-16-5p
KCNN4	0.00576	0.0202	0.00577	1	hsa-miR-16-5p
LARP4	0.00576	0.0202	0.00577	1	hsa-miR-16-5p
LMF2	0.00576	0.0202	0.00577	1	hsa-miR-16-5p
LUZP1	0.00556	0.0202	0.0658	2	hsa-miR-16-5p	hsa-miR-103a-3p
MED11	0.00576	0.0202	0.00577	1	hsa-miR-16-5p
MEGF8	0.00576	0.0202	0.00577	1	hsa-miR-16-5p
MIS12	0.00576	0.0202	0.00577	1	hsa-miR-16-5p
MMS19	0.00576	0.0202	0.00577	1	hsa-miR-16-5p
MRPS35	0.00576	0.0202	0.00577	1	hsa-miR-16-5p
NUP160	0.00576	0.0202	0.00577	1	hsa-miR-16-5p
OTUD7B	0.00537	0.0202	0.0646	2	hsa-miR-16-5p	hsa-miR-103a-3p
OXNAD1	0.00576	0.0202	0.00577	1	hsa-miR-16-5p
PACSIN3	0.00576	0.0202	0.00577	1	hsa-miR-16-5p
POU2AF1	0.00576	0.0202	0.00577	1	hsa-miR-16-5p
RABGGTB	0.00576	0.0202	0.00577	1	hsa-miR-16-5p
RACGAP1	0.00537	0.0202	0.0646	2	hsa-miR-16-5p	hsa-miR-103a-3p
RAD51C	0.00576	0.0202	0.00577	1	hsa-miR-16-5p
RHOT1	0.00576	0.0202	0.00577	1	hsa-miR-16-5p
SEC11A	0.00576	0.0202	0.00577	1	hsa-miR-16-5p
SUCLA2	0.00576	0.0202	0.00577	1	hsa-miR-16-5p
TAF9	0.00576	0.0202	0.00577	1	hsa-miR-16-5p
TCFL5	0.00576	0.0202	0.00577	1	hsa-miR-16-5p
TELO2	0.00576	0.0202	0.00577	1	hsa-miR-16-5p
TKTL1	0.00576	0.0202	0.00577	1	hsa-miR-16-5p
TMEM87A	0.00576	0.0202	0.00577	1	hsa-miR-16-5p
TUBGCP2	0.00576	0.0202	0.00577	1	hsa-miR-16-5p
UBE2R2	0.00576	0.0202	0.00577	1	hsa-miR-103a-3p
UTP14A	0.00576	0.0202	0.00577	1	hsa-miR-16-5p
ZZEF1	0.00576	0.0202	0.00577	1	hsa-miR-16-5p
C16orf58	0.00585	0.0204	0.0675	2	hsa-miR-103a-3p	hsa-miR-16-5p
PLEKHA1	0.00585	0.0204	0.0675	2	hsa-miR-16-5p	hsa-miR-103a-3p
SPRED1	0.00585	0.0204	0.0675	2	hsa-miR-103a-3p	hsa-miR-16-5p
DYRK2	0.00595	0.0207	0.0681	2	hsa-miR-103a-3p	hsa-miR-629-5p
RAB3IP	0.00615	0.0214	0.0693	2	hsa-miR-16-5p	hsa-miR-629-5p
GPRC5A	0.00625	0.0216	0.0698	2	hsa-miR-103a-3p	hsa-miR-16-5p
SON	0.00625	0.0216	0.0698	2	hsa-miR-103a-3p	hsa-miR-16-5p
ACTN1	0.00691	0.0223	0.00693	1	hsa-miR-16-5p
ANPEP	0.00691	0.0223	0.00693	1	hsa-miR-16-5p
BCCIP	0.00691	0.0223	0.00693	1	hsa-miR-16-5p
BTAF1	0.00691	0.0223	0.00693	1	hsa-miR-16-5p
CABIN1	0.00691	0.0223	0.00693	1	hsa-miR-16-5p
CCNJ	0.00691	0.0223	0.00693	1	hsa-miR-16-5p
CNP	0.00691	0.0223	0.00693	1	hsa-miR-16-5p
CTSD	0.00691	0.0223	0.00693	1	hsa-miR-16-5p
DDX54	0.00691	0.0223	0.00693	1	hsa-miR-16-5p
DNAJB1	0.00691	0.0223	0.00693	1	hsa-miR-16-5p
DNAJC2	0.00691	0.0223	0.00693	1	hsa-miR-16-5p
EIF3E	0.00691	0.0223	0.00693	1	hsa-miR-16-5p
ERLIN2	0.00691	0.0223	0.00693	1	hsa-miR-16-5p
HTRA1	0.00691	0.0223	0.00693	1	hsa-miR-16-5p
IPO4	0.00691	0.0223	0.00693	1	hsa-miR-16-5p
ITGB4	0.00691	0.0223	0.00693	1	hsa-miR-16-5p
KIDINS220	0.00691	0.0223	0.00693	1	hsa-miR-16-5p
LAMB1	0.00691	0.0223	0.00693	1	hsa-miR-16-5p
MCM3AP-AS1	0.00691	0.0223	0.00693	1	hsa-miR-16-5p
MRPL40	0.00691	0.0223	0.00693	1	hsa-miR-16-5p
NR1I2	0.00691	0.0223	0.00693	1	hsa-miR-16-5p
NXPH2	0.00691	0.0223	0.00693	1	hsa-miR-16-5p
PCDHGB4	0.00691	0.0223	0.00693	1	hsa-miR-16-5p
PDCD6IP	0.00691	0.0223	0.00693	1	hsa-miR-16-5p
PEX14	0.00691	0.0223	0.00693	1	hsa-miR-16-5p
PLAUR	0.00691	0.0223	0.00693	1	hsa-miR-16-5p
POLE4	0.00691	0.0223	0.00693	1	hsa-miR-16-5p
PON2	0.00691	0.0223	0.00693	1	hsa-miR-16-5p
PSKH1	0.00691	0.0223	0.00693	1	hsa-miR-16-5p
PSMD12	0.00691	0.0223	0.00693	1	hsa-miR-16-5p
RFWD2	0.00691	0.0223	0.00693	1	hsa-miR-16-5p
RP1L1	0.00691	0.0223	0.00693	1	hsa-miR-16-5p
TFB1M	0.00691	0.0223	0.00693	1	hsa-miR-16-5p
TXN2	0.00691	0.0223	0.00693	1	hsa-miR-16-5p
UFC1	0.00691	0.0223	0.00693	1	hsa-miR-16-5p
UGP2	0.00691	0.0223	0.00693	1	hsa-miR-16-5p
CRKL	0.0071	0.0229	0.0745	2	hsa-miR-16-5p	hsa-miR-103a-3p
ZBTB34	0.0071	0.0229	0.0745	2	hsa-miR-103a-3p	hsa-miR-16-5p
AGRN	0.00806	0.0244	0.00808	1	hsa-miR-16-5p
ASNS	0.00806	0.0244	0.00808	1	hsa-miR-16-5p
BNIP3	0.00806	0.0244	0.00808	1	hsa-miR-103a-3p
BRAT1	0.00806	0.0244	0.00808	1	hsa-miR-16-5p
BTBD2	0.00806	0.0244	0.00808	1	hsa-miR-16-5p
BTF3	0.00806	0.0244	0.00808	1	hsa-miR-16-5p
CHUK	0.00806	0.0244	0.00808	1	hsa-miR-16-5p
DHX8	0.00806	0.0244	0.00808	1	hsa-miR-16-5p
DSP	0.00806	0.0244	0.00808	1	hsa-miR-16-5p
EIF3A	0.00806	0.0244	0.00808	1	hsa-miR-16-5p
ELAC2	0.00806	0.0244	0.00808	1	hsa-miR-16-5p
FAT2	0.00806	0.0244	0.00808	1	hsa-miR-16-5p
GOT2	0.00806	0.0244	0.00808	1	hsa-miR-16-5p
HAUS3	0.00799	0.0244	0.0791	2	hsa-miR-103a-3p	hsa-miR-16-5p
HIST1H2AC	0.00806	0.0244	0.00808	1	hsa-miR-629-5p
HTT	0.00806	0.0244	0.00808	1	hsa-miR-16-5p
IGSF1	0.00806	0.0244	0.00808	1	hsa-miR-16-5p
IL12B	0.00806	0.0244	0.00808	1	hsa-miR-16-5p
KIAA0368	0.00806	0.0244	0.00808	1	hsa-miR-16-5p
KIF2A	0.00806	0.0244	0.00808	1	hsa-miR-16-5p
LAMTOR5	0.00806	0.0244	0.00808	1	hsa-miR-16-5p
MOV10	0.00806	0.0244	0.00808	1	hsa-miR-16-5p
MRPS2	0.00806	0.0244	0.00808	1	hsa-miR-16-5p
NMD3	0.00806	0.0244	0.00808	1	hsa-miR-16-5p
NOL4L	0.00806	0.0244	0.00808	1	hsa-miR-16-5p
PPA1	0.00806	0.0244	0.00808	1	hsa-miR-16-5p
RPL31	0.00806	0.0244	0.00808	1	hsa-miR-16-5p
SNX6	0.00806	0.0244	0.00808	1	hsa-miR-16-5p
STXBP3	0.00806	0.0244	0.00808	1	hsa-miR-16-5p
SUN1	0.00806	0.0244	0.00808	1	hsa-miR-16-5p
TASP1	0.00806	0.0244	0.00808	1	hsa-miR-16-5p
TIA1	0.00806	0.0244	0.00808	1	hsa-miR-16-5p
TOR1A	0.00806	0.0244	0.00808	1	hsa-miR-16-5p
TUBB3	0.00806	0.0244	0.00808	1	hsa-miR-16-5p
USP7	0.00806	0.0244	0.00808	1	hsa-miR-16-5p
PAFAH1B2	0.00811	0.0245	0.0796	2	hsa-miR-16-5p	hsa-miR-103a-3p
SETD1B	0.00846	0.0255	0.0814	2	hsa-miR-103a-3p	hsa-miR-16-5p
ALG3	0.00921	0.0266	0.00923	1	hsa-miR-16-5p
AUP1	0.00921	0.0266	0.00923	1	hsa-miR-16-5p
CDC123	0.00921	0.0266	0.00923	1	hsa-miR-16-5p
EARS2	0.00921	0.0266	0.00923	1	hsa-miR-16-5p
EIF4B	0.00921	0.0266	0.00923	1	hsa-miR-16-5p
ENTPD6	0.00921	0.0266	0.00923	1	hsa-miR-16-5p
FAM155B	0.00921	0.0266	0.00923	1	hsa-miR-16-5p
GEMIN5	0.00921	0.0266	0.00923	1	hsa-miR-16-5p
GTPBP8	0.00921	0.0266	0.00923	1	hsa-miR-16-5p
HIST1H2BC	0.00921	0.0266	0.00923	1	hsa-miR-16-5p
HSPA9	0.00921	0.0266	0.00923	1	hsa-miR-16-5p
MSH2	0.00921	0.0266	0.00923	1	hsa-miR-16-5p
MYO19	0.00921	0.0266	0.00923	1	hsa-miR-16-5p
NDUFA4	0.00921	0.0266	0.00923	1	hsa-miR-16-5p
NOC3L	0.00921	0.0266	0.00923	1	hsa-miR-16-5p
NSUN2	0.00921	0.0266	0.00923	1	hsa-miR-16-5p
PHKB	0.00921	0.0266	0.00923	1	hsa-miR-16-5p
PPAN	0.00921	0.0266	0.00923	1	hsa-miR-16-5p
PSMC2	0.00921	0.0266	0.00923	1	hsa-miR-16-5p
RARS	0.00921	0.0266	0.00923	1	hsa-miR-16-5p
RPS12	0.00921	0.0266	0.00923	1	hsa-miR-16-5p
SMURF1	0.00921	0.0266	0.00923	1	hsa-miR-16-5p
SNRPC	0.00921	0.0266	0.00923	1	hsa-miR-16-5p
TIMM13	0.00921	0.0266	0.00923	1	hsa-miR-16-5p
TRAF4	0.00921	0.0266	0.00923	1	hsa-miR-16-5p
TRIM32	0.00921	0.0266	0.00923	1	hsa-miR-16-5p
CREBRF	0.00955	0.0275	0.0866	2	hsa-miR-16-5p	hsa-miR-103a-3p
TSC22D2	0.00955	0.0275	0.0866	2	hsa-miR-16-5p	hsa-miR-103a-3p
AKTIP	0.0104	0.0286	0.0104	1	hsa-miR-629-5p
ASCC3	0.0104	0.0286	0.0104	1	hsa-miR-16-5p
C15orf39	0.0104	0.0286	0.0104	1	hsa-miR-16-5p
CNOT7	0.0104	0.0286	0.0104	1	hsa-miR-16-5p
CPNE1	0.0104	0.0286	0.0104	1	hsa-miR-16-5p
FBXO3	0.0104	0.0286	0.0104	1	hsa-miR-16-5p
FDXR	0.0104	0.0286	0.0104	1	hsa-miR-16-5p
HEATR3	0.0104	0.0286	0.0104	1	hsa-miR-16-5p
IPO11	0.0104	0.0286	0.0104	1	hsa-miR-16-5p
MED12	0.0104	0.0286	0.0104	1	hsa-miR-16-5p
NCSTN	0.0104	0.0286	0.0104	1	hsa-miR-16-5p
NT5DC2	0.0104	0.0286	0.0104	1	hsa-miR-16-5p
PABPC4	0.0104	0.0286	0.0104	1	hsa-miR-16-5p
PDE3B	0.0104	0.0286	0.0104	1	hsa-miR-16-5p
RBMS1	0.0104	0.0286	0.0104	1	hsa-miR-16-5p
RCC1L	0.0104	0.0286	0.0104	1	hsa-miR-16-5p
REL	0.00993	0.0286	0.0883	2	hsa-miR-103a-3p	hsa-miR-16-5p
RPS3A	0.0104	0.0286	0.0104	1	hsa-miR-16-5p
SENP6	0.0104	0.0286	0.0104	1	hsa-miR-16-5p
SERINC5	0.0104	0.0286	0.0104	1	hsa-miR-16-5p
SLC19A1	0.0104	0.0286	0.0104	1	hsa-miR-16-5p
TM9SF2	0.0104	0.0286	0.0104	1	hsa-miR-16-5p
TNFRSF12A	0.0104	0.0286	0.0104	1	hsa-miR-16-5p
TUBA1A	0.0104	0.0286	0.0104	1	hsa-miR-16-5p
TUBA1C	0.0104	0.0286	0.0104	1	hsa-miR-16-5p
WIPF1	0.0104	0.0286	0.0104	1	hsa-miR-16-5p
AURKAIP1	0.0115	0.0309	0.0115	1	hsa-miR-16-5p
CACNA2D1	0.0115	0.0309	0.0115	1	hsa-miR-16-5p
CLNS1A	0.0115	0.0309	0.0115	1	hsa-miR-16-5p
DHFR2	0.0115	0.0309	0.0115	1	hsa-miR-629-5p
DHX30	0.0115	0.0309	0.0115	1	hsa-miR-16-5p
DNAAF5	0.0115	0.0309	0.0115	1	hsa-miR-16-5p
DNAJA4	0.0115	0.0309	0.0115	1	hsa-miR-16-5p
EIF3M	0.0115	0.0309	0.0115	1	hsa-miR-16-5p
GSTM4	0.0115	0.0309	0.0115	1	hsa-miR-16-5p
IFNG	0.0115	0.0309	0.0115	1	hsa-miR-16-5p
KIN	0.0115	0.0309	0.0115	1	hsa-miR-16-5p
NIPAL2	0.0115	0.0309	0.0115	1	hsa-miR-16-5p
SLC4A1AP	0.0115	0.0309	0.0115	1	hsa-miR-16-5p
SMARCA4	0.0115	0.0309	0.0115	1	hsa-miR-16-5p
SSSCA1	0.0115	0.0309	0.0115	1	hsa-miR-16-5p
UBE2C	0.0115	0.0309	0.0115	1	hsa-miR-16-5p
USP31	0.0115	0.0309	0.0115	1	hsa-miR-16-5p
YBX3	0.0115	0.0309	0.0115	1	hsa-miR-16-5p
ZHX1	0.0115	0.0309	0.0115	1	hsa-miR-103a-3p
ADAM10	0.0126	0.0329	0.0127	1	hsa-miR-103a-3p
ALDH18A1	0.0126	0.0329	0.0127	1	hsa-miR-16-5p
ALDH2	0.0126	0.0329	0.0127	1	hsa-miR-16-5p
ATP5C1	0.0126	0.0329	0.0127	1	hsa-miR-16-5p
AURKB	0.0126	0.0329	0.0127	1	hsa-miR-16-5p
BEX3	0.0126	0.0329	0.0127	1	hsa-miR-16-5p
DOCK5	0.0126	0.0329	0.0127	1	hsa-miR-16-5p
HDHD2	0.0126	0.0329	0.0127	1	hsa-miR-16-5p
HSPA1A	0.0126	0.0329	0.0127	1	hsa-miR-16-5p
MEX3C	0.0126	0.0329	0.0127	1	hsa-miR-103a-3p
MOB3C	0.0126	0.0329	0.0127	1	hsa-miR-16-5p
PPT1	0.0126	0.0329	0.0127	1	hsa-miR-16-5p
PTPN18	0.0126	0.0329	0.0127	1	hsa-miR-16-5p
RAB9B	0.0126	0.0329	0.0127	1	hsa-miR-16-5p
RBM15B	0.0126	0.0329	0.0127	1	hsa-miR-16-5p
RHOV	0.0126	0.0329	0.0127	1	hsa-miR-16-5p
RPL21	0.0126	0.0329	0.0127	1	hsa-miR-16-5p
SRP68	0.0126	0.0329	0.0127	1	hsa-miR-16-5p
SRP72	0.0126	0.0329	0.0127	1	hsa-miR-16-5p
TAF15	0.0126	0.0329	0.0127	1	hsa-miR-16-5p
TBC1D20	0.0126	0.0329	0.0127	1	hsa-miR-16-5p
SHOC2	0.0129	0.0336	0.101	2	hsa-miR-16-5p	hsa-miR-103a-3p
ABHD10	0.0138	0.0345	0.0139	1	hsa-miR-16-5p
AEBP2	0.0138	0.0345	0.0139	1	hsa-miR-103a-3p
ARL2BP	0.0138	0.0345	0.0139	1	hsa-miR-16-5p
CDC20	0.0138	0.0345	0.0139	1	hsa-miR-16-5p
CENPF	0.0138	0.0345	0.0139	1	hsa-miR-16-5p
COL4A2	0.0138	0.0345	0.0139	1	hsa-miR-16-5p
COMT	0.0138	0.0345	0.0139	1	hsa-miR-16-5p
CREG1	0.0138	0.0345	0.0139	1	hsa-miR-16-5p
EGLN2	0.0138	0.0345	0.0139	1	hsa-miR-16-5p
ENPP2	0.0138	0.0345	0.0139	1	hsa-miR-103a-3p
IMPDH2	0.0138	0.0345	0.0139	1	hsa-miR-16-5p
MGAT4A	0.0138	0.0345	0.0139	1	hsa-miR-16-5p
NDUFA9	0.0138	0.0345	0.0139	1	hsa-miR-16-5p
NOL11	0.0138	0.0345	0.0139	1	hsa-miR-16-5p
NT5C3A	0.0138	0.0345	0.0139	1	hsa-miR-16-5p
PHLDB2	0.0138	0.0345	0.0139	1	hsa-miR-16-5p
RASSF5	0.0138	0.0345	0.0139	1	hsa-miR-16-5p
RELT	0.0138	0.0345	0.0139	1	hsa-miR-16-5p
SACM1L	0.0138	0.0345	0.0139	1	hsa-miR-16-5p
SGTA	0.0138	0.0345	0.0139	1	hsa-miR-16-5p
SLC35A1	0.0138	0.0345	0.0139	1	hsa-miR-16-5p
SUPT5H	0.0138	0.0345	0.0139	1	hsa-miR-16-5p
TBC1D12	0.0138	0.0345	0.0139	1	hsa-miR-103a-3p
TRMT13	0.0138	0.0345	0.0139	1	hsa-miR-16-5p
TWNK	0.0138	0.0345	0.0139	1	hsa-miR-103a-3p
YARS2	0.0138	0.0345	0.0139	1	hsa-miR-16-5p
WEE1	0.014	0.0349	0.105	2	hsa-miR-103a-3p	hsa-miR-16-5p
UBN2	0.0141	0.0352	0.106	2	hsa-miR-103a-3p	hsa-miR-16-5p
BAZ1B	0.0149	0.0359	0.015	1	hsa-miR-16-5p
CBFA2T3	0.0149	0.0359	0.015	1	hsa-miR-16-5p
CDK6	0.0149	0.0359	0.109	2	hsa-miR-16-5p	hsa-miR-103a-3p
DOCK9	0.0149	0.0359	0.015	1	hsa-miR-16-5p
FAM69A	0.0149	0.0359	0.015	1	hsa-miR-16-5p
FMC1	0.0149	0.0359	0.015	1	hsa-miR-103a-3p
GPD1	0.0149	0.0359	0.015	1	hsa-miR-103a-3p
IBTK	0.0149	0.0359	0.015	1	hsa-miR-16-5p
KRT33B	0.0149	0.0359	0.015	1	hsa-miR-16-5p
MACF1	0.0149	0.0359	0.015	1	hsa-miR-16-5p
MARS	0.0149	0.0359	0.015	1	hsa-miR-16-5p
MIS18BP1	0.0149	0.0359	0.015	1	hsa-miR-103a-3p
MLLT11	0.0149	0.0359	0.015	1	hsa-miR-16-5p
MRFAP1	0.0149	0.0359	0.015	1	hsa-miR-16-5p
MSL3	0.0149	0.0359	0.015	1	hsa-miR-16-5p
NACA	0.0149	0.0359	0.015	1	hsa-miR-16-5p
PDCD1	0.0149	0.0359	0.015	1	hsa-miR-16-5p
PRELID3B	0.0149	0.0359	0.015	1	hsa-miR-16-5p
PWWP2A	0.0149	0.0359	0.015	1	hsa-miR-16-5p
PYGB	0.0149	0.0359	0.015	1	hsa-miR-16-5p
RPSA	0.0149	0.0359	0.015	1	hsa-miR-16-5p
SIDT2	0.0149	0.0359	0.015	1	hsa-miR-16-5p
SLC3A2	0.0149	0.0359	0.015	1	hsa-miR-16-5p
UBE2Q2	0.0149	0.0359	0.015	1	hsa-miR-16-5p
UTP20	0.0149	0.0359	0.015	1	hsa-miR-16-5p
VKORC1	0.0149	0.0359	0.015	1	hsa-miR-16-5p
ZFP28	0.0149	0.0359	0.015	1	hsa-miR-16-5p
CENPJ	0.0161	0.0379	0.0162	1	hsa-miR-16-5p
EIF4G3	0.0161	0.0379	0.0162	1	hsa-miR-16-5p
HIST1H2BH	0.0161	0.0379	0.0162	1	hsa-miR-629-5p
JAK2	0.0161	0.0379	0.0162	1	hsa-miR-16-5p
MRPL3	0.0161	0.0379	0.0162	1	hsa-miR-16-5p
PSMC1	0.0161	0.0379	0.0162	1	hsa-miR-16-5p
RAB11FIP2	0.0161	0.0379	0.0162	1	hsa-miR-16-5p
RIOX2	0.0161	0.0379	0.0162	1	hsa-miR-16-5p
RPL5	0.0161	0.0379	0.0162	1	hsa-miR-16-5p
RPS5	0.0161	0.0379	0.0162	1	hsa-miR-16-5p
SYT11	0.0161	0.0379	0.0162	1	hsa-miR-16-5p
TBC1D14	0.0161	0.0379	0.0162	1	hsa-miR-16-5p
TRIQK	0.0161	0.0379	0.0162	1	hsa-miR-103a-3p
USMG5	0.0161	0.0379	0.0162	1	hsa-miR-16-5p
ZNF606	0.0161	0.0379	0.0162	1	hsa-miR-103a-3p
DNAJC10	0.0163	0.0383	0.114	2	hsa-miR-103a-3p	hsa-miR-16-5p
AGFG1	0.0172	0.0394	0.0173	1	hsa-miR-103a-3p
ATP8A2	0.0172	0.0394	0.0173	1	hsa-miR-16-5p
BAG6	0.0172	0.0394	0.0173	1	hsa-miR-16-5p
BDNF	0.0172	0.0394	0.0173	1	hsa-miR-16-5p
DNAJA2	0.0172	0.0394	0.0173	1	hsa-miR-16-5p
EZH1	0.0172	0.0394	0.0173	1	hsa-miR-16-5p
FBXW11	0.0172	0.0394	0.0173	1	hsa-miR-16-5p
FECH	0.0172	0.0394	0.0173	1	hsa-miR-16-5p
KIF14	0.0172	0.0394	0.0173	1	hsa-miR-16-5p
NPRL3	0.0172	0.0394	0.0173	1	hsa-miR-16-5p
NRP1	0.0172	0.0394	0.0173	1	hsa-miR-16-5p
PIP4K2B	0.0172	0.0394	0.0173	1	hsa-miR-16-5p
PNP	0.0172	0.0394	0.0173	1	hsa-miR-16-5p
SEC24B	0.0172	0.0394	0.0173	1	hsa-miR-16-5p
SLC12A2	0.0172	0.0394	0.0173	1	hsa-miR-16-5p
SMAD1	0.0172	0.0394	0.0173	1	hsa-miR-16-5p
SYNGAP1	0.0172	0.0394	0.0173	1	hsa-miR-629-5p
TNRC6B	0.0169	0.0394	0.116	2	hsa-miR-103a-3p	hsa-miR-16-5p
TUBB4B	0.0172	0.0394	0.0173	1	hsa-miR-16-5p
VTI1B	0.0172	0.0394	0.0173	1	hsa-miR-16-5p
AHNAK2	0.0184	0.0403	0.0185	1	hsa-miR-16-5p
AIMP1	0.0184	0.0403	0.0185	1	hsa-miR-16-5p
ANKRD17	0.0184	0.0403	0.0185	1	hsa-miR-16-5p
ARMC12	0.0184	0.0403	0.0185	1	hsa-miR-16-5p
C17orf80	0.0184	0.0403	0.0185	1	hsa-miR-16-5p
CASK	0.0184	0.0403	0.0185	1	hsa-miR-16-5p
CDKN2A	0.0184	0.0403	0.0185	1	hsa-miR-16-5p
CHMP4B	0.0184	0.0403	0.0185	1	hsa-miR-16-5p
COA7	0.0184	0.0403	0.0185	1	hsa-miR-16-5p
DVL1	0.0184	0.0403	0.0185	1	hsa-miR-103a-3p
EIF3F	0.0184	0.0403	0.0185	1	hsa-miR-16-5p
FRYL	0.0184	0.0403	0.0185	1	hsa-miR-16-5p
FUBP1	0.0184	0.0403	0.0185	1	hsa-miR-16-5p
HIST1H2AJ	0.0184	0.0403	0.0185	1	hsa-miR-16-5p
KLHL18	0.0184	0.0403	0.0185	1	hsa-miR-103a-3p
LANCL1	0.0184	0.0403	0.0185	1	hsa-miR-16-5p
LRRFIP2	0.0184	0.0403	0.0185	1	hsa-miR-16-5p
MSL1	0.0184	0.0403	0.0185	1	hsa-miR-16-5p
NAMPT	0.0184	0.0403	0.0185	1	hsa-miR-16-5p
PLCXD2	0.0184	0.0403	0.0185	1	hsa-miR-16-5p
POLR2A	0.0184	0.0403	0.0185	1	hsa-miR-16-5p
RASEF	0.0184	0.0403	0.0185	1	hsa-miR-16-5p
RCC1	0.0184	0.0403	0.0185	1	hsa-miR-103a-3p
RNH1	0.0184	0.0403	0.0185	1	hsa-miR-16-5p
RPS17	0.0184	0.0403	0.0185	1	hsa-miR-16-5p
SCAMP5	0.0184	0.0403	0.0185	1	hsa-miR-16-5p
SEC61A2	0.0184	0.0403	0.0185	1	hsa-miR-16-5p
SNRPA1	0.0184	0.0403	0.0185	1	hsa-miR-16-5p
SYF2	0.0184	0.0403	0.0185	1	hsa-miR-16-5p
TMEM69	0.0184	0.0403	0.0185	1	hsa-miR-16-5p
TPBG	0.0184	0.0403	0.0185	1	hsa-miR-16-5p
TRAK1	0.0184	0.0403	0.0185	1	hsa-miR-16-5p
ZRANB2	0.0184	0.0403	0.0185	1	hsa-miR-16-5p
ADGRE5	0.0195	0.0417	0.0196	1	hsa-miR-16-5p
ARHGAP32	0.0195	0.0417	0.0196	1	hsa-miR-16-5p
BSPRY	0.0195	0.0417	0.0196	1	hsa-miR-16-5p
CCDC58	0.0195	0.0417	0.0196	1	hsa-miR-16-5p
GOLGA5	0.0195	0.0417	0.0196	1	hsa-miR-16-5p
GPCPD1	0.0195	0.0417	0.0196	1	hsa-miR-103a-3p
GTF3C3	0.0195	0.0417	0.0196	1	hsa-miR-16-5p
IARS	0.0195	0.0417	0.0196	1	hsa-miR-16-5p
KIAA2013	0.0195	0.0417	0.0196	1	hsa-miR-16-5p
NFKB1	0.0195	0.0417	0.0196	1	hsa-miR-16-5p
NT5DC1	0.0195	0.0417	0.0196	1	hsa-miR-16-5p
PDHX	0.0195	0.0417	0.0196	1	hsa-miR-16-5p
PIEZO1	0.0195	0.0417	0.0196	1	hsa-miR-103a-3p
PPP1R12C	0.0195	0.0417	0.0196	1	hsa-miR-103a-3p
PSME4	0.0195	0.0417	0.0196	1	hsa-miR-16-5p
PSPH	0.0195	0.0417	0.0196	1	hsa-miR-16-5p
RPL3	0.0195	0.0417	0.0196	1	hsa-miR-16-5p
RPL36	0.0195	0.0417	0.0196	1	hsa-miR-16-5p
SCAF4	0.0195	0.0417	0.0196	1	hsa-miR-16-5p
USP8	0.0195	0.0417	0.0196	1	hsa-miR-16-5p
VPS45	0.0195	0.0417	0.0196	1	hsa-miR-16-5p
ANAPC13	0.0206	0.0433	0.0208	1	hsa-miR-16-5p
ERAP2	0.0206	0.0433	0.0208	1	hsa-miR-629-5p
FAM98A	0.0206	0.0433	0.0208	1	hsa-miR-103a-3p
GOLPH3L	0.0206	0.0433	0.0208	1	hsa-miR-16-5p
HIST1H2BB	0.0206	0.0433	0.0208	1	hsa-miR-629-5p
IRS4	0.0206	0.0433	0.0208	1	hsa-miR-16-5p
IWS1	0.0206	0.0433	0.0208	1	hsa-miR-16-5p
KDR	0.0206	0.0433	0.0208	1	hsa-miR-16-5p
LRPPRC	0.0206	0.0433	0.0208	1	hsa-miR-16-5p
MDN1	0.0206	0.0433	0.0208	1	hsa-miR-16-5p
NCDN	0.0206	0.0433	0.0208	1	hsa-miR-629-5p
PELO	0.0206	0.0433	0.0208	1	hsa-miR-16-5p
PRPSAP1	0.0206	0.0433	0.0208	1	hsa-miR-16-5p
RRP15	0.0206	0.0433	0.0208	1	hsa-miR-16-5p
SPTLC1	0.0206	0.0433	0.0208	1	hsa-miR-16-5p
UQCC3	0.0206	0.0433	0.0208	1	hsa-miR-16-5p
AKAP13	0.0218	0.0448	0.0219	1	hsa-miR-16-5p
BACE1	0.0218	0.0448	0.0219	1	hsa-miR-16-5p
CLIP2	0.0218	0.0448	0.0219	1	hsa-miR-16-5p
DHX36	0.0218	0.0448	0.0219	1	hsa-miR-16-5p
ELF3	0.0218	0.0448	0.0219	1	hsa-miR-629-5p
HIST1H2BE	0.0218	0.0448	0.0219	1	hsa-miR-629-5p
IKZF4	0.0218	0.0448	0.0219	1	hsa-miR-16-5p
IMPAD1	0.0218	0.0448	0.0219	1	hsa-miR-16-5p
KCNS2	0.0218	0.0448	0.0219	1	hsa-miR-16-5p
MED24	0.0218	0.0448	0.0219	1	hsa-miR-16-5p
MEPCE	0.0218	0.0448	0.0219	1	hsa-miR-16-5p
RPSAP58	0.0218	0.0448	0.0219	1	hsa-miR-103a-3p
SLC6A9	0.0218	0.0448	0.0219	1	hsa-miR-103a-3p
STRADB	0.0218	0.0448	0.0219	1	hsa-miR-16-5p
TRAP1	0.0218	0.0448	0.0219	1	hsa-miR-16-5p
TXNIP	0.0217	0.0448	0.132	2	hsa-miR-629-5p	hsa-miR-16-5p
ZNF691	0.0218	0.0448	0.0219	1	hsa-miR-16-5p
ABCC4	0.0229	0.0463	0.0231	1	hsa-miR-16-5p
CUL2	0.0229	0.0463	0.0231	1	hsa-miR-16-5p
CYP27B1	0.0229	0.0463	0.0231	1	hsa-miR-16-5p
DAPK1	0.0229	0.0463	0.0231	1	hsa-miR-103a-3p
DDHD2	0.0229	0.0463	0.0231	1	hsa-miR-16-5p
FGFRL1	0.0229	0.0463	0.0231	1	hsa-miR-103a-3p
HOXB13	0.0229	0.0463	0.0231	1	hsa-miR-629-5p
INF2	0.0229	0.0463	0.0231	1	hsa-miR-16-5p
KANK1	0.0229	0.0463	0.0231	1	hsa-miR-16-5p
NCAPG	0.0229	0.0463	0.0231	1	hsa-miR-16-5p
NOB1	0.0229	0.0463	0.0231	1	hsa-miR-16-5p
PA2G4	0.0229	0.0463	0.0231	1	hsa-miR-16-5p
PTGS2	0.0229	0.0463	0.0231	1	hsa-miR-16-5p
SMDT1	0.0229	0.0463	0.0231	1	hsa-miR-16-5p
SPOUT1	0.0229	0.0463	0.0231	1	hsa-miR-16-5p
TMEM161B	0.0229	0.0463	0.0231	1	hsa-miR-16-5p
XPO1	0.0229	0.0463	0.0231	1	hsa-miR-16-5p
CHD3	0.0241	0.0477	0.0242	1	hsa-miR-16-5p
HIGD1A	0.0241	0.0477	0.0242	1	hsa-miR-16-5p
HNF4A	0.0241	0.0477	0.0242	1	hsa-miR-629-5p
IFRD2	0.0241	0.0477	0.0242	1	hsa-miR-16-5p
METAP2	0.0241	0.0477	0.0242	1	hsa-miR-16-5p
MRPL10	0.0241	0.0477	0.0242	1	hsa-miR-16-5p
MT1E	0.0241	0.0477	0.0242	1	hsa-miR-103a-3p
MTOR	0.0241	0.0477	0.0242	1	hsa-miR-16-5p
PAK1IP1	0.0241	0.0477	0.0242	1	hsa-miR-16-5p
RPL10	0.0241	0.0477	0.0242	1	hsa-miR-16-5p
RSRC2	0.0241	0.0477	0.0242	1	hsa-miR-629-5p
SPRYD3	0.0241	0.0477	0.0242	1	hsa-miR-16-5p
TCP1	0.0241	0.0477	0.0242	1	hsa-miR-16-5p
TLL1	0.0241	0.0477	0.0242	1	hsa-miR-16-5p
UBE4A	0.0241	0.0477	0.0242	1	hsa-miR-16-5p
USP3	0.0241	0.0477	0.0242	1	hsa-miR-16-5p
BCAS2	0.0252	0.0486	0.0254	1	hsa-miR-16-5p
C21orf62	0.0252	0.0486	0.0254	1	hsa-miR-16-5p
CYSLTR2	0.0252	0.0486	0.0254	1	hsa-miR-103a-3p
EIF2B5	0.0252	0.0486	0.0254	1	hsa-miR-16-5p
EIF3C	0.0252	0.0486	0.0254	1	hsa-miR-16-5p
ELOVL1	0.0252	0.0486	0.0254	1	hsa-miR-16-5p
IFNGR2	0.0252	0.0486	0.0254	1	hsa-miR-103a-3p
JPT2	0.0252	0.0486	0.0254	1	hsa-miR-16-5p
KLHL40	0.0252	0.0486	0.0254	1	hsa-miR-16-5p
LRRC57	0.0252	0.0486	0.0254	1	hsa-miR-16-5p
LURAP1L	0.0252	0.0486	0.0254	1	hsa-miR-16-5p
MRPS25	0.0252	0.0486	0.0254	1	hsa-miR-16-5p
NCKAP5L	0.0252	0.0486	0.0254	1	hsa-miR-16-5p
NUMB	0.0252	0.0486	0.0254	1	hsa-miR-103a-3p
PGD	0.0252	0.0486	0.0254	1	hsa-miR-16-5p
RNASEL	0.0252	0.0486	0.0254	1	hsa-miR-16-5p
RPL30	0.0252	0.0486	0.0254	1	hsa-miR-16-5p
RTKN	0.0252	0.0486	0.0254	1	hsa-miR-629-5p
SLC25A6	0.0252	0.0486	0.0254	1	hsa-miR-16-5p
SLC39A14	0.0252	0.0486	0.0254	1	hsa-miR-16-5p
TGFBI	0.0252	0.0486	0.0254	1	hsa-miR-16-5p
TP53INP2	0.0252	0.0486	0.0254	1	hsa-miR-629-5p
YIPF2	0.0252	0.0486	0.0254	1	hsa-miR-16-5p
ZNF827	0.0252	0.0486	0.0254	1	hsa-miR-16-5p
C1orf226	0.0263	0.0498	0.0265	1	hsa-miR-16-5p
C1orf56	0.0263	0.0498	0.0265	1	hsa-miR-16-5p
C20orf27	0.0263	0.0498	0.0265	1	hsa-miR-103a-3p
CAMK2G	0.0263	0.0498	0.0265	1	hsa-miR-16-5p
DDX3Y	0.0263	0.0498	0.0265	1	hsa-miR-16-5p
ELP3	0.0263	0.0498	0.0265	1	hsa-miR-16-5p
FLNA	0.0263	0.0498	0.0265	1	hsa-miR-16-5p
FTH1	0.0263	0.0498	0.0265	1	hsa-miR-16-5p
GPR55	0.0263	0.0498	0.0265	1	hsa-miR-16-5p
IPO5	0.0263	0.0498	0.0265	1	hsa-miR-16-5p
NRXN1	0.0263	0.0498	0.0265	1	hsa-miR-16-5p
POLDIP3	0.0263	0.0498	0.0265	1	hsa-miR-16-5p
SEH1L	0.0263	0.0498	0.0265	1	hsa-miR-16-5p
SEMA6A	0.0263	0.0498	0.0265	1	hsa-miR-103a-3p
STX17	0.0263	0.0498	0.0265	1	hsa-miR-16-5p
TMEM168	0.0263	0.0498	0.0265	1	hsa-miR-16-5p
VASN	0.0263	0.0498	0.0265	1	hsa-miR-16-5p
ZNF273	0.0263	0.0498	0.0265	1	hsa-miR-103a-3p

## Sheet: Table7.Metas. Top100 terms
Supplementary data S2, Table 7: Top 100 overrepresented functional terms of the comparative Metascape analysis for target genes of the miRNAs identified as differentially abundant in oEVs of pregnant vs. non-pregnant does.
TG lists	TG L P-NO up	TG H P-NO up	TG L/H P-NO dn	TG only L P-No	TG only H P-No		Term ID	Term description	TG L P-NO up	TG H P-NO up	TG L/H P-NO dn	TG only L P-No	TG only H P-No	up L-H	only L-H	select
	AARS2	AADAT	AADACL3	AAMP	AAAS		M40	PID E2F PATHWAY	-14.0926	0	-2.85487	-10.1304	0	-14.0926	-10.1304	x
	ABCC1	ACTR2	ABCB1	AARS2	AADAT		GO:0019725	cellular homeostasis	-9.74157	0	-4.19596	-5.88698	0	-9.74157	-5.88698	x
	ABHD17C	ADORA3	ABHD2	ABCA2	ABCC4		WP1984	Integrated breast cancer pathway	-12.3585	-4.43994	-2.36445	-7.52167	-2.54469	-7.91856	-4.97699
	ABHD2	AFDN	ACAT1	ABCB10	ABCF2		hsa04380	Osteoclast differentiation	-12.1062	-4.73216	0	-5.82012	0	-7.37403	-5.82012	x
	ACER2	AGO1	ACBD7	ABCB9	ABHD10		GO:0000139	Golgi membrane	-7.10507	0	-3.88978	0	0	-7.10507	0	x
	ACTA1	AGO4	ACP1	ABCC1	ABL2		GO:0061695	transferase complex transferring phosphorus-containing groups	-8.63694	-2.24626	-2.69309	-6.07402	-5.97167	-6.39069	-0.102356
	ACVR1B	AGPAT5	ACSL1	ABCC4	ACOT8		hsa05215	Prostate cancer	-12.6233	-6.46666	0	-7.28712	0	-6.15663	-7.28712
	ADIPOR2	AHCYL1	ACTRT3	ABCE1	ACP2		GO:0019207	kinase regulator activity	-9.90348	-3.89153	0	-7.7334	-3.19075	-6.01195	-4.54265	x
	ADORA3	AHCYL2	ADK	ABHD14B	ACTN1		hsa05163	Human cytomegalovirus infection	-11.7001	-5.78692	0	-10.7479	0	-5.91315	-10.7479
	AFDN	AKAP17A	AFMID	ACAT1	ACTR2		WP2004	miR targeted genes in lymphocytes	-29.322	-23.4635	-4.43777	-10.5899	-26.8675	-5.85857	16.2776	x
	AFTPH	AKT3	AGTRAP	ACD	ADAD2		GO:0043068	positive regulation of programmed cell death	-8.70868	-3.05561	-3.00831	-8.03516	0	-5.65307	-8.03516	x
	AGO1	AKTIP	AIFM2	ACP6	ADAM10		GO:0080135	regulation of cellular response to stress	-12.17	-6.82198	-2.37139	-12.5009	-5.30373	-5.34801	-7.19715	x
	AGO4	ALDH3B1	AKNA	ACSS3	ADGRE5		GO:0005667	transcription regulator complex	-11.3813	-6.04147	-2.86131	-7.05083	0	-5.33984	-7.05083	x
	AGPAT5	ALDH9A1	AMDHD2	ACTL6A	ADGRL1		GO:0097190	apoptotic signaling pathway	-10.9881	-5.76711	0	-9.93002	-4.81549	-5.22099	-5.11453	x
	AHCYL1	ALG2	AMER3	ADAM17	ADORA2A		GO:0008134	transcription factor binding	-13.5352	-8.44438	-4.58507	-16.7375	-5.82465	-5.09079	-10.9128	x
	AHCYL2	ALG3	AMOT	ADAM28	ADORA3		M5924	HALLMARK MTORC1 SIGNALING	-5.04722	0	-4.4529	-3.98867	-5.37417	-5.04722	1.3855	x
	AK4	AMOT	ANGPTL7	ADD3	AEBP2		GO:0030099	myeloid cell differentiation	-8.63694	-3.59214	-3.66771	-7.76461	0	-5.04481	-7.76461
	AKAP11	ANKLE2	ANKFY1	ADGRL2	AFG3L2		GO:0006886	intracellular protein transport	-18.8645	-13.8746	-5.87496	-5.74198	-8.52841	-4.98993	2.78642
	AKAP8	AP2A1	APBA1	ADPGK	AGER		GO:0035239	tube morphogenesis	-9.9303	-4.96675	-4.28975	-5.64034	0	-4.96355	-5.64034	x
	ALG2	AP2B1	APOBEC3F	ADRM1	AGFG1		GO:0090068	positive regulation of cell cycle process	-9.058	-4.14405	-2.1824	-6.40245	-3.05407	-4.91395	-3.34838
	ALG3	AP3M1	APOL2	AFTPH	AGRN		WP5087	Pleural mesothelioma	-11.3445	-6.4402	-4.71949	-7.93946	-5.12901	-4.90434	-2.81045
	AMOTL1	AP5Z1	APOL6	AGFG1	AHCYL1		GO:0001701	in utero embryonic development	-8.95155	-4.10019	-2.93101	-7.95958	-5.59227	-4.85137	-2.36731
	AMPD2	ARCN1	ARHGEF26	AGO3	AHNAK2		GO:0010506	regulation of autophagy	-10.0806	-5.23698	0	-7.89849	-3.44387	-4.84358	-4.45462
	ANGEL2	ARF4	ARHGEF37	AGPAT2	AIMP1		GO:0010564	regulation of cell cycle process	-12.2415	-7.40576	-6.38937	-13.676	-5.68062	-4.83572	-7.99533	x
	ANKIB1	ARG2	ARL6IP6	AGPAT3	AKAP13		GO:0009410	response to xenobiotic stimulus	-4.50647	0	-2.13978	-6.96623	-3.97832	-4.50647	-2.98791
	ANKLE2	ARHGAP32	ARSK	AK3	AKTIP		GO:0005635	nuclear envelope	-11.4896	-6.99467	-9.36613	-3.36001	-11.476	-4.49496	8.116	x
	ANKRD17	ARIH1	ASNSD1	AKAP7	ALDH18A1		GO:0030162	regulation of proteolysis	-12.6823	-8.3843	0	-9.64757	-10.7516	-4.29801	1.10401
	ANKRD46	ARL2BP	ATAD1	ALAD	ALDH2		GO:0051248	negative regulation of protein metabolic process	-11.5902	-7.31772	0	-5.82584	-10.3916	-4.27243	4.56578
	ANPEP	ASCC3	ATF6B	ALDOA	ALDH3B1		GO:0031968	organelle outer membrane	-4.17787	0	-5.74136	-3.22137	-2.95503	-4.17787	-0.266344
	AP1S1	ASH1L	ATP1A3	ALDOC	ALG2		GO:0000323	lytic vacuole	-9.77111	-5.65075	-3.17013	-5.94495	-6.068	-4.12036	0.123055
	AP2B1	ASXL1	ATP1B4	ALG1	ALG3		hsa05203	Viral carcinogenesis	-9.60629	-5.69108	0	-9.51958	-5.21159	-3.91521	-4.30799
	AP3M1	ATG14	AUTS8	ALG2	ALKAL2		GO:0008285	negative regulation of cell population proliferation	-8.90398	-4.99291	0	-6.38747	0	-3.91107	-6.38747
	AP5Z1	ATG9A	B4GALT6	ALG5	AMOT		hsa04115	p53 signaling pathway	-10.5376	-6.78793	-2.79406	-7.98055	-2.07973	-3.74964	-5.90082	x
	ARAP2	ATP13A3	BACH1	ALKBH6	AMPD1		GO:0070201	regulation of establishment of protein localization	-3.68116	0	-3.80314	-7.92147	0	-3.68116	-7.92147	x
	ARCN1	ATP2A2	BCAS4	AMPD2	ANAPC13		GO:0007264	small GTPase-mediated signal transduction	-6.97722	-3.36039	0	-10.0688	-3.35096	-3.61683	-6.71786	x
	ARG2	ATP2B1	BCL2	ANGEL2	ANKLE2		GO:0043085	positive regulation of catalytic activity	-7.7604	-4.23712	0	-8.55932	0	-3.52328	-8.55932
	ARHGAP12	ATP5B	BCL6	ANKIB1	ANKRD17		GO:0044389	ubiquitin-like protein ligase binding	-11.35	-7.83539	0	-7.83309	-7.04551	-3.51458	-0.787587
	ARHGAP32	ATP6V0E2	BDKRB2	ANKRD10	ANPEP		WP366	TGF beta signaling pathway	-10.1267	-6.65086	0	-12.0342	-3.09239	-3.47584	-8.94184	x
	ARID3B	ATXN2L	BRD7	ANKRD12	AP2A1		M5901	HALLMARK G2M CHECKPOINT	-9.82995	-6.52918	-5.11405	-8.31302	-4.8182	-3.30077	-3.49482
	ARID4B	ATXN7L3B	BROX	ANKRD17	APLNR		GO:0010008	endosome membrane	-7.86128	-4.7243	-2.70498	-5.51803	-6.06874	-3.13698	0.550717
	ARIH1	AUP1	C11orf84	ANPEP	AQP12B		GO:0008283	cell population proliferation	-10.9378	-7.81506	-4.44527	-7.68839	-5.18369	-3.12271	-2.5047
	ARL1	AURKAIP1	C16orf58	ANXA2	ARG2		GO:0022411	cellular component disassembly	-12.001	-8.97732	0	0	-5.47227	-3.02363	5.47227
	ARMC8	AURKB	C1orf106	AP4B1	ARHGAP32		GO:0017111	ribonucleoside triphosphate phosphatase activity	-9.46038	-6.5238	-5.03012	-5.68613	-11.8379	-2.93657	6.15173
	ASCC3	AXIN2	C1orf123	AP5B1	ARIH1		GO:0043122	regulation of canonical NF-kappaB signal transduction	-8.79784	-5.87069	0	-8.5264	-4.19132	-2.92715	-4.33508
	ASXL1	B3GNT2	C1QTNF3	APOL2	ARL2BP		GO:0048871	multicellular organismal-level homeostasis	-8.13209	-5.25371	0	-7.89149	0	-2.87838	-7.89149	x
	ATAD3A	BAMBI	C2orf48	APOOL	ARL3		GO:0030335	positive regulation of cell migration	-5.66042	-2.92081	0	-7.2849	0	-2.73961	-7.2849	x
	ATG12	BAZ1B	C3orf38	ARFGEF1	ARMC12		GO:0005759	mitochondrial matrix	-5.70996	-2.99135	-2.87085	0	-21.0911	-2.71861	21.0911	x
	ATG14	BAZ2A	C6orf201	ARFIP1	ARMCX2		GO:0030097	hemopoiesis	-9.51566	-6.79851	-3.17582	-10.6002	0	-2.71715	-10.6002	x
	ATG16L1	BCCIP	C7orf33	ARHGAP19	ARPC5L		GO:0007507	heart development	-7.39909	-4.73744	0	-7.26899	0	-2.66166	-7.26899	x
	ATG9A	BCL2	CACNA1A	ARHGEF18	ASCC3		GO:0009611	response to wounding	-5.65986	-3.00413	-2.79796	-4.06643	-6.23596	-2.65574	2.16954
	ATP13A3	BCL2L11	CACNA1E	ARHGEF28	ASH1L		GO:0003712	transcription coregulator activity	-8.53772	-5.99262	0	-8.95348	-8.13573	-2.5451	-0.817755
	ATP2A2	BFAR	CACNG6	ARHGEF7	ASNS		GO:0070482	response to oxygen levels	-5.78016	-3.4342	-2.63801	-6.06536	0	-2.34596	-6.06536	x
	ATP2B1	BRAT1	CAPN13	ARL1	ATF7		GO:0019900	kinase binding	-7.42592	-5.18939	0	-7.88578	-5.30525	-2.23653	-2.58053
	ATP5B	BSG	CAPN7	ARL17B	ATG14		GO:0000278	mitotic cell cycle	-9.35846	-7.19731	-6.85061	-9.61234	-14.193	-2.16115	4.58066
	ATP6V0E1	BTAF1	CCDC122	ARL6IP1	ATG9A		GO:0003682	chromatin binding	-8.59604	-6.50734	-3.11464	0	-4.68749	-2.0887	4.68749
	ATP6V1B2	BTF3	CCDC15	ARMC8	ATP13A3		GO:0005925	focal adhesion	-8.79983	-6.73045	0	-10.0044	-7.28354	-2.06937	-2.72089
	ATP6V1F	BTN3A3	CCDC152	ARPC5	ATP5C1		GO:0071363	cellular response to growth factor stimulus	-8.40257	-6.395	0	-8.30438	0	-2.00758	-8.30438	x
	ATP6V1G1	BZW1	CCDC174	ARPIN	ATP5G2		GO:0001932	regulation of protein phosphorylation	-11.0505	-9.09735	-4.41623	-7.77214	-6.04738	-1.95312	-1.72476
	ATXN1	C11orf24	CCDC88A	ARRDC3	ATP5G3		GO:0051129	negative regulation of cellular component organization	-5.70511	-3.79064	0	-12.7186	0	-1.91446	-12.7186
	ATXN2L	C15orf39	CCDC9	ATAD3A	ATP8A2		GO:0051640	organelle localization	-11.1538	-9.25684	-5.59337	0	-9.87885	-1.89694	9.87885	x
	ATXN7	C1orf21	CCNJ	ATF2	AUP1		GO:0009895	negative regulation of catabolic process	-5.89397	-4.11051	-2.44153	-7.73124	-7.89547	-1.78346	0.164225
	ATXN7L3	C21orf62	CCT7	ATF3	AURKAIP1		GO:0016301	kinase activity	-6.99969	-5.40789	-3.22211	-4.45981	0	-1.5918	-4.45981
	ATXN7L3B	C2orf42	CD200	ATG16L1	AURKB		GO:0040008	regulation of growth	-6.69223	-5.10805	0	-8.82321	-6.16883	-1.58417	-2.65438
	AUP1	C6orf62	CD55	ATG2B	AVL9		hsa05132	Salmonella infection	-9.87727	-8.51078	0	-6.48004	-2.6687	-1.36649	-3.81134
	AURKAIP1	CAAP1	CD81	ATG4A	AXIN2		GO:0031966	mitochondrial membrane	-5.33504	-3.97596	-6.75292	0	-13.1858	-1.35908	13.1858	x
	AURKB	CALU	CDCA4	ATG5	B3GNT2		GO:0043523	regulation of neuron apoptotic process	-3.7222	-2.44781	0	-5.23608	-3.85713	-1.27439	-1.37895
	B3GNT2	CAMK2D	CENPF	ATMIN	BACE1		GO:0098657	import into cell	-4.6431	-3.39936	-10.2062	-5.21721	0	-1.24374	-5.21721
	BAZ1B	CAMSAP1	CEP89	ATP1A1	BAG6		GO:0006979	response to oxidative stress	-5.18505	-3.95712	0	-6.41179	0	-1.22793	-6.41179	x
	BCCIP	CARD10	CEP97	ATP5B	BAZ1B		GO:0045785	positive regulation of cell adhesion	-5.19282	-4.03738	-2.32225	-4.8308	0	-1.15543	-4.8308
	BCL2	CASP9	CHMP1B	ATP6V0E1	BAZ2A		WP4659	Gastrin signaling	-9.41663	-8.31068	-3.85737	-8.77649	0	-1.10595	-8.77649	x
	BCL2L11	CCDC83	CISD1	ATPAF1	BCAS2		GO:0061024	membrane organization	-8.10247	-7.11422	-7.51044	0	-7.37455	-0.98825	7.37455	x
	BCL2L12	CCDC86	CKB	ATXN10	BCCIP		GO:1902532	negative regulation of intracellular signal transduction	-11.0565	-10.0916	-3.13769	-6.5418	-7.10315	-0.964878	0.561355
	BCL7A	CCDC88C	CLCN2	AUNIP	BCL2		GO:0061919	process utilizing autophagic mechanism	-8.45712	-7.6059	-4.85752	-4.02279	-7.31014	-0.85122	3.28736
	BCS1L	CCNB2	CLDN1	AURKB	BDNF		GO:0006997	nucleus organization	-5.98964	-5.16686	-4.99096	-2.57591	-4.70051	-0.822777	2.12459
	BEX1	CCND1	CLIP1	BACE1	BEX3		WP3888	VEGFA VEGFR2 signaling	-10.3333	-9.53575	-4.32486	-8.11712	-9.09834	-0.797549	0.981212
	BMPR2	CCNE1	CLUAP1	BBS12	BFAR		GO:0031647	regulation of protein stability	-5.94424	-5.27672	-3.51168	-7.17622	-5.39195	-0.667522	-1.78426
	BRAT1	CCNT2	CMTM6	BCAN	BNIP3		GO:0140640	catalytic activity acting on a nucleic acid	-5.46211	-4.81081	-4.05286	-4.23054	-13.6251	-0.651299	9.39459
	BSG	CCT8	CNNM2	BCAR1	BRAT1		GO:0030163	protein catabolic process	-12.5401	-11.8946	0	-7.74406	-14.6511	-0.645529	6.90702
	BTAF1	CD180	CNNM4	BCL2L1	BSPRY		WP231	TNF alpha signaling	-10.3423	-9.91293	0	-5.357	-2.7715	-0.429321	-2.5855
	BTBD10	CD2AP	COG6	BCL2L11	BTAF1		M5890	HALLMARK TNFA SIGNALING VIA NFKB	-7.64187	-7.2538	0	-7.62557	-2.02681	-0.388075	-5.59877
	BTBD7	CDADC1	COL4A3BP	BCL3	BTBD2		GO:0051020	GTPase binding	-7.12686	-6.74135	-3.51823	-3.04313	-8.95311	-0.385509	5.90997
	BTF3	CDC123	CREB1	BCL7A	BTF3		M5926	HALLMARK MYC TARGETS V1	-9.0792	-8.78003	0	-8.31302	-4.8182	-0.299164	-3.49482
	BTN3A3	CDC25A	CSNK2A1	BCL7B	BYSL		GO:0016032	viral process	-3.98742	-3.73882	-6.18594	-3.05502	-5.01516	-0.248593	1.96014
	BZW1	CDC37	CTBS	BCS1L	C15orf39		GO:0010638	positive regulation of organelle organization	-5.63528	-5.40996	-3.49079	-10.13	-4.79076	-0.225319	-5.33921
	C11orf24	CDC37L1	CUL5	BEND3	C16orf58		GO:0140694	membraneless organelle assembly	-7.28456	-7.10183	-3.48891	-3.64302	-10.0009	-0.182736	6.35787
	C11orf57	CDC42SE2	CYCS	BEX1	C16orf72		GO:0005813	centrosome	-8.27887	-8.1337	-4.74085	-7.06788	-11.1756	-0.145167	4.10776
	C12orf4	CDK1	CYYR1	BLOC1S2	C17orf80		GO:0043021	ribonucleoprotein complex binding	-5.12363	-5.12259	-2.51479	0	-9.61391	-0.00103531	9.61391	x
	C15orf39	CDK17	DARS2	BMP7	C19orf54		GO:0006259	DNA metabolic process	0	0	0	-4.52786	-7.29434	0	2.76648
	C17orf75	CDKN2AIPNL	DBR1	BRCA1	C1orf21		GO:0045296	cadherin binding	-7.77076	-8.17286	-2.79025	-8.05402	-4.33058	0.402091	-3.72344
	C19orf53	CDV3	DCAF11	BRD8	C1orf226		GO:0098687	chromosomal region	-5.48987	-5.93994	-6.30803	-4.76261	-7.20885	0.450068	2.44625
	C1orf21	CFAP45	DDX1	BRD9	C1orf56		GO:0048732	gland development	-5.10845	-5.5788	-5.40667	-5.26469	0	0.470348	-5.26469	x
	C21orf62	CFLAR	DDX3Y	BRWD1	C20orf27		GO:1901699	cellular response to nitrogen compound	-5.15115	-5.76956	-2.95367	-14.2405	0	0.618415	-14.2405
	C2orf42	CHORDC1	DDX5	BSDC1	C21orf62		GO:0019904	protein domain specific binding	-9.57128	-10.2904	-2.89323	-12.3612	-6.51436	0.719142	-5.84682
	C2orf69	CHTOP	DHCR24	BTBD10	C2orf42		GO:0051276	chromosome organization	-3.42123	-4.31404	-3.7832	0	-10.4827	0.892815	10.4827	x
	C6orf62	CKAP5	DHCR7	BTBD3	C2orf74		GO:0006412	translation	-11.4057	-12.5347	-2.12865	-4.10849	-29.4142	1.12898	25.3057	x
	CALU	CLNS1A	DHX30	BTBD7	C8orf44		WP5124	Alzheimer 39 s disease	-7.44565	-10.3385	0	-6.12289	-7.26237	2.89285	1.13948
	CAMK2D	CNOT7	DKK2	BTN2A2	CA12		GO:0051668	localization within membrane	0	-2.94277	-5.94801	-4.24602	0	2.94277	-4.24602
	CAMSAP1	CNOT8	DMWD	C11orf68	CAAP1		GO:0048471	perinuclear region of cytoplasm	0	-4.37992	-4.56921	-4.90031	-5.81758	4.37992	0.917273
	CAP1	COIL	DMXL2	C11orf96	CABIN1		GO:0022613	ribonucleoprotein complex biogenesis	-10.6724	-15.6001	-5.08021	0	-30.4362	4.92775	30.4362	x
	CARD10	COLEC12	DNAH10OS	C12orf66	CACNA2D1		GO:0016071	mRNA metabolic process	-4.58195	-10.1688	0	-5.61774	-9.41584	5.58686	3.7981	x
	CASP9	COPS6	DNAJC27	C15orf39	CALU
	CBX5	COPS8	DUOX2	C17orf49	CAMK2G
	CCAR1	COX1	DYNLT1	C17orf64	CAMKK2
	CCDC88C	CPEB2	E2F3	C1orf106	CAMSAP1
	CCNB2	CPEB3	EBNA1BP2	C2orf42	CAMSAP3
	CCND1	CPNE1	EGLN2	C2orf69	CAPZA2
	CCNE1	CPOX	ELAVL3	C5orf30	CARD10
	CCNG1	CRK	EMC2	C8orf33	CARD19
	CCNT2	CRTC3	EMC3	C8orf58	CARD8
	CCT8	CSDE1	EMC7	CA13	CASK
	CD2AP	CTDSPL	ENO1	CA2	CBFA2T3
	CD59	CXCL8	ENOSF1	CAMTA1	CCDC58
	CDC20	CYB561A3	ENPP5	CAP1	CCDC83
	CDC37	CYP26B1	ERGIC1	CASP9	CCNE1
	CDC37L1	DCAF17	ESM1	CASQ1	CCNJ
	CDK1	DCTD	ESRRG	CATSPERB	CCNT1
	CDKAL1	DCTN1	EVC2	CBX7	CCT3
	CDKN1A	DDX23	EXOC6B	CC2D1A	CCT6B
	CDKN2A	DDX5	EZH2	CCAR1	CCT8
	CDKN2AIPNL	DECR1	EZR	CCAR2	CD180
	CDV3	DENND6A	F2	CCDC122	CD274
	CFL2	DHX30	FAIM2	CCDC32	CDADC1
	CHEK1	DHX37	FAM109B	CCDC39	CDC123
	CHMP3	DHX8	FAM186A	CCDC58	CDC20
	CHTOP	DIABLO	FBXO18	CCL2	CDC25A
	CHUK	DICER1	FBXO36	CCL3	CDC37L1
	CIT	DIEXF	FCGR3B	CCL4	CDC42SE2
	CKAP5	DMPK	FCMR	CCNA2	CDCA4
	CLNS1A	DMTF1	FGFBP3	CCNB2	CDK1
	CMTM4	DNAJA1	FPGS	CCNG1	CDK17
	CNOT7	DNAJC27	FPR1	CCNI	CDK5RAP1
	CNOT8	DNAJC30	GABRB1	CCNL1	CDK6
	COIL	DNAJC5	GAN	CCT7	CDKN2A
	COL8A1	DNAJC9	GAPVD1	CD302	CDV3
	COLEC12	DOCK11	GATAD2B	CD34	CENPF
	COPS5	DPP8	GATS	CDC20	CENPJ
	COPS6	DVL3	GCC1	CDC42	CEP55
	COX1	DYRK1A	GJD3	CDC73	CEP63
	CPEB2	DYRK3	GLRX3	CDCA7	CFAP45
	CPEB3	EAPP	GMPPB	CDCA8	CFLAR
	CPNE1	EARS2	GNL3L	CDK5R1	CHD3
	CRTC3	ECHDC1	GNPNAT1	CDKN2A	CHMP4B
	CRX	EDC3	GOT1	CEP350	CHPT1
	CRY2	EDC4	GPAT4	CEP57L1	CHUK
	CSDE1	EEF1A1	GPR182	CEPT1	CIB1
	CTDSPL	EFNB2	GPR55	CGN	CKAP5
	CTPS1	EFTUD2	GSDMA	CHD8	CKMT1A
	CUL5	EGFR	GSTCD	CHEK1	CLDN2
	CXCL8	EIF1	GTPBP4	CHFR	CLIP2
	CYB561A3	EIF2AK1	GUF1	CHUK	CLNS1A
	CYP19A1	EIF2B2	GXYLT2	CINP	CNNM2
	DCAF17	EIF3C	HAUS3	CIRBP	CNOT7
	DCAF7	EIF3K	HLA-DOB	CIT	CNP
	DCP2	EIF4B	HLX	CLTA	CNPY3
	DCTD	EIF4G2	HMGCLL1	CLVS2	COA6
	DDX3Y	EIF5B	HNRNPK	CMTM3	COA7
	DDX5	ELAC2	HOXD13	CMTM4	COL4A2
	DENND6A	ENTPD1	HRH1	CNDP2	COMMD10
	DHFR	ENTPD6	HSPA2	CNN2	COMT
	DHX30	EPGN	HTR1F	CNOT6	COPS5
	DHX37	EPHA4	ICMT	CNOT7	COQ3
	DHX57	ERAP1	IDH2	COMMD9	CPEB2
	DHX8	ERLIN2	IFI44L	COPS5	CPEB3
	DIABLO	ETFRF1	IFNAR2	COPS7A	CPNE1
	DIAPH1	ETV6	IFT22	CORO1A	CPNE8
	DICER1	EZH1	IGBP1	COX1	CPSF7
	DNA2	FADD	IGFBP3	CPD	CREBRF
	DNAJB12	FAM103A1	IKZF2	CPPED1	CREG1
	DNAJC27	FAM104A	IL24	CRX	CRHBP
	DNAJC5	FAM122A	IL32	CSTF3	CRKL
	DOCK5	FAM122B	IMPAD1	CTCF	CSHL1
	DPP8	FAM126B	INPPL1	CTR9	CSNK1E
	DSC2	FAM129B	IP6K1	CUL4A	CTSD
	DSCR3	FARP1	JAGN1	CUL5	CUL2
	DTL	FASN	JMJD6	CWC27	CUL4A
	DUS1L	FBXL20	KANSL3	CYB561D1	CXorf40B
	DUSP1	FCF1	KCNJ13	CYP11B2	CYB561A3
	DVL3	FKBP1A	KCNJ5	CYP19A1	CYB5R1
	DYNC1LI2	FLCN	KCNK13	CYP2U1	CYP26B1
	DYNLL2	FLNA	KCNK16	DAAM2	CYP27B1
	DYRK3	FUT10	KCNK5	DBF4	CYP2C8
	E2F1	FYCO1	KCTD16	DBNDD1	CYSLTR2
	E2F2	FZD6	KCTD20	DBR1	DAP3
	E2F3	FZD9	KIAA1217	DCAF4	DAPK1
	EARS2	G3BP2	KIAA1551	DCAF7	DCAF13
	ECHDC1	GABARAPL1	KIF21A	DCC	DDHD2
	EDC4	GABPA	KIF3A	DCP2	DDX31
	EEF1A1	GABRA2	KIFC1	DDHD2	DDX3Y
	EFHD2	GALNT1	KLF17	DDX27	DDX41
	EFNB2	GANAB	KLF7	DDX3Y	DDX54
	EFTUD2	GARS	KLHL5	DDX47	DECR1
	EGFR	GATAD2B	KRBOX4	DDX5	DESI1
	EIF2AK1	GBF1	KRTAP5-9	DEDD	DHFR2
	EIF2B2	GGA3	KSR1	DEF8	DHX30
	EIF3C	GLO1	L2HGDH	DENND6B	DHX35
	EIF3K	GNAL	LCLAT1	DEPDC1	DHX36
	EIF4B	GNAT1	LHFPL2	DERL1	DHX37
	EIF4G2	GOLGA4	LIF	DGCR2	DHX38
	EIF5B	GOT2	LMAN1	DHFR	DHX8
	ELAC2	GPAA1	LMNA	DHFRP1	DICER1
	ELP1	GPR180	LMX1B	DHX57	DIEXF
	EMILIN2	GPRC5A	LRP1	DMTN	DIXDC1
	ENTPD6	GRAMD1A	LRRC59	DMXL2	DKC1
	EPC1	GRAMD2B	LRRK2	DNAJA2	DLD
	EPHA4	GRB2	LRRTM4	DNAJB12	DMAP1
	ERAP1	GSG1	LRSAM1	DNAJC21	DMPK
	ERLIN2	GTF2E1	LYRM4	DNAJC3	DMTF1
	ERO1A	GTF3C2	LZTR1	DNAJC5	DNAAF5
	ESPL1	GTF3C5	MAFK	DND1	DNAJA1
	ETFRF1	HARS	MALL	DNMBP	DNAJA2
	EZH1	HCFC2	MAML2	DOCK4	DNAJA4
	FADD	HDAC2	MAOA	DONSON	DNAJB1
	FAF1	HEATR1	MAPK14	DSC2	DNAJB4
	FAH	HIST1H2AC	MARC1	DSN1	DNAJC1
	FAM222B	HIST2H2BE	MBOAT1	DTL	DNAJC10
	FAM43A	HMGA2	MCFD2	DUS1L	DNAJC2
	FAM83G	HNRNPA2B1	MCM3	DUT	DNAJC9
	FARP1	HNRNPDL	MCU	DYNC2LI1	DOCK11
	FASN	HNRNPM	MDN1	DYNLL2	DOCK5
	FBXL20	HOXA3	MED1	E2F1	DOCK9
	FBXO10	HOXC8	METTL16	ECH1	DSP
	FBXW2	HSPA8	MGAM	EEF1A1	DTD1
	FLCN	HSPBP1	MGST3	EFR3A	DUSP14
	FLNA	HSPH1	MIS18A	EGFL7	DVL1
	FMNL3	HUWE1	MKNK2	EHD1	DYRK2
	FMO4	IDH3A	MMD	EIF3L	E2F7
	FNDC3A	IER3IP1	MN1	EIF4A1	EARS2
	FNDC9	IFNG	MRC1	EIF4E2	EDC3
	FOXQ1	IFT74	MRM2	EIF4G3	EDC4
	FPR1	IGSF1	MRPL24	ELOVL4	EEF1G
	FTL	IPO4	MRPL30	ELP1	EFNB2
	FUT10	IPO5	MRPL37	EMC2	EFTUD2
	FYCO1	IPO7	MRPS17	EMID1	EGLN2
	FZD9	IPPK	MTA3	EPC1	EIF1AX
	G3BP2	ITGA5	MTCH1	EPN2	EIF2B5
	GABPA	ITPR1	MTMR14	EPS15	EIF3A
	GAK	IVNS1ABP	MYO5C	ERCC4	EIF3C
	GALNT1	JARID2	NBPF15	EREG	EIF3CL
	GANAB	JCAD	NCAPG	ESCO1	EIF3E
	GAPDH	KCNC4	NCAPG2	ESRRB	EIF3F
	GARS	KCNG3	NCKAP5	EWSR1	EIF3K
	GATA3	KCTD6	NDNF	EXOSC1	EIF3M
	GBF1	KIAA1324L	NDST3	EXOSC8	EIF4B
	GFOD1	KIF1BP	NDUFA4	FAF1	EIF4G3
	GGA3	KIF23	NDUFB2	FAH	EIF5B
	GINS1	KIF5B	NNT	FAM120C	ELAC2
	GIT2	KLC2	NOL8	FAM168B	ELF3
	GLO1	KLF4	NOTCH2	FAM210B	ELK4
	GNA12	KLHL40	NOTO	FAM213B	ELOVL1
	GNG5	KMT2D	NOX5	FAM218A	ELP3
	GOLGA4	KPNA2	NPRL3	FAM234A	EMC6
	GORASP2	KPNA3	NQO2	FAM46C	EML4
	GOT2	KRAS	NSF	FAM91A1	EN2
	GPAA1	KRT7	NSG1	FAS	ENPP2
	GPAM	LAMC1	NSG2	FBLIM1	ENPP4
	GPAT4	LAMP2	NSUN2	FBN1	ENTPD1
	GRAMD1A	LANCL1	NSUN4	FBN2	ENTPD6
	GRAMD2B	LITAF	NT5C1A	FBXO10	ENY2
	GRB2	LRIF1	NTPCR	FBXO34	EPC1
	GRPEL2	LRRC37A2	NUDCD2	FBXO36	ERAP2
	GSTP1	LUZP1	NUDT5	FBXO8	ERLIN2
	GTF2E1	LY6K	NUDT9	FGF11	ETFRF1
	GTF3C2	MAATS1	NUFIP2	FGFR3	EXD2
	GTF3C5	MAML1	NUP43	FKBP1B	EZH1
	HAND1	MAP3K7	NUP98	FLNA	FAM103A1
	HARS	MAPK9	NXT2	FNTB	FAM122A
	HDAC1	MBD2	OAF	FOSL2	FAM122B
	HDAC2	MCM3AP-AS1	OGG1	Foxl2	FAM122C
	HEATR1	MDM4	ORMDL2	FOXQ1	FAM155B
	HEG1	MED11	OSBPL1A	FOXR2	FAM171A1
	HERPUD1	MEF2D	OTOF	FRMD6	FAM229B
	HIST1H2BK	MEPCE	PAK1	FSCN1	FAM69A
	HIST2H2BE	MFN2	PALM2	FSD1L	FAM89A
	HIST2H4B	MIB1	PAPPA-AS1	FTL	FAM96B
	HK1	MINK1	PAQR5	FUT4	FAM98A
	HMGA1	MLLT6	PARP4	G3BP2	FASTKD1
	HMGA2	MORC3	PCDHB2	GAK	FASTKD2
	HMGCS1	MPDU1	PCSK1	GAPDH	FAT2
	HNRNPA2B1	MPG	PDCD11	GATA3	FBXO3
	HNRNPDL	MPP1	PDZD2	GCLM	FBXW11
	HNRNPM	MRPL40	PEAK3	GCM1	FBXW7
	HNRNPUL1	MRPS2	PELI2	GFOD1	FCF1
	HOXC8	MSL3	PEX16	GINS1	FDXR
	HSPA8	MTFR1L	PGPEP1	GIT2	FECH
	HSPBP1	MTHFR	PHF1	GJA1	FEM1C
	HSPH1	MTMR3	PI4K2B	GMFB	FGF2
	IER3IP1	MTMR4	PICALM	GNA12	FGFRL1
	IFNG	MYC	PIGR	GNPAT	FKBP1A
	IFT74	MYO19	PIKFYVE	GORASP2	FLCN
	IGDCC4	MYO5A	PIP4P1	GPR55	FLNA
	IGF1R	MYO5B	PLCXD2	GRK4	FMC1
	IGSF1	N4BP1	PLOD2	GSDMA	FNTA
	IKZF1	NAA25	POLDIP3	GSTP1	FRYL
	IL13	NAA30	POLR2A	GTF2E1	FSCN2
	IL1B	NAB1	POLR3D	GTF2I	FTH1
	ILF2	NAPG	POLR3G	GTF3C2	FTL
	IPO4	NAT8L	POPDC2	GUCD1	FUBP1
	IPO5	NBPF15	PPIAL4A	GYG2	FURIN
	IPO7	NDUFA4	PPP1R12C	HACD3	FZD6
	ITGB3	NFKB1	PPP1R3D	HAPLN1	G3BP2
	ITPR1	NFKBIA	PRAMEF11	HARS	GABARAPL1
	ITPR3	NHLRC3	PRAMEF15	HBQ1	GARS
	JAK1	NIN	PRAMEF26	HCN2	GATAD2A
	JARID2	NMD3	PRAMEF4	HCN4	GCC1
	KAT2A	NOL4L	PRAMEF9	HDAC1	GEMIN5
	KAT2B	NPTN	PRC1	HDAC4	GFM1
	KCNJ14	NR1I2	PRDM4	HDDC2	GGA3
	KIAA1143	NR6A1	PRDX2	HEG1	GLP2R
	KIF1BP	NSF	PRKAB1	HERC3	GLRX
	KIF27	NTHL1	PRKCE	HHEX	GLS2
	KIF5B	NUFIP2	PRKRIP1	HIC1	GLT8D1
	KLC2	NUP155	PRNP	HIF1AN	GNAT1
	KLHDC2	NUP160	PRPF6	HIST2H2AC	GNB1
	KLHDC8B	ODF2L	PRR15	HIST2H4A	GNG12
	KLHL40	OGT	PSAT1	HIST2H4B	GOLGA5
	KMT2D	OIP5	PSMG1	HK1	GOLPH3L
	KMT5B	ONECUT2	PTPRM	HKR1	GOLT1B
	KPNA3	OPA3	PURA	HMGB2	GOPC
	KPNA6	OSBPL3	PXMP4	HMGCS1	GOT2
	KRT7	PA2G4	RAB11FIP1	HNF4A	GPAA1
	LAMC1	PAFAH1B1	RAB19	HNRNPA1	GPATCH4
	LAMP2	PBX2	RAB41	HNRNPK	GPCPD1
	LANCL1	PDCD6IP	RABIF	HNRNPL	GPD1
	LAPTM4B	PDE3B	RAN	HNRNPUL1	GPR180
	LASP1	PDE4D	RAPGEF3	HOMER1	GPR55
	LDLRAP1	PDK4	RBBP4	HS2ST1	GPRC5A
	LIMD2	PEX12	RBM12	HSF2	GSG1
	LITAF	PEX14	RBM5	IDNK	GSTM4
	LRIG3	PHACTR4	RCAN3	IFNG	GSTT2B
	LRRC37A2	PHC3	REL	IFNR	GTF3C2
	MACF1	PHF10	REPS2	IGF1	GTF3C3
	MAGEA12	PHKA1	RETREG1	IKZF1	GTPBP1
	MAGEA3	PHLPP2	RFX7	IL18	GTPBP8
	MAGEA6	PHTF2	RIMBP2	IL1B	HARS2
	MALSU1	PIK3R1	RIPOR2	IL4	HAUS3
	MAP2K7	PIP4P1	RMDN1	ILF2	HCFC2
	MAP3K1	PLAG1	RNF150	ILVBL	HDHD2
	MAP3K14	PLAUR	RNF166	IMPDH1	HDHD5
	MAPK9	PLEKHA1	RNF8	IMPDH1P11	HEATR1
	MARCKSL1	PLEKHB1	RNFT2	IMPDH2	HEATR3
	MARS2	PLPBP	ROBO4	INPP4A	HELZ
	MBD2	PLRG1	RPE	INTS11	HERC6
	MCF2L2	PLSCR4	RPH3AL	IQCB1	HGF
	MCL1	PNISR	RPL24	ITFG1	HIGD1A
	MCM3AP-AS1	POLE4	RPL3	ITPR1	HIST1H1C
	MED11	PON2	RPL36A	ITPR3	HIST1H2AC
	MED13L	POU2AF1	RPS15	JADE3	HIST1H2AJ
	MEF2D	PPA1	RPS27	JAK1	HIST1H2BB
	MEIS3P1	PPAN	RPS6	JARID2	HIST1H2BC
	MEPCE	PPARD	RPS7	JAZF1	HIST1H2BE
	MFN2	PPIG	RSL1D1	KAT2A	HIST1H2BH
	MFSD8	PPIL1	RTKN	KAT2B	HIST1H4B
	MIB1	PPP1R11	SARAF	KAZALD1	HIST2H2BE
	MINK1	PPP2R5C	SCAI	KCNJ14	HNF4A
	MLLT10	PPP6C	SCNN1G	KCNJ2	HNRNPA2B1
	MLLT6	PPP6R2	SCP2	KCNJ5	HOXA3
	MMP14	PPP6R3	SEC61A2	KCNK2	HOXB13
	MMS19	PRDM4	SEC61G	KCNQ1	HOXC10
	MPG	PRKAR1A	SECTM1	KCTD20	HOXC8
	MPP1	PRPF8	SELENOH	KDM1A	HOXD13
	MRPL12	PSKH1	SELENOI	KHNYN	HPF1
	MRPL32	PSMD2	SEMA3G	KIAA0100	HSD17B8
	MRPL40	PTGER4	SEPHS1	KIAA1210	HSDL2
	MRPS2	PURA	SETDB1	KIF1BP	HSPA1A
	MSL3	PYGL	SIGMAR1	KIF3A	HSPA9
	MTUS1	PYROXD1	SKIDA1	KITLG	HSPBP1
	MXD1	RAB12	SLAMF1	KLF10	HSPH1
	MYC	RAB23	SLC15A1	KLF17	HTRA1
	MYO19	RAB3IP	SLC1A5	KLHDC2	HTT
	NAA20	RAB40B	SLC25A3	KLHL2	HYAL3
	NAA25	RABGGTB	SLC25A42	KLHL20	IARS
	NAA30	RACGAP1	SLC25A53	KMT5B	IBTK
	NAB1	RAD21	SLC27A1	KPNA6	IDH3A
	NARF	RAD23B	SLC2A9	KRT7	IFNG
	NARS	RAE1	SLC31A1	LASP1	IFNGR2
	NAT8L	RARS	SLC35D2	LBR	IFRD2
	NCOA3	RAVER1	SLC35E4	LDHB	IFT74
	NCSTN	RBBP6	SLC39A13	LDLRAP1	IGSF1
	NDFIP1	RBBP7	SLC39A14	LINC00632	IKZF4
	NDUFA4	RBM6	SLC39A8	LMAN2	IL12B
	NDUFA4P1	RBPJ	SLC3A2	LOC613266	IL36RN
	NEK6	REL	SLC41A1	LPGAT1	IMPAD1
	NEMP1	REXO1	SLC5A12	LRP8	IMPDH2
	NFATC2IP	RFK	SLC5A2	LRRC10	INF2
	NFKB1	RFWD2	SLC7A5	LRRTM2	INTS5
	NFKBIA	RHBDF2	SMAD1	LSM12	IPO11
	NHLRC3	RIC1	SMAD4	LTN1	IPO4
	NIPSNAP2	RIF1	SMARCC1	MACF1	IPO5
	NMD3	RIMS3	SNAI1	MAFB	IPPK
	NOL4L	RIOK3	SNCA	MAGI1	IRF2BP2
	NOTCH1	RIOX2	SNF8	MALL	IRS4
	NOTCH2	RNF144B	SNTG1	MALSU1	ITGA2
	NPM1	RNF168	SORBS3	MAP3K14	ITGB4
	NR1I2	RNF217	SOX2	MAP3K9	IVNS1ABP
	NR2C2	RNF44	SP3	MAPK14	IWS1
	NR6A1	RNH1	SPAG16	MAPK7	JAK2
	NSD1	RNMT	SPATA18	MBNL2	JPT2
	NTHL1	RPL27	SPDL1	MBOAT1	KANK1
	NUCB2	RPL27A	SPIN3	MBOAT7	KATNAL1
	NUP155	RPL3	SQLE	MC2R	KCNC4
	NUP160	RPL30	SRC	MCM10	KCNG3
	OCRL	RPL9	SRD5A1	MCM3AP-AS1	KCNN4
	OGFR	RPLP1	SRPK2	MED12L	KCNS2
	ONECUT2	RPRD1B	ST6GALNAC3	MED13L	KDR
	OPA3	RPRD2	STIL	MED22	KIAA0368
	OPRL1	RPS10	STK38	MED24	KIAA2013
	PA2G4	RPS24	STK38L	MED28	KIDINS220
	PACSIN3	RPS25	STRBP	MEF2A	KIF14
	PAFAH1B1	RPS3	STRIP2	MEG3	KIF23
	PAFAH2	RPS3A	STUM	METAP2	KIF2A
	PARP16	RPS5	STXBP4	MFSD14C	KIF5A
	PBX2	RPS6KB1	TAF1	MIER1	KIF5B
	PCK2	RRM1	TAF11	MIS18A	KIN
	PDCD6IP	RRP9	TAF8	MKL2	KLF14
	PDE3B	RS1	TAS2R4	MLEC	KLHL18
	PDE4D	RSL1D1	TBC1D14	MMGT1	KLHL34
	PDGFB	RSPRY1	TBX15	MMP14	KLHL40
	PDIK1L	RUNX2	TBXAS1	MMS19	KPNA1
	PDLIM5	RWDD1	TCF20	MOSPD2	KRT33B
	PEX11B	SCAMP5	TEF	MPHOSPH9	L2HGDH
	PEX12	SELENOT	TEX35	MPIG6B	LAMB1
	PEX14	SEPTIN2	TFDP2	MPP6	LAMB3
	PGM2L1	SERPINB5	TGFBI	MPV17	LAMP2
	PGRMC1	SERPINE2	TIMM8A	MREG	LAMTOR2
	PHACTR4	SETD1B	TLNRD1	MRPL27	LAMTOR4
	PHC3	SF3A3	TM9SF2	MRPL32	LAMTOR5
	PHF10	SF3B3	TMA16	MRPL40	LANCL1
	PHLPP2	SGSH	TMCO1	MRPS22	LARP4
	PHTF2	SH3BP4	TMED3	MRPS24	LATS1
	PIK3R1	SH3PXD2A	TMEM123	MT1E	LDAH
	PIK3R3	SHISA5	TMEM126B	MT1M	LIG4
	PIP4P1	SHOC2	TMEM181	MTRR	LIN7C
	PLAG1	SIK1	TMEM185B	MYPN	LMF2
	PLAGL2	SIRT4	TMEM201	NAE1	LMO7
	PLAU	SLC19A1	TMEM216	NAPB	LMTK3
	PLAUR	SLC20A1	TMEM239	NASP	LONP1
	PLD3	SLC25A29	TMSB4X	NCBP2	LRIF1
	PLEKHA3	SLC25A38	TNFSF14	NCDN	LRPPRC
	PLEKHB1	SLC25A39	TNFSF8	NCKAP5	LRRC57
	PLEKHO1	SLC35A4	TNK2	NCOA5	LRRFIP2
	PLOD1	SLC35B2	TNPO3	NCSTN	LSM5
	PLRG1	SLC39A14	TOLLIP	NDFIP1	LUC7L
	PM20D2	SLC52A2	TOMM20	NDRG1	LURAP1L
	PMPCA	SLC9A1	TOR1A	NDUFB2	LUZP1
	POLE4	SLC9A6	TOR1B	NEK6	LYAR
	POLL	SMAD6	TP73	NEMP1	LYPD2
	POLR2D	SMAD7	TRAF3IP1	NET1	MACF1
	POLR3D	SMURF1	TRIM25	NF1	MAIP1
	PON2	SNCG	TRIM27	NFIA	MALSU1
	POU2AF1	SND1	TRPM3	NFKBIA	MAP3K7
	PPAN	SNRPC	TRUB2	NFX1	MAP4
	PPP1R15B	SNTB2	TSC22D2	NICN1	MARS
	PPP2R2A	SNX16	TUFM	NIPA1	MCM3AP-AS1
	PPP6C	SNX6	TXK	NIPSNAP2	MDN1
	PPP6R2	SNX9	TXNRD3NB	NMT1	MED11
	PPT1	SOCS2	UBXN11	NOL11	MED12
	PPTC7	SOCS3	UBXN2B	NOP14	MED13
	PRDX1	SOCS5	UGT2B10	NOP56	MED24
	PRICKLE2	SOS2	UHRF1BP1L	NOS3	MEGF8
	PRKACB	SOWAHC	UNC119B	NOTCH1	MEPCE
	PRKAR1A	SPTLC1	UNC13A	NOTUM	MERTK
	PRPF8	SQSTM1	UVRAG	NR0B2	METAP2
	PRR14L	SREK1	VCPIP1	NR3C2	METTL13
	PRR5-ARHGAP8	SRPK1	VEGFA	NR4A2	MEX3C
	PRSS22	SRPRB	VEGFB	NT5C1A	MGAT4A
	PSAP	SRSF1	VIPR1	NTPCR	MIB1
	PSKH1	SSU72	VMAC	NUDCD2	MICU2
	PSME3	STAU1	VPS4A	NUP54	MIS12
	PTENP1	STK33	VTI1A	NUTF2	MIS18BP1
	PTGER4	STT3B	WBP11	NXPE2	MLLT11
	PTGFRN	STXBP3	WDFY2	OARD1	MLLT6
	PXYLP1	SULT1C4	WDFY3	OGFR	MMP25
	PYGL	SUN1	WDR62	OTUD1	MMS19
	RAB11FIP4	SUPT16H	WDR73	OTUD7B	MOB3C
	RAB19	SYNJ1	WHAMM	P2RY11	MOV10
	RAB1A	SYNPR	WIPF2	PA2G4	MPDU1
	RAB40B	SZRD1	XRCC5	PABPC4L	MRC2
	RAB40C	TADA2B	YEATS2	PACS2	MRFAP1
	RABGGTB	TAF4	YES1	PACSIN3	MRPL1
	RABL2A	TARBP2	YWHAH	PAF1	MRPL10
	RABL2B	TASP1	ZAP70	PAFAH1B2	MRPL20
	RACGAP1	TBC1D20	ZBTB49	PALLD	MRPL21
	RAD18	TBC1D9B	ZC3H12C	PAPD4	MRPL3
	RAF1	TECPR2	ZCCHC24	PCDH10	MRPL40
	RALA	TELO2	ZFAND4	PCDHB2	MRPS2
	RANBP2	TFB1M	ZFP64	PCGF6	MRPS25
	RAP2C	TGFBR3	ZMAT2	PCK2	MRPS31
	RAPGEF4	TGOLN2	ZNF207	PCMTD2	MRPS35
	RARS	THBS1	ZNF233	PCNA	MSH2
	RASA1	TIMM13	ZNF330	PDCD6IP	MSL1
	RASSF2	TKTL1	ZNF35	PDE1A	MSL3
	RASSF5	TLE4	ZNF362	PDE6B	MT1E
	RAVER1	TLK1	ZNF367	PDGFRB	MTFR1L
	RBFOX2	TM7SF3	ZNF432	PDLIM5	MTHFR
	RBM6	TM9SF2	ZNF500	PDLIM7	MTMR3
	RBPJ	TMEM100	ZNF502	PDZD11	MTMR4
	RCOR1	TMEM242	ZNF507	PEAK3	MTOR
	REXO1	TMEM255A	ZNF568	PER2	MYB
	RFFL	TMEM43	ZNF585B	PFN2	MYO19
	RFWD2	TMEM69	ZNF606	PGBD5	MYO5A
	RHBDF2	TNFSF13B	ZNF618	PHF10	MYO5B
	RHD	TNFSF9	ZNF660	PHLDA1	N4BP1
	RHEBL1	TRAF4	ZNF79	PHLDA3	NAA15
	RHOT2	TRAK1	ZNF831	PHOSPHO2	NACA
	RHOV	TRAM1	ZSCAN23	PI4KB	NAMPT
	RIF1	TRIM32	ZSWIM5	PIGR	NARS2
	RIOX2	TRIO		PIK3R2	NCAPG
	RLIM	TSC22D2		PIK3R3	NCDN
	RNF144B	TSPAN3		PIM2	NCKAP5L
	RNF168	TSR1		PITX1	NCSTN
	RNF38	TTC1		PIWIL4	NDUFA4
	RNF44	TTLL5		PKM	NDUFA9
	RNFT1	TUBA1A		PLAU	NDUFAF4
	RNH1	TUBA1C		PLIN5	NEMF
	RNMT	TUBB2A		PLOD1	NFKB1
	ROR1	TUBB3		PLXNC1	NIN
	RPA2	TUBGCP2		PNN	NIPAL2
	RPL27	TUSC2		PNP	NISCH
	RPL3	TXLNA		POGZ	NMD3
	RPL30	U2SURP		POLD1	NNT
	RPL9	UBAP2		POPDC2	NOB1
	RPLP1	UBAP2L		PPP6R2	NOC3L
	RPRD2	UBE2Q1		PPTC7	NOC4L
	RPS10	UBE2Q2		PRAP1	NOL11
	RPS25	UBE2R2		PRDM16	NOL4L
	RPS3A	UBE3B		PRDX1	NOP10
	RPS5	UBE3C		PRDX6	NPR3
	RRAS2	UBFD1		PRKACB	NPRL3
	RRM1	UBR3		PRKCH	NR1I2
	RRM2	UBXN2B		PRKN	NRP1
	RRP12	UCA1		PROSER1	NRXN1
	RRP9	UFSP2		PRPF6	NSF
	RSPRY1	URB2		PRR14L	NSUN2
	RWDD1	USP3		PRRG4	NT5C3A
	SALL3	USP31		PSAP	NT5DC1
	SAMD1	USP42		PSG4	NT5DC2
	SART3	USP47		PSMC4	NTHL1
	SCAMP5	UTP14A		PSMD1	NUCKS1
	SDR42E1	VAV2		PSMD14	NUMB
	SEMA4C	VCL		PSMD9	NUP160
	SEPTIN2	VEZT		PSTPIP2	NUP50
	SF3B3	VPS26A		PTEN	NXPH2
	SFT2D1	VPS33B		PTENP1	ODF2L
	SGPL1	VPS4A		PTGFRN	OGT
	SH3BP4	VWC2L		PTK2B	OIP5
	SHISA5	WDR18		PUM3	OLFM4
	SHOC2	WDR6		PXYLP1	OPRM1
	SIK1	WIPI2		RAB18	ORC4
	SIRT1	WNK3		RAB5B	OSBPL3
	SIRT4	WNT3A		RAB5C	OSGEPL1
	SLAIN1	WNT4		RACK1	OTOL1
	SLC10A7	XBP1		RAET1E	OTUD7B
	SLC11A2	XYLT2		RAF1	OXNAD1
	SLC12A7	YBX3		RALA	PA2G4
	SLC16A9	YIF1B		RANBP1	PABPC4
	SLC19A1	YTHDC1		RAP2C	PACSIN3
	SLC19A3	YWHAH		RAPGEF2	PAFAH1B2
	SLC20A1	YWHAQ		RAPGEF4	PAG1
	SLC25A12	ZBTB10		RAPGEF6	PAGR1
	SLC25A29	ZBTB22		RASA1	PAK1IP1
	SLC25A38	ZBTB33		RASSF1	PAQR3
	SLC25A39	ZBTB5		RASSF5	PCDHGB4
	SLC35A4	ZC3H18		RBBP8	PCK2
	SLC35B2	ZCCHC14		RBBP9	PDCD1
	SLC39A14	ZCCHC3		RBM25	PDCD6IP
	SLC52A2	ZDHHC16		RBPMS2	PDE3B
	SLC5A6	ZFHX3		RCE1	PDE4D
	SLC9A1	ZFHX4		REG4	PDHX
	SLC9A6	ZNF460		REM1	PDK4
	SMAD4	ZNF622		REPS2	PELO
	SMAD6	ZNRF3		RFWD2	PEX12
	SMAD7	ZYX		RGL1	PEX14
	SMARCAD1			RGS3	PGD
	SMURF1			RHEBL1	PGLYRP1
	SNAPIN			RHOQ	PHC3
	SNRPB2			RHOT2	PHF19
	SNRPC			RNASE1	PHKA1
	SNX16			RNF11	PHKB
	SNX17			RNF111	PHLDB2
	SNX6			RNF144A	PIEZO1
	SNX9			RNF145	PIK3R1
	SOCS1			RNF167	PIP4K2B
	SOCS2			ROR1	PIP4P1
	SOCS3			RPA2	PLAG1
	SOCS5			RPL19	PLAUR
	SOD2			RPL7L1	PLCXD2
	SOWAHC			RPN2	PLEKHA1
	SOX4			RPRD2	PLEKHN1
	SP1			RPS4Y1	PLPBP
	SPTLC1			RPS7	PLSCR4
	SQSTM1			RPSAP58	PMS1
	SRPK1			RRAGD	PNISR
	SRPRB			RRAS	PNP
	SSRP1			RRAS2	PNPLA6
	SSSCA1			RRP12	POLB
	STAT2			RUNX2	POLDIP2
	STEAP3			S100A7A	POLDIP3
	STK4			S100A8	POLE4
	STRADB			S100P	POLR1C
	STT3B			S1PR2	POLR2A
	STX3			SAMD1	PON2
	STXBP3			SBF2	POTEF
	SUN1			SCML1	POU2AF1
	SUOX			SEC61B	PPA1
	SURF4			SEL1L	PPAN
	SYBU			SEL1L3	PPIG
	SYNJ1			SELPLG	PPIL1
	SYNJ2BP			SEPHS2	PPP1R11
	SYNPR			SERGEF	PPP1R12C
	SYT1			SERINC3	PPP2R5C
	SZRD1			SESN2	PPP4R3B
	TAB2			SESN3	PPP6C
	TADA2B			SETX	PPP6R3
	TAF15			SFTPA1	PPT1
	TAF4			SFTPB	PRDM4
	TAF8			SGMS2	PRELID3B
	TASP1			SGSM3	PRIMPOL
	TBC1D14			SGTB	PRKAB2
	TBC1D20			SH3KBP1	PRKAR2A
	TCF4			SHCBP1	PRPSAP1
	TCP1			SIRPB2	PSKH1
	TECPR2			SIVA1	PSMC1
	TELO2			SLAIN1	PSMC2
	TFB1M			SLC16A13	PSMD12
	TGFB1			SLC35B2	PSME4
	TGFBR3			SLC35D1	PSPH
	TGOLN2			SLC35G3	PTGS2
	THAP12			SLC37A1	PTPN18
	THBS1			SLC4A7	PTPN3
	THEM6			SLC52A2	PTRH1
	THOP1			SLC6A15	PURA
	THYN1			SLC9A6	PWWP2A
	TIAF1			SLIT3	PYGB
	TIMM13			SLMAP	RAB11FIP2
	TKTL1			SLU7	RAB12
	TM9SF2			SMARCA2	RAB1B
	TMED7			SMYD2	RAB23
	TMEM100			SNRPC	RAB3IP
	TMEM138			SNTB1	RAB9B
	TMEM236			SNTG1	RABGGTB
	TMEM64			SNX12	RACGAP1
	TMEM69			SNX17	RAD51C
	TMTC3			SNX30	RARS
	TNFAIP3			SNX33	RASEF
	TNFRSF10B			SOCS4	RASSF5
	TNFRSF12A			SOCS6	RBBP6
	TNFSF9			SOGA1	RBM15B
	TNRC6B			SOS1	RBM6
	TOMM34			SOX4	RBMS1
	TOMM40L			SP1	RCC1
	TPM3			SPTSSA	RCC1L
	TRAF4			SPTY2D1	RCL1
	TRAK1			SRC	RECK
	TRAM1			SRRT	REL
	TRAPPC10			SSR1	RELT
	TRIM32			SSSCA1	RFK
	TRIM71			ST13	RFWD2
	TRIO			ST7L	RHOT1
	TSC22D2			STAMBPL1	RHOV
	TSPAN3			STAT5B	RIC1
	TSR1			STIL	RIDA
	TTC1			STK11IP	RIF1
	TUBA1C			STK4	RIMS3
	TUBB3			STRADB	RIOK3
	TUBB4A			STX12	RIOX2
	TUBGCP2			STX16	RNASEL
	TUSC2			SULT2A1	RNF144B
	TXLNA			SUMO3	RNF168
	TXLNG			SVIP	RNF217
	U2SURP			SWAP70	RNH1
	UBAP2			SWT1	RNMT
	UBAP2L			SYBU	ROGDI
	UBE2C			SYDE2	RP1L1
	UBE2Q2			TAB3	RPL10
	UBE2R2			TACC3	RPL10L
	UBE3B			TAF1	RPL13
	UBE3C			TAF15	RPL21
	UBR3			TAF1B	RPL3
	UBXN2B			TAF4	RPL30
	UCA1			TBC1D14	RPL31
	UFSP2			TBC1D4	RPL36
	UNC45A			TCEA3	RPL5
	URB2			TCF25	RPL6
	USP10			TCF4	RPN1
	USP3			TCP1	RPRD1B
	USP31			TCTEX1D2	RPS12
	USP38			TDRP	RPS17
	USP47			TFB1M	RPS24
	UTP14A			TGFB1	RPS25
	VAV2			TGIF1	RPS3A
	VCL			THAP12	RPS5
	VPS26A			THOP1	RPS6KB1
	VPS33B			THUMPD3	RPSA
	WASL			TLR2	RPSAP58
	WDR1			TLR6	RRP12
	WDR18			TMED7	RRP15
	WDR6			TMEM107	RRP9
	WEE1			TMEM117	RS1
	WIPI2			TMEM173	RSL1D1
	WNK3			TMEM45A	RSRC2
	XPO1			TMEM64	RTKN
	XYLT2			TMEM70	RUNX1T1
	YBX3			TMEM92	S100A14
	YIF1B			TMEM94	SACM1L
	YOD1			TMEM9B	SALL1
	YTHDC1			TMTC4	SART1
	YWHAQ			TNF	SAV1
	ZBTB16			TNFAIP3	SCAF1
	ZBTB22			TNFAIP8	SCAF4
	ZBTB37			TNFRSF11A	SCAMP5
	ZBTB5			TNFRSF12A	SDCBP
	ZBTB8OS			TNFRSF13B	SEC11A
	ZC3H18			TNFRSF1B	SEC24B
	ZCCHC14			TNIP1	SEC61A2
	ZCCHC3			TNK2	SEH1L
	ZFAND4			TNKS	SEMA6A
	ZFHX4			TNRC6A	SENP6
	ZFP28			TNRC6B	SERINC5
	ZIC5			TOM1L2	SERPINB5
	ZNF200			TOMM22	SERPINE2
	ZNF217			TOMM34	SETD1B
	ZNF264			TOP1	SF3A3
	ZNF267			TOPBP1	SFRP4
	ZNF275			TP53	SGTA
	ZNF367			TPCN1	SHOC2
	ZNF417			TPGS2	SIDT2
	ZNF443			TPM1	SIPA1L2
	ZNF460			TPM3	SIRT4
	ZNF578			TRAK2	SLC12A2
	ZNF622			TRIM11	SLC19A1
	ZNF644			TRIM59	SLC25A29
	ZNF704			TSNAX	SLC25A38
	ZNF721			TTC9C	SLC25A39
	ZNF738			TTLL7	SLC25A6
	ZNF8			TUBGCP2	SLC2A3
	ZNRF3			TUSC7	SLC35A1
	ZYX			TWSG1	SLC35A4
				TYMSOS	SLC35B2
				TYW3	SLC39A10
				UBA2	SLC39A14
				UBE2A	SLC3A2
				UBE2C	SLC4A1AP
				UBE3A	SLC52A2
				UCP2	SLC6A9
				UGT2B10	SLC9A2
				UHRF1BP1L	SLC9A6
				UNC45A	SLCO3A1
				UNG	SLIRP
				UQCC1	SMAD1
				UQCRC2	SMAD7
				USP10	SMARCA4
				USP13	SMDT1
				USP31	SMPD4
				USP34	SMURF1
				USP5	SNCG
				USP8	SNRPA1
				VAMP1	SNRPC
				VCAN	SNTB2
				VCPIP1	SNX15
				VGLL3	SNX16
				VHL	SNX6
				VKORC1	SOCS2
				VPS25	SON
				VPS4B	SOWAHC
				VRK1	SPOUT1
				WBP1L	SPRED1
				WDFY2	SPRYD3
				WDR1	SPTLC1
				WDR20	SREK1
				WDR54	SRP68
				WEE1	SRP72
				WNT10A	SRSF1
				WRB	SSSCA1
				WWP2	SSU72
				XPO1	STK33
				XYLT2	STK38
				YPEL1	STRADB
				YTHDC1	STRAP
				ZC3H15	STT3B
				ZCCHC14	STX17
				ZDHHC7	STXBP3
				ZEB1	SUCLA2
				ZFHX4	SUN1
				ZFP28	SUPT5H
				ZFYVE9	SYF2
				ZIC5	SYNGAP1
				ZIK1	SYNJ1
				ZMAT2	SYNRG
				ZMYM2	SYS1
				ZMYND11	SYT11
				ZMYND19	TAF13
				ZNF107	TAF15
				ZNF138	TAF9
				ZNF217	TARBP2
				ZNF253	TASP1
				ZNF273	TBC1D12
				ZNF281	TBC1D14
				ZNF319	TBC1D20
				ZNF423	TBP
				ZNF430	TBPL1
				ZNF521	TBRG1
				ZNF526	TCFL5
				ZNF544	TCP1
				ZNF550	TDRD3
				ZNF567	TELO2
				ZNF618	TEX15
				ZNF704	TFAP2A
				ZNF721	TFB1M
				ZNF813	TGFBI
					TGFBR3
					THAP7
					TIA1
					TIGD3
					TIMM13
					TIMP3
					TKTL1
					TLE4
					TLK1
					TLL1
					TM4SF1
					TM7SF3
					TM9SF2
					TMCC1
					TMED1
					TMEM100
					TMEM126A
					TMEM161B
					TMEM168
					TMEM255A
					TMEM43
					TMEM69
					TMEM87A
					TNFRSF12A
					TNK1
					TNRC6B
					TOMM34
					TOR1A
					TP53INP2
					TPBG
					TPPP3
					TRAF4
					TRAK1
					TRAP1
					TRIM32
					TRIM35
					TRIQK
					TRMT1
					TRMT13
					TSC22D2
					TTC1
					TTC17
					TTLL5
					TUBA1A
					TUBA1C
					TUBB3
					TUBB4B
					TUBGCP2
					TWNK
					TXN2
					TXNIP
					UBE2C
					UBE2Q1
					UBE2Q2
					UBE2R2
					UBE4A
					UBFD1
					UBN2
					UBR3
					UCA1
					UFC1
					UFSP2
					UGP2
					UQCC3
					USMG5
					USP15
					USP3
					USP31
					USP42
					USP7
					USP8
					UTP14A
					UTP20
					UTP23
					UTP3
					UXT
					VASN
					VEZT
					VKORC1
					VPS33B
					VPS45
					VPS4A
					VTI1B
					WDR18
					WDR43
					WEE1
					WIPF1
					WNT3A
					XKR8
					XPO1
					XPO7
					XYLT1
					YARS2
					YBX3
					YIF1B
					YIPF2
					YIPF6
					YRDC
					YTHDC1
					YWHAH
					YY1AP1
					ZBTB10
					ZBTB2
					ZBTB34
					ZCCHC6
					ZDHHC16
					ZFHX3
					ZFP28
					ZFPL1
					ZHX1
					ZNF273
					ZNF284
					ZNF449
					ZNF559
					ZNF585B
					ZNF606
					ZNF622
					ZNF691
					ZNF827
					ZNRF2
					ZNRF3
					ZRANB1
					ZRANB2
					ZYX
					ZZEF1
